# Supplementary material for: The sucrose–trehalose 6-phosphate nexus is conserved in flowering plants with different phloem loading and carbon storage strategies
Source: J Exp Bot. 2025 Oct 23;77(2):578–91. doi: 10.1093/jxb/eraf401 (PMC12794214; doi:10.1093/jxb/eraf401)
Supplement: eraf401_Supplementary_Data [file eraf401_supplementary_data.zip]

Archive with 3 entries (3 files):
- jexbot316141-file001.pdf
- jexbot316141-file002.xlsx
- jexbot316141-file003.xlsx
