# Supplementary material for: The sucrose–trehalose 6-phosphate nexus is conserved in flowering plants with different phloem loading and carbon storage strategies
Source: J Exp Bot. 2025 Oct 23;77(2):578–91. doi: 10.1093/jxb/eraf401 (PMC12794214; doi:10.1093/jxb/eraf401)
Supplement: eraf401_Supplementary_Data [file eraf401_supplementary_data.zip › jexbot316141-file002.xlsx]

## Sheet: all common metabolites
		nmol/gFW	µmol/gFW	µmol/gFW	µmol/gFW	nmol/gFW	nmol/gFW	nmol/gFW	nmol/gFW	nmol/gFW	nmol/gFW	nmol/gFW	nmol/gFW	nmol/gFW	nmol/gFW	nmol/gFW	nmol/gFW	nmol/gFW	nmol/gFW	nmol/gFW	nmol/gFW	nmol/gFW	nmol/gFW	nmol/gFW	nmol/gFW	µmol glucose/gFW		nmol/µmol
Variety	Time	Tre6P	Sucrose	Glucose	Fructose	Suc6P	Glc1P	Glc6P	Fru6P	Man6P	Gal1P	ADPGlc	UDPGlc	3-PGA	Pyruvate	PEP	Shikimate	Gly3P	Glycerate	2-OG	Isocitrate	Aconitate	Citrate	Malate	Fumarate	Starch		Tre6P:sucrose
Melon	0 (EN I)	14.2887	8.10737	0.588852	0.946813	0.833505	52.6804	268.454	114.021	24.1031	8.84021	0.476289	55.2062	94.5361	82.6289	21.866	6.1701	27.3505		77.5773	23.0928		5376.29	24391.8	1075.26			1.76243
Melon	0 (EN I)	5.5099	4.02009	0.256904	0.73528	0.769307	66.8812	356.931	176.733	32.3663	10.396	0.557921	73.4653	83.8614	98.7624	19.4752		46.4356		69.6535	45.7426		7727.72	15108.9	1219.8			1.37059
Melon	0 (EN I)	12	5.88968	0.539551	1.56796	0.696429	62.1429	360.714	128.571	32.5714	12.9643	0.442857	59.6429	134.286	121.429	34.4643	6.46429	33.5714		102.857	39.2857		4714.29	25500	1178.57			2.03746
Melon	0 (EN I)	15.7104	10.7448	3.27554	1.5951	1.0009	54.4796	405.43	159.638	40.2262	10.4208	0.452941	60.8145	156.154	97.2398	40.2262	4.62443	28.3167		117.511	44.6606		2800	60814.5	1105.43			1.46214
Melon	0.5	16.455	7.76149	0.58343	0.599736	0.709953	57.3934	388.152	143.318	23.0569	9.5545	0.411374	60.3791	79.6209	275.355	14.5308	4.27962	31.6493		115.782	31.8815		4810.43	29592.4	1018.48			2.12008
Melon	0.5	5.09091	4.12591	0.261636	0.964781	0.89798	68.2323	367.677	147.778	34.7525	12.1263	0.537374	62.2222	76.0101	72.4747	12.8687		45.9596		82.3737	39.2424		8696.97	14353.5	1110.1			1.23389
Melon	0.5	21.5801	5.58252	0.579467	0.666357	0.812155	75.0276	456.354	188.343	47.9558	16.6685	0.587845	76.5746	109.834	99.0055	21.9669	8.39227	41.3812		117.956	35.9669		6187.85	21696.1	1179.56			3.86566
Melon	0.5	11.8263	4.17736	0.260556	0.348865	1.12368	60.0526	397.895	184.579	22.5105	11.4211	8.28947	61.1579	305.789	239.474	43.8421	2.99895	48.2632		185.684	27.3737		7847.37	13078.9	1112.63			2.83105
Melon	1	18.6667	7.78549	0.664973	1.3213	0.763978	54.5699	372.581	154.677	27.2097	9.22043	0.508065	62.4731	104.247	143.011	18.2151	13.8118	35.2634		147.903	39.1398		5720.43	31537.6	1226.88			2.39762
Melon	1	5.6875	4.8273	0.214845	1.31648	0.721875	57.6042	379.167	142.917	35	10.5365	0.448437	57.2396	58.6979	160.781	10.4271		53.2292		129.427	27.526		7109.38	15276	1221.35			1.17819
Melon	1	13.0597	4.17051	0.444431	0.558604	0.51194	50.4975	315.174	133.731	35.1741	11.7015	0.414428	56.7662	70.6965	200.249	14.1045	2.84876	43.1841		136.866	37.6119		4910.45	21174.1	1083.08			3.13144
Melon	1	19.3041	8.97519	3.25121	1.95559	0.82268	50.5155	354.33	152.268	34.0619	8.62371	0.530412	64.9485	111.856	142.165	21.1804	2.19021	44.7423		145.773	49.433		3474.74	59536.1	1143.81			2.15083
Melon	2	27.9652	8.34807	0.72717	1.18114	0.818408	49.801	243.781	111.791	8.32338	10.1692	3.47214	55.3731	321.095	66.8657	48.0597	6.61692	32.1095	105.522	97.5124	32.4925		5711.44	28452.7	975.124			3.3499
Melon	2	17.772	8.81318	2.34407	1.12315	0.866839	52.9534	384.456	134.197	31.9534	11.2073	0.52228	59.8446	112.798	25.715	24.0466	8.37824	40.9845		80.5181	49.6891		4424.87	50414.5	1124.35			2.01653
Melon	2	22.8873	5.51068	0.679373	1.3983	0.820098	52.8431	242.255	105.686	16.5392	10.7059	4.39216	50.7843	377.451	90.2451	56.9608	9.71078	37.402		116.324	37.7451		4769.61	24122.5	1101.47			4.15325
Melon	2	26.5543	10.1131	3.4896	1.26556	1.26304	42.9891	275.435	127.446	11.5272	10.0815	1.25543	56.6848	452.717	181.848	47.1739	5.66848	42.9891	297.5	214.946	56.6848		3956.52	70380.4	1213.59			2.62573
Melon	4	32.3333	11.6147	5.44823	4.5014	1.58889	62.5926	418.519	237.407	6.96296	16.5556	6.33333	54.8148	766.667	218.889	64.4444	14.8889	25.8148	448.148	231.481	40.7407		5703.7	33148.1	1122.22			2.78382
Melon	4	20.2708	6.58285	4.43257	2.96023	1.81562	74.375	444.792	206.719	9.11458	19.7604	6.125	53.2292	597.917	153.49	56.5104	10.0625	18.7031	433.854	168.073	32.2656		7583.33	17572.9	1064.58			3.07934
Melon	4	34.4385	9.2116	6.8869	4.97379	1.22032	64.0107	378.075	217.487	6.8877	17.7807	3.78075	48.2888	505.348	232.086	61.016	13.3636	25.3422	296.471	281.497	25.4171		3009.63	23844.9	1197.86			3.7386
Melon	4	18.9	13.4315	11.5732	5.68505	1.52526	49.7368	353.316	168	7.47895	14.9579	2.73368	47.1579	924.737	156.947	104.632	47.5263	28.8105	1322.63	233.947	46.0526		2840.53	51947.4	1131.05			1.40714
Melon	6	47.1287	13.9122	13.0882	6.5347	1.53861	59.604	405.446	243.614	9.21782	19.1634	2.25941	71.3861	814.356	337.178	42.2772	45.7426	19.0594	2110.4	311.188	40.8911		3950.5	39505	1115.84			3.38759
Melon	6	30.922	9.61387	11.9808	6.78554	2.21239	72.8899	516.972	288.349	11.1743	28.8991	7.54587	70.6422	809.174	401.376	48.1651	20.5505	18.7202	2867.43	243.716	42.7064		5426.61	30022.9	1197.71			3.2164
Melon	6	38.2667	9.27871	12.3111	6.47922	1.53689	65.0222	382.667	247.022	9.58222	22.4	2.92756	58.1778	550.667	294.311	35.1556	28.9333	16.3333	2053.33	255.733	32.6667		2862.22	32666.7	1113.78			4.12413
Melon	6	48.3505	13.7333	16.7556	5.69024	1.24485	51.9588	344.588	173.918	8.94845	24.4639	3.89691	66.3918	873.196	248.608	70	23.8144	21.2165	3038.14	264.485	45.4639		1154.64	51597.9	1114.95			3.52069
Melon	8	45.3368	14.8252	14.4042	4.69472	1.43264	49.3264	322.073	210.363	9.35751	14.4715	0.953886	73.9896	529.534	318.083	56.5803	51.5026	20.3472	1740.93	366.321	30.7202		1831.61	46424.9	1225.91			3.05809
Melon	8	34.8929	9.28406	9.76083	3.66839	1.36786	75	428.571	251.071	7.28571	24.9286	2.37857	77.8571	807.143	327.143	78.5714	36.7857	22.8571	2457.14	446.429	42.8571		3892.86	36785.7	1400			3.75836
Melon	8	31.9448	9.48886	12.7586	3.98128	0.966851	53.7569	306.298	178.674	6.69061	18.9116	2.53315	70.3867	758.011	308.232	58.3978	53.7569	22.8564	2127.07	384.42	42.9282		1500.55	32370.2	1299.45			3.36655
Melon	8	37.3333	13.4389	11.6181	1.55313	1.00872	47.0256	263.487	126.718	4.77436	19.8872	2.00667	77.1795	768.205	300.821	72.5128	72.1538	25.3795	1364.1	376.923	53.1282		800.513	61384.6	1120			2.77801
Melon	10	47.043	12.7877	9.90453	2.82661	1.46022	55.3226	354.14	203.602	8.35484	15.8817	2.82258	63.2258	786.559	273.602	63.9785	41.0215	20.5108	1320.97	295.806	40.2688		1524.19	45914	1249.46			3.67876
Melon	10	32.1875	8.65148	6.47526	2.32675	1.69687	66.875	415.625	248.438	13.7812	15.9062	4.15625	67.1875	615.625	300	54.0625	23.3125	20.9375	1403.12	356.25	31.125		2243.75	39375	1181.25			3.72046
Melon	10	53.9037	12.3411	11.5727	2.69305	1.67701	64.7594	360.481	193.155	11.8663	20.6631	6.25134	71.123	520.321	300.588	61.3904	63.6364	22.6471	2620.32	270.642	37.3957		1268.98	47165.8	1355.08			4.36783
Melon	10	60.9901	13.3366	7.35805	1.70819	1.24059	42.2772	309.455	157.673	8.35149	12.9257	1.74653	65.8416	720.792	254.703	48.1683	50.5941	21.3119	433.168	295.941	29.1436		338.564	58217.8	1178.22			4.57313
Melon	12	35.6495	16.663	6.09051	2.08381	1.1366	45.8247	267.732	143.247	13.8557	14.7216	1.04639	64.2268	710.825	280	77.2165	53.7629	24.3918	1194.33	294.072	44.0206		902.062	56649.5	1132.99			2.13944
Melon	12	19.4734	8.77469	2.75396	1.86159	1.54521	68.1383	413.298	223.404	21.3723	17.5	2.42394	67.3936	551.064	300.479	43.9362	12.8085	19.7713	1225	271.436	52.8723		2639.89	42819.1	1318.09			2.21927
Melon	12	18.3961	12.4311	5.89613	1.42588	1.31546	53.0918	299.614	159.614	15.3865	16.5024	0.787923	64.2512	547.826	295.217	57.1498	75.0725	29.9275	2857.49	323.961	36.8599		419.324	52415.5	1230.92			1.47984
Melon	12	53.5519	13.9613	3.33005	0.897426	0.963934	35.459	255.137	116.284	13.1202	13.082	1.51858	58.1421	642.623	346.175	55.847	35.918	16.9071	1453.55	216.503	40.5464		338.142	72295.1	1227.87			3.83573
Melon	14	16.7282	11.9141	4.5593	1.53889	0.868718	48.4615	300.462	143.949	21.8256	12.0256	0.804103	74.3077	362.564	188.821	61.0256	43.7949	22.0769	1478.97	262.769	31.9128		542.051	57435.9	1288.72			1.40407
Melon	14	31.0054	10.5089	1.65027	0.634599	2.25217	79.1304	563.043	257.935	31.8424	18.9076	0.840761	76.087	414.674	235.87	53.6413	14.6087	21.4565	1126.09	247.283	40.3261		1746.2	49456.5	1403.8			2.95039
Melon	14	14.2649	10.4924	2.83704	1.39778	1.04432	50.7027	285.676	155.892	19.373	13.5459	0.851351	77.5676	375.73	228.919	59.027	67.7297	25.0865	624.324	253.892	32.0865		420	48432.4	1248.65			1.35954
Melon	14	64.8276	15.9561	2.58873	1.18481	1.36897	39.3103	272.414	128.966	14.5172	10.8966	0.831034	69.3103	403.448	199.655	55.1724	36.5517	22.069	1193.1	179.655	34.8276		306.552	64482.8	1341.38			4.06288
Melon	16.5 (ED)	24.7059	13.8496	1.80235	1.47237	1.11925	50.1604	315.187	155.348	16.0588	9.65775	0.426738	69.6257	117.914	132.513	22.8717	15.3476	25.0802	174.439	140.749	29.3476		714.973	52406.4	1224.06			1.78387
Melon	16.5 (ED)	20	6.89941	0.7167	0.890351	1.49643	76.4286	542.857	235	38.9286	16.7857	0.525	91.4286	145.357	277.5	22.6071	12.25	21.25		203.571	33		1632.14	43571.4	1307.14			2.8988
Melon	16.5 (ED)	29.3659	10.8095	0.654839	1.24115	1.03122	56.3415	319.61	155.707	12.4976	11.2	0.587317	74.0976	142.732	123.268	30.9366	41.3171	30.9024	169.707	110.976	36.5366		969.756	47463.4	1181.46			2.71667
Melon	16.5 (ED)	59.3103	15.1212	1.27721	1.75998	1.42069	49.3103	368.966	180.69	11.8276	9.27586	0.5	70.3448	163.448	80.3448	28.7586	28.8966	20.0345		90	29.069		379.31	57931	1117.24			3.92233
Melon	17	18.0833	12.069	1.28108	2.01747	1.19948	31.9375	226.406	116.302	38.6458	7.32812	0.0648958	72.9167	101.354	94.4271	32.4115	19.3229	21.0729	316.458	178.281	41.9271		1308.85	44114.6	674.479			1.49833
Melon	17	17.772	7.75506	0.519393	1.2255	1.88238	76.1658	515.026	197.668	37.3575	17.1192	0.507772	85.5959	171.554	83.7824	56.5803	12.0052	20.2021	641.969	107.358	32.4611		1907.77	43523.3	1265.8			2.29167
Melon	17	16.1737	7.00811	1.16241	1.62796	0.891579	48.6316	238.737	126.737	22.0316	8.91579	0.456842	57.8421	107.211	92.8421	28.2211	28.5895	34.3		155.842	39.0526		1407.37	36805.3	1171.58			2.30785
Melon	17	42.4757	15.4192	1.1846	1.03584	1.47476	41.1165	370.388	164.466	59.1262	9.71845	0.161748	93.7864	222.233	56.4078	63.2039	40.7767	17.1262	431.553	177.379	50.2913		1189.32	75776.7	849.515			2.75473
Melon	17.5	16.7541	9.19824	1.22612	1.23901	1.24699	52.4044	285.738	147.65	23.3716	9.44809	0.527869	63.8798	112.077	130.82	32.4372	16.6011	23.5628		165.628	31.1749		1698.36	45901.6	1308.2			1.82145
Melon	17.5	16.275	7.63562	0.875456	1.28274	1.96	86.1	493.5	266	44.45	12.88	0.504	91	144.9	73.5	46.9	5.495	21.595	175	84	44.8		3640	43400	1449			2.13146
Melon	17.5	20.195	6.51414	1.49985	1.53921	0.6615	45.85	263.2	121.1	27.475	9.905	0.392	66.5	92.75	149.1	29.435	28.105	37.1		184.1	38.5		2453.5	38150	1179.5			3.10018
Melon	17.5	46.9149	12.8788	1.2526	1.76626	1.25479	46.1702	379.787	184.681	23.4202	9.19681	0.558511	86.383	171.277	201.809	41.3298	69.2553	20.4787	26.1755	176.117	39.4681		1787.23	69255.3	1366.49			3.64281
Melon	18.5	18.9814	8.68791	1.41627	0.713458	0.914884	36.7907	261.767	129.256	52.7442	6.90233	0.111674	73.5814	120.14	209.023	39.0698	97.0233	20.4465	1084.19	200.884	47.2093		3096.28	47209.3	690.233			2.18481
Melon	18.5	15.6425	8.16877	0.371074	0.897264	1.57989	59.0503	488.827	231.508	71.5642	14.4302	0.15486	106.76	138.827	107.151	48.8827	1.45084	21.352	989.385	175.196	51.6201		3429.61	59832.4	958.101			1.91491
Melon	18.5	11.7452	5.33556	0.446245	1.2096	0.841346	37.6923	270.577	131.25	58.5577	7.97596	0.0170625	66.2981	104.663	65.625	35	8.81731	28.8077	257.115	144.038	49.8077		3701.92	40721.2	679.808			2.2013
Melon	18.5	30.8653	12.3075	1.47853	1.08616	1.17513	38.0829	395.337	153.42	59.4819	9.6114	0.24228	100.829	169.378	130.933	43.886	26.4041	21.1813	529.534	207.461	51.8653		3315.03	69637.3	845.078			2.50784
Melon	20.5	18.1604	9.8473	0.864286	1.03102	0.878302	30.9387	218.585	105.991	39.9528	6.4717	0.126792	70.6604	101.368	100.047	32.0943	4.35849	20.7028	633.962	143.632	57.783		5183.96	39952.8	597.642			1.8442
Melon	20.5	14.5359	6.50188	0.422264	1.42823	1.26268	73.0144	458.852	212.679	41.5311	18.9234	0.462201	81.0526	109.522	137.99	29.0048	4.45455	20.4306		140.67	54.2584		6464.11	41196.2	1306.22			2.23564
Melon	20.5	18.3317	6.37977	0.534076	1.86955	0.748515	57.8713	289.356	142.772	24.9505	9.94554	0.495545	66.1881	118.168	182.277	36.0396	18.9208	30.4604		136.535	52.6733		7762.38	33544.6	1264.85			2.87341
Melon	20.5	37.6119	12.0688	0.631761	0.758533	1.03781	45.6219	362.189	156.368	15.6368	10.3781	0.414428	68.9552	159.502	177.264	41.0945	14.0348	17.9701		118.06	44.5771		6303.48	61293.5	1180.6			3.11647
Melon	24 (EN II)	30.9474	9.21535	1.02006	0.982545	0.763636	34.4976	247.847	105.502	31.5502	6.69856	0.013799	64.6411	122.249	124.258	41.866	4.45455	18.0526	616.268	154.737	66.6507		6665.07	38516.7	663.158			3.35824
Melon	24 (EN II)	9.01695	5.35173	0.290599	1.4972	0.957062	46.2712	371.356	161.751	64.4633	11.2712	0.140395	78.7006	120.621	83.0508	37.9661	0.0684181	20.1695	232.147	144.746	54.1808		5932.2	35593.2	913.559			1.68487
Melon	24 (EN II)	17.2789	5.02037	0.520213	0.731254	0.478947	41.6316	341.526	105.368	20.6316	7.84737	0.405263	47.8947	100.211	138.895	28	14.2211	21		124.526	35.6632		7294.74	28331.6	1267.37			3.44177
Melon	24 (EN II)	24.0052	8.22101	1.18898	1.33022	0.659686	39.5812	306.387	134.869	19.3508	9.01571	0.406806	53.1414	119.476	145.864	26.3141	48.0105	14.3665		149.162	52.4084		6157.07	49109.9	1260.73			2.91999
Arabidopsis	-0.5	0.0857592	1.74716	0	0	0.384817	17.2984	86.6754	43.2461	51.6754	3.70157	0.0610209	97.4869	162.356	56.8063	51.1257	22.1728	20.1571	26.7539	12.5707	22.1728	33.1675	2803.66	478.272	186.911	8.20966		0.0490848
Arabidopsis	-0.5	0.0666915	1.33303	0.0865605	0	0.30995	14.3831	74.1791	34.4776	42.6617	3.20398	0.0599005	86.0199	138.259	45.4478	40.398	17.0299	15.9502	16.403	12.2587	23.3333	35	3151.74	604.229	243.781	3.92982		0.05003
Arabidopsis	-0.5	0.0969086	2.09976	0.150881	0	0.366935	17.9704	70.1882	32.5538	43.6559	3.6129	0.0521237	88.8172	136.048	35	43.8441	19.7581	19.3817	16.4651	14.4516	25.9677	38.9516	3462.37	564.516	188.172	4.84338		0.0461523
Arabidopsis	-0.5	0.10107	2.07937	0.639806	0.0246079	0.303209	16.508	71.123	33.3155	40.8021	3.48128	0.0548396	86.4706	116.043	36.4973	34.0642	17.369	19.4652	12.6337	14.6925	19.2781	32.3797	2320.86	531.551	143.743	6.43231		0.0486059
Arabidopsis	0 (EN I)	0.1029	1.85015	0	0	0.861	16.6833	112.467	59.5	48.0667	3.19667	4.08333	81.9	326.667	47.1333	55.0667	22.9367	24.9667	122.5	24.5	24.0333	38.0333	3173.33	1127	429.333	4.63929		0.0556171
Arabidopsis	0 (EN I)	0.107763	2.42483	0	0.0530017	1.07947	17.9789	100.026	58.2105	49.3684	3.62895	6.13421	109.605	318.684	69.8158	53.2368	25.7895	23.5789	177.947	19.8947	24.6842	37.7632	3426.32	910	353.684	4.46616		0.0444416
Arabidopsis	0 (EN I)	0.110971				1.03971	19.2088	104.794	58.0588	48.1765	3.54118	5.99118	124.353	265.588	118.382	54.7647	23.8824	29.2353	107.265	20.5882	23.8824	43.0294	3273.53	910	333.529
Arabidopsis	0 (EN I)	0.128187	2.57813	0	0.0228153	1.09375	22.0938	109.812	66.9375	53.375	3.95937	4.94375	141.094	299.688	93.1875	57.9688	26.0312	28.6562	113.969	22.3125	26.0312	41.5625	3346.88	831.25	332.5	4.70821		0.0497212
Arabidopsis	0.5	0.195479	3.1256	0	0.166699	0.675798	18.4122	76.8883	49.1489	38.9096	3.36968	5.08245	123.989	240.16	53.617	37.0479	24.2021	26.25	90.6649	23.6436	19.5479	33.883	2457.45	854.521	335.106	7.93118		0.0625411
Arabidopsis	0.5	0.205061	3.06232	0	0	0.777301	19.0031	101.35	66.3497	47.0245	3.62883	5.19632	121.748	319.939	80.7362	46.8098	29.2025	23.6196	153.098	33.2822	26.8405	49.1718	3220.86	1103.68	530.368	7.6799		0.0669628
Arabidopsis	0.5	0.21	3.45732	0.0488668	0.0244334	0.72275	18.9	97.3	56.35	44.1	3.1325	3.815	102.025	255.5	84	39.725	29.75	24.325	117.25	29.4	22.925	38.85	3237.5	1305.5	621.25	8.82372		0.0607406
Arabidopsis	0.5	0.194022	3.27879	0.285112	0.0712781	0.658152	18.1848	92.4457	50.788	40.8967	3.5	2.43478	88.0707	241.576	81.7935	40.3261	23.3967	24.1576	103.478	29.6739	25.6793	38.8043	3005.43	1107.07	445.109	6.61909		0.0591748
Arabidopsis	1	0.22925	3.15171	1.4954	0.700379	0.77525	16.9575	87.5	58.275	29.4	2.975	4.865	103.425	295.75	71.575	40.075	30.45	23.625	125.475	27.125	18.9	31.675	2467.5	1464.75	684.25	11.0677		0.0727384
Arabidopsis	1	0.30858	3.90927	1.01084	0.412588	0.882249	20.9172	97.7515	68.3432	31.4793	3.66568	5.32249	140.828	285.799	73.1065	43.4911	32.7219	27.5444	134.615	33.3432	19.2604	34.1716	2215.98	1515.98	888.462	12.8423		0.0789354
Arabidopsis	1	0.260556	3.44511	0.542722	0.401143	0.777778	19.6389	101.694	63.7778	31.8889	3.55833	2.93611	103.444	289.722	82.8333	45.8889	33.0556	27.2222	128.722	29.1667	24.1111	39.6667	2897.22	1664.44	972.222	10.7128		0.0756306
Arabidopsis	1	0.212814	2.96757	1.44967	0.426375	0.546985	15.7412	70.1759	42.3869	24.799	2.77889	2.11055	78.794	212.814	62.7889	36.0553	23.7437	18.2915	101.307	23.7437	22.1608	35.3518	2743.72	1166.08	603.266	7.14113		0.0717133
Arabidopsis	1.5	0.247452	3.58951	0.907693	0.722029	0.976433	22.293	109.682	69.7771	31.6561	3.47771	3.23248	129.299	372.293	81.8153	60.1911	31.6561	28.0892	164.299	29.8726	23.8535	38.7898	3232.48	1651.91	844.904	12.7714		0.0689375
Arabidopsis	1.5	0.35407	3.83555	1.81442	0.849793	0.974709	23.8081	111.512	75.0872	36.2209	3.98837	4.51744	154.855	384.593	135.727	57.1802	37.0349	28.8953	211.628	32.3547	36.2209	56.9767	3988.37	2543.6	1536.34	14.5348		0.0923126
Arabidopsis	1.5	0.272849	3.55843	1.45057	0.679956	0.715054	18.2903	91.828	47.9839	25.9677	3.23656	2.48387	128.898	280.376	186.29	43.6559	23.1452	25.5914	116.29	44.5968	22.3925	34.8118	2747.31	1448.92	946.505	13.7199		0.0766768
Arabidopsis	1.5	0.24016	3.41762	1.8325	0.659702	0.755851	20.2926	108.351	57.5266	31.0904	3.63032	1.99202	130.133	323.936	121.941	50.6383	30.5319	27.5532	158.059	41.7021	23.6436	35.5585	3034.57	1707.18	878.723	10.6515		0.070271
Arabidopsis	2	0.248551	3.87575	0.96381	0.676718	0.848792	17.7536	106.353	60.7005	26.2077	2.99275	2.53623	98.4058	285.749	64.4203	45.4831	30.942	20.7971	164.348	33.1401	21.1353	34.8309	2874.4	1961.35	1389.86	14.1059		0.0641298
Arabidopsis	2	0.294	4.06745	1.55586	0.644569	0.752	16.56	96	52.8	26.2	3.04	3.38	136.8	316	106.8	46.8	34.6	19.26	218	49	24.6	42.8	3140	2120	1626	15.0597		0.0722812
Arabidopsis	2	0.404278	3.84028	1.84415	0.628226	0.836631	20.9626	110.053	64.1979	32.1925	4.02406	3.79947	189.037	303.209	117.727	46.0428	37.4332	24.7059	187.166	41.9251	27.139	41.3636	2975.94	1983.96	982.62	12.4763		0.105273
Arabidopsis	2	0.284058	3.98341	3.27285	1.14119	0.728744	19.1063	94.8551	50.0483	29.4203	3.34783	1.843	136.787	334.783	94.3478	48.8647	32.4638	22.657	199.517	39.058	22.8261	33.8164	2806.76	1724.64	1041.55	11.2565		0.0713103
Arabidopsis	4	0.353665	3.88625	2.52081	0.672216	0.751309	22.7225	119.476	65.0524	31.8848	3.84817	4.23298	129.738	381.152	117.094	54.9738	41.5969	26.2042	252.88	47.4607	29.6859	43.9791	3133.51	3445.03	2143.98	25.3597		0.0910042
Arabidopsis	4	0.36201	3.92707	1.32092	0.428407	0.749755	20.5882	100.539	57.3039	27.6225	3.89461	4.51225	192.157	325.98	122.328	49.7549	39.1176	22.8186	253.922	50.9559	27.2794	39.4608	2796.57	2985.29	2093.14	24.9872		0.0921833
Arabidopsis	4	0.361053	4.20541	2.35218	0.855337	0.843684	21.7368	108.316	62.8158	30.5789	3.94211	4.95526	168.184	377.632	128.211	58.9474	44.2105	25.2368	276.316	56.5526	26.7105	42	3205.26	3094.74	1878.95	23.8614		0.0858544
Arabidopsis	4	0.2625	3.78754	2.09612	0.664117	0.53725	16.275	81.375	42.525	21	2.87	2.6775	97.475	246.75	96.6	40.95	29.05	19.775	145.075	43.575	18.2	26.775	1942.5	2047.5	1555.75	20.6287		0.0693061
Arabidopsis	6	0.264444	3.99551	2.28315	0.081541	0.6475	18.4917	100.139	56.3889	27.2222	3.53889	3.55833	152.444	330.556	114.528	49.3889	36.75	21.7778	258.611	51.9167	21.1944	34.6111	2216.67	2994.44	1944.44	38.702		0.0661854
Arabidopsis	6	0.287644	3.88305	1.98532	0.467133	0.752299	21.3218	123.305	66.3793	33.9943	4.12356	4.36494	159.713	388.218	138.592	58.9368	52.0977	24.3391	343.966	61.954	31.5805	44.8563	3137.93	4385.06	2816.09	37.254		0.0740768
Arabidopsis	6	0.241192	4.05945	2.19234	0.361375	0.736269	19.9482	118.782	58.7565	34.2746	3.93523	3.73575	129.301	379.016	147.798	58.9378	54.5855	24.6632	348.187	71.2694	27.7461	44.7927	3373.06	5549.22	3246.11	35.0498		0.0594149
Arabidopsis	6	0.203226	4.09107	1.16272	0.215319	0.572043	18.0269	111.586	56.0753	26.7204	3.53763	2.9543	121.935	289.785	110.269	47.4194	44.0323	24.086	250.269	61.3441	21.6398	35.7527	2596.77	3744.62	2465.05	36.6578		0.0496755
Arabidopsis	8	0.222543	3.72031	0.591172	0.122312	0.750578	22.8613	113.902	62.7168	36.0116	4.49133	4.30925	138.786	343.931	139.595	65.1445	46.7341	27.3121	331.792	57.052	25.289	37.8324	2124.28	4713.87	3317.92	58.8243		0.0598185
Arabidopsis	8	0.241549	3.7281	1.74716	0.246079	0.594836	17.7465	90.8685	50.939	27.77	3.51643	3.36854	153.803	302.347	115.352	49.2958	40.2582	21.1972	322.066	47.9812	22.8404	34.6714	2119.72	3976.53	2546.95	51.5431		0.0647915
Arabidopsis	8	0.263006	3.83235	1.76261	0.21365	0.681792	22.2543	123.815	63.526	35	4.18786	2.83237	100.549	396.532	153.15	65.9538	46.5318	30.1445	323.699	57.8613	27.5145	43.0925	2872.83	5098.27	3560.69	49.9678		0.0686278
Arabidopsis	8	0.288235	4.16049	1.65666	0.0753029	0.716471	20.2794	110.353	61.9706	30.6765	3.64412	3.87059	157.706	315	140.412	51.8824	45.2941	23.8824	280	52.0882	22.6471	40.5588	2326.47	4426.47	3129.41	53.6118		0.0692792
Arabidopsis	10	0.284242	4.23102	0.45217	0	1.29818	25.4545	127.909	87.3939	34.3636	4.11515	3.43636	103.091	277.879	69.3636	48.7879	43.0606	29.2727	265.152	34.1515	20.7455	33.5152	2072.42	4157.58	2884.85	65.3176		0.0671805
Arabidopsis	10	0.264489	4.11551	0.0744888	0	1.35227	23.267	133.636	89.2898	41.7614	4.53409	4.79261	122.102	304.261	86.108	50.5114	52.3011	25.2557	365.909	37.1875	28.0398	38.7784	2565.34	5687.5	3380.68	57.8999		0.0642664
Arabidopsis	10	0.29575	4.59687	0.611558	0.0203853	1.5505	25.9	135.8	102.025	42.35	4.76	5.775	154.875	295.75	112.35	51.275	56.525	30.1	344.75	40.6	25.025	40.075	2485	6125	3692.5	62.9609		0.0643372
Arabidopsis	10	0.258377	3.96893	1.00734	0.0604405	1.62173	25.8377	143.848	95.8377	42.8796	4.81937	5.35079	143.298	298.691	120.393	51.3089	62.1204	27.6702	410.471	36.6492	24.7382	35.3665	2583.77	6725.13	3591.62	48.7125		0.0651
Arabidopsis	11	0.241304	4.16908	0.249646	0.0499291	1.42391	21.3478	141.739	95.2174	42.3913	3.97826	4.58696	108.043	265.217	65	41.7391	59.1304	26.3043	289.13	38.6957	21.3696	35.8696	2282.61	5826.09	3695.65	52.0325		0.0578795
Arabidopsis	11	0.29462	4.11646	0	0	1.72342	26.8038	153.734	110.759	47.6266	5.09494	5.16139	152.627	325.633	93.481	58.038	58.2595	33.2278	296.835	39.8734	26.3608	37.6582	2591.77	5493.67	3278.48	57.3613		0.0715712
Arabidopsis	11	0.314	4.03101	0.726519	0.210925	1.52	24	140.8	100	42.4	4.6	5	162.8	274	91.2	47.2	59.2	27.6	300	38.4	22.6	39.2	4200	5160	3120	54.6504		0.0778961
Arabidopsis	11	0.272	3.80056	0	0	1.222	21.8	112.6	82.4	34.8	4.1	4.44	139.4	222	98.6	42.8	45	27.8	198.8	30.6	15.88	28	1488	3560	2220	57.1134		0.0715685
Arabidopsis	12 (ED)	0.230607	3.68748	0	0	1.33785	20.6075	121.355	81.6121	40.0701	3.92523	3.90888	106.636	212.617	80.3037	40.5607	53.3178	27.8037	235.514	25.3505	18.4813	27.4766	1913.55	4432.24	2551.4	58.1136		0.062538
Arabidopsis	12 (ED)	0.239474	3.64064	0	0	1.15029	19.3626	111.55	74.9123	36.0234	3.82749	4.31871	119.532	243.567	129.561	42.3684	39.5029	20.4064	216.959	29.269	16.8041	26.8129	1704.97	3868.42	2271.93	57.8999		0.0657779
Arabidopsis	12 (ED)	0.279275	4.37172	0.0950375	0.142556	1.33472	24.6632	124.404	87.5907	42.2539	4.67876	3.80829	134.922	250.259	166.477	47.3316	46.4249	27.7461	239.378	31.1917	23.5751	34.6373	1958.55	4443.01	2357.51	52.2173		0.063882
Arabidopsis	12 (ED)	0.239368	4.32917	0	0	1.22098	20.1149	113.851	84.4828	37.6149	3.84195	3.70115	145.632	219.253	127.529	41.0345	44.8563	22.5287	213.218	30.7759	17.9425	30.5747	1816.38	3781.61	2272.99	51.0322		0.0552918
Arabidopsis	12.5	0.188344	2.33775	0.984317	0	0.245	18.7687	89.25	45.5	38.2812	3.87187	0.0807187	117.469	195.562	158.156	67.5938	39.375	25.5938	112	32.5938	27.3438	42.2188	2559.37	3675	1962.19	57.834		0.0805662
Arabidopsis	12.5	0.120054	2.2341	0	0	0.201344	14.2258	66.9892	35.9409	30.2957	3.14247	0.0594624	110.081	131.72	110.645	48.5484	35.3763	20.8871	63.9785	23.3333	17.2554	29.3548	1742.47	2314.52	1336.02	51.705		0.053737
Arabidopsis	12.5	0.1294	2.06486	0.684605	0	0.212	15.58	86.6	38.4	34.6	3.32	0.06	102	164.8	71.2	57	44.4	20	100.6	27.4	22.8	36	2580	3340	1670	49.675		0.0626678
Arabidopsis	12.5	0.163722	2.23191	0	0	0.268333	16.275	86.3333	42.5833	35.3889	3.88889	0.0548333	134.556	184.917	129.111	56.7778	53.8611	21	130.861	30.7222	25.4722	36.75	3091.67	4122.22	2197.22	49.498		0.0733552
Arabidopsis	13	0.159402	2.56524	1.28882	0.123925	0.601087	21.4946	111.087	56.4946	47.9348	4.69837	0.0680978	142.473	241.576	137.147	75.7065	50.4076	28.1522	99.1033	25.6793	25.2989	40.5163	2834.24	3785.33	2510.87	53.022		0.0621392
Arabidopsis	13	0.162255	2.15773	1.0698	0	0.675272	23.587	104.81	54.0217	49.0761	4.86957	0.0880707	184.891	224.457	133.152	81.9837	42.4185	27.7717	76.087	25.2989	24.538	40.8967	2529.89	3290.76	1921.2	40.099		0.0751974
Arabidopsis	13	0.1176	1.58475	0	0	0.534	16.86	104.8	52.2	40	4.06	0.081	130	202	274	63.4	33	22.4	53.2	25.4	17.78	32.2	2080	2440	1632	46.093		0.0742073
Arabidopsis	13	0.123641	1.83798	0.142066	0	0.701902	22.4457	121.168	61.4402	52.6902	4.85054	0.0578261	134.864	237.772	158.641	74.7554	50.0272	27.7717	92.6359	28.3424	27.2011	42.9891	3005.43	3918.48	2320.65	47.396		0.0672701
Arabidopsis	13.5	0.171111	2.11731	0.82539	0	1.00741	24.0741	131.296	62.7778	56.2963	5.35185	0.0594444	136.852	270.37	412.963	82.5926	38.3333	29.0741	75.9259	27.963	30.5556	47.2222	3703.7	3703.7	2314.81	42.644		0.0808155
Arabidopsis	13.5	0.148441	2.10833	0	0	0.848235	20.3618	104.176	49	46.1176	4.44706	0.0506471	113.853	232.647	152.971	68.5588	39.7353	25.1176	80.2941	26.3529	26.7647	44.6765	3355.88	3417.65	2244.12	44.619		0.0704069
Arabidopsis	13.5	0.147155	2.20353	0.156596	0	0.682597	19.9171	94.7514	46.7956	40.0276	4.25414	0.071547	113.702	176.74	157.983	60.7182	30.3591	22.2376	28.4254	20.6906	18.1961	32.4862	1972.38	2030.39	1516.02	43.857		0.0667814
Arabidopsis	13.5	0.1594	2.02759	0.394752	0	0.846	24.6	119	57.6	55.2	5.18	0.0688	127.8	250	182	84.6	41.6	26	64	25.2	26.4	43.2	2780	3100	2040	35.979		0.0786155
Arabidopsis	14	0.145962	2.36429	0.360273	0	0.875	19.4231	118.846	58.4615	53.4615	4.42308	0.0584615	118.846	246.154	110.192	67.8846	49.4231	25.7692	87.6923	31.9231	32.8846	60.9615	4346.15	4019.23	2403.85	47.861		0.0617359
Arabidopsis	14	0.162809	2.71049	0.785282	0	0.76882	20.4494	99.691	49.9438	50.1404	4.58146	0.0873034	163.989	210.393	200.562	67.6404	39.1292	24.382	58.7921	27.9213	30.4775	52.1067	3657.3	3421.35	2064.61	37.115		0.0600663
Arabidopsis	14	0.144615	2.39384	0.101327	0	0.834615	19.8077	104.423	51.5385	44.8077	4.25	0.0675	130.962	221.154	186.346	65.7692	40.3846	24.0385	58.0769	30	26.5385	46.3462	3307.69	2826.92	1792.31	49.487		0.0604114
Arabidopsis	14	0.145221	2.514	0.316577	0	0.64779	18.0028	86.8232	43.7017	40.0276	3.92541	0.0587845	103.066	175.58	182.155	58.3978	31.1326	23.3978	37.7072	27.2652	23.2044	45.8287	2629.83	2320.44	1603.04	44.386		0.057765
Arabidopsis	16	0.18125	2.45803	0.0387091	0	0.885417	19.7917	96.0417	47.5	45	4.66667	0.09	141.875	177.5	121.875	55.625	35.4167	24.1667	36.875	26.0417	26.4583	55.625	3604.17	2354.17	1647.92	46.664		0.073738
Arabidopsis	16	0.187454	2.71186	0.232778	0	0.876074	19.819	113.374	56.4724	50.2454	4.72393	0.0878221	123.466	242.638	200.552	66.3497	35.8589	23.6196	31.5644	28.5583	36.0736	62.6994	3972.39	2361.96	1627.61	39.71		0.0691238
Arabidopsis	16	0.18	2.29674	0.0555663	0	1.01167	20.3333	117	55.8333	57.6667	5	0.0623333	141	216.667	121.833	65.1667	46.8333	21.8333	62.1667	27.1667	35.5	60.8333	4666.67	3466.67	2200	33.317		0.078372
Arabidopsis	16	0.190102	3.14113	0	0	0.840355	20.9645	99.4924	46.3706	48.5025	4.63706	0.0499239	135.736	190.102	120.279	51.5228	35.7107	20.7868	67.868	22.9188	31.9797	53.8325	3944.16	2522.84	1726.9	33.921		0.0605201
Arabidopsis	18	0.129062	2.2733	0.562467	0	0.684091	17.2812	92.6705	44.9432	45.142	3.57955	0.062642	125.682	169.432	66.4205	52.6989	33.0114	19.4091	30.8239	21.4773	24.858	48.7216	3818.18	1919.03	1304.55	32.081		0.0567731
Arabidopsis	18	0.149947	2.04608	0	0	0.618947	19.7105	92.1053	44.5789	46.0526	4.29211	0.0657632	123.053	198.947	180.526	59.8684	23.9474	22.6579	29.1053	18.4026	29.8421	47.7105	3794.74	1750	1142.11	29.532		0.0732852
Arabidopsis	18	0.159808	2.64657	0	0	0.840385	20.3846	114.615	50.1923	54.2308	4.76923	0.0580769	110.385	207.692	79.8077	67.5	34.0385	22.6923	41.5385	22.8846	32.5	56.3462	4365.38	2519.23	1405.77	29.74		0.0603829
Arabidopsis	18	0.135776	2.40414	0	0	0.722126	18.3851	118.276	53.908	53.3046	4.36494	0.075431	125.718	192.5	79.2529	52.2989	38.2184	20.9195	37.8161	24.5402	27.9598	52.9023	4183.91	2031.61	1301.44	33.927		0.0564759
Arabidopsis	20	0.1155	2.24919	0.658301	0	0.5495	16.8525	88.55	41.825	44.625	3.8675	0.043575	99.575	161.525	57.225	53.025	24.5	20.3	27.125	15.225	27.475	47.6	3412.5	1134	729.75	18.943		0.0513517
Arabidopsis	20	0.135096	1.81885	0	0	0.610828	18.8822	102.994	47.0382	49.4904	4.16879	0.07	121.274	189.713	136.21	61.5287	28.758	22.5159	30.5414	20.8439	29.8726	55.7325	4057.32	1159.24	778.025	16.338		0.0742754
Arabidopsis	20	0.116042	2.05958	0	0	0.533333	16.9583	98.5417	45.2083	47.2917	4.04167	0.05375	105.417	181.25	136.25	52.9167	26.6667	20.5208	33.5417	17.2292	27.9167	46.875	3833.33	1327.08	779.167	13.974		0.0563425
Arabidopsis	20	0.140213	2.32979	0.0991398	0	0.608232	18.9726	97.7439	44.6037	51.0061	4.33232	0.067439	129.543	183.963	177.988	59.3293	25.8232	21.9817	31.1585	20.4024	29.878	51.8598	4310.98	1852.44	1233.54	14.747		0.060183
Arabidopsis	22	0.105587	1.92711	0.732085	0	0.477095	16.8156	81.7318	40.4749	47.1229	3.69553	0.0621788	104.022	159.553	86.0335	54.3575	23.4637	18.9274	21.1173	13.7654	25.419	43.7989	3500	832.961	504.469	9.924		0.0547902
Arabidopsis	22	0.112799	0.8437	0	0	0.485054	17.0625	76.8478	37.663	43.5598	3.6712	0.0631522	121.929	140.951	84.837	49.6467	21.3043	19.7826	12.0788	16.625	23.9674	46.2228	3500	1023.37	559.239	8.403		0.133696
Arabidopsis	22	0.128049	1.81729	0	0	0.606098	18.8872	100.518	51.4329	55.7012	4.52439	0.106707	144.695	186.951	207.866	57.8354	24.7561	20.4024	27.7439	18.3963	33.0793	55.4878	4161.59	1312.5	734.146	12.323		0.0704612
Arabidopsis	22	0.15	2.40958	0	0	0.669565	21.4783	103.043	50.4348	61.087	4.86957	0.0743478	132.174	219.565	536.957	74.5652	19.587	23.2609	23.2609	17.0435	39.7826	64.3478	4804.35	1271.74	671.739	11.575		0.0622514
Arabidopsis	23	0.126762	1.90539	0	0	0.400777	17.3187	73.9896	35.9067	41.1658	3.77202	0.0337306	85.9585	123.679	47.8756	40.8031	20.3109	17.9715	14.1813	12.4948	21.5803	37.5389	2865.28	817.876	513.212	6.62		0.0665278
Arabidopsis	23	0.0931034	1.93235	0	0	0.348276	13.9655	60.1724	28.7931	32.5862	2.94828	0.0698276	87.5862	93.7931	101.379	32.2414	16.1034	18.2759	8.53448	11.4138	15.7931	31.0345	1758.62	567.241	246.552	7.292		0.0481814
Arabidopsis	23	0.0762432	2.13053	0	0	0.444595	14.6622	82.1081	38.973	46.7297	3.44324	0.0681081	95.7297	137.351	87.7838	45.973	21.3784	16.8378	14.7568	14.2081	22.7027	40.8649	3348.65	1140.81	654.595	4.989		0.0357861
Arabidopsis	23	0.09625	2.00554	0	0	0.489583	18.6458	91.875	43.125	52.2917	4.375	0.06625	121.875	173.958	92.9167	62.7083	23.5417	21.6667	28.3333	14.7917	26.6667	41.6667	3708.33	827.083	347.917	5.84		0.0479919
Arabidopsis	23.5	0.121882	2.09936	0	0	0.347941	15.2971	57.0294	28.8235	33.9706	3.23235	0.0646471	95.1176	98.4118	240.882	38.9118	14.2676	15.7912	0	14.0206	16.9647	32.3235	2264.71	409.706	232.647	6.073		0.0580568
Arabidopsis	23.5	0.0814754	1.50506	0	0	0.407377	16.7923	75.7377	37.8689	43.224	3.53825	0.061776	106.53	147.459	127.76	50.6831	19.3169	17.8634	20.2732	12.6612	24.6721	34.8087	3098.36	600.546	306.011	4.488		0.0541343
Arabidopsis	23.5	0.0958788	1.74478	0	0	0.373333	16.8636	77	37.3333	43.0606	3.3303	0.0759394	94.1818	126.636	51.7576	48.5758	21.4242	18.9636	11.5818	13.8515	20.7455	34.3636	2757.58	579.091	277.879	5.122		0.0549518
Arabidopsis	23.5	0.103488	1.87454	0	0	0.298148	15.2531	67.1914	32.8395	38.6728	3.37037	0.0633025	97.6543	115.586	153.611	42.3457	15.0586	16.2901	0	14.6481	18.1698	30.2469	2268.52	414.815	192.284	5.053		0.0552068
Arabidopsis	24 (EN II)	0.111265	1.84487	0	0	0.30463	16.463	78.858	41.9136	44.0741	3.62963	0.0576852	95.0617	78.4259	73.4568	16.5494	22.4691	23.3333	2.44136	12.2284	24.1975	36.0802	3154.32	494.753	208.704	3.295		0.0603109
Arabidopsis	24 (EN II)	0.0791899	1.1455	0	0	0.191816	14.1369	60.2235	34.0223	35.3911	2.73743	0.0719553	58.0726	86.6201	49.4693	14.6453	17.9497	19.1816	6.90223	11.2039	20.3352	29.5251	2189.94	420.391	181.648	2.133		0.0691314
Arabidopsis	24 (EN II)	0.0848077	1.35626	0	0	0.251923	17.4808	93.4615	53.0769	50.1923	3.42308	0.425	85.9615	129.808	72.8846	23.8462	25.9615	26.9231	14.0385	12.5577	26.9231	41.1538	3711.54	1034.62	382.692	2.996		0.0625304
Arabidopsis	24 (EN II)	0.0820245	1.55426	0	0	0.200982	15.8037	80.092	47.8834	37.7914	2.51227	2.59816	71.7178	149.233	87.3926	21.1503	21.3221	23.6196	23.1902	13.7853	17.092	25.3374	2211.66	506.748	157.607	3.609		0.0527741
Wheat	0 (EN I)	0.245	1.30268	1.70102	0.45217	1.94444	76.8056	137.083	34.4167	42	1.30472	0.114139	113.556	350	453.056	64.5556	435.556	51.3333	0	162.556	102.083	227.5	1909.44	3694.44	11.5111	1.65365		0.188074
Wheat	0 (EN I)	0.241111	1.53953	2.62689	0.279915	1.81806	77	137.083	34.2222	40.8333	1.15111	0.0859444	116.278	392.778	117.639	67.4722	530.833	49.3889	0	158.083	105.194	239.167	1860.83	3675	19.8333	1.5503		0.156613
Wheat	0 (EN I)	0.361667	2.36851	1.5503	0.279915	1.96389	57.5556	170.917	39.4722	45.8889	1.70139	0.106944	114.722	466.667	297.5	78.75	768.056	36.3611	0	184.917	211.944	408.333	4977.78	9916.67	16.4306	1.80868		0.152698
Wheat	0 (EN I)	0.281944	2.00785	2.15319	0.645958	2.25556	57.9444	124.833	31.3056	35.5833	1.25028	0.0406389	70.9722	206.111	88.0833	49.3889	466.667	27.8056	0	90.4167	61.4444	231.389	1331.94	4491.67	13.65	1.5503		0.140421
Wheat	0.5	0.274167	2.85836	1.20579	0.215819	2.31389	66.3056	134.167	51.7222	56	1.92306	1.36306	143.694	1213.33	278.056	96.8333	381.111	36.3611	219.722	383.056	118.611	324.722	1983.33	6066.67	24.8889	1.34359		0.0959174
Wheat	0.5	0.191528	3.15981	1.80868	0.10816	1.17833	44.3333	100.333	42.1944	36.3611	1.58083	1.6275	100.722	976.111	208.056	62.0278	647.5	26.25	181.806	311.111	140.389	334.444	2586.11	6027.78	16.9556	1.18856		0.0606137
Wheat	0.5	0.239167	2.61075	2.32545	0.001	1.41167	59.1111	125.806	45.8889	48.8056	1.92889	0.9975	118.417	1009.17	217.778	85.9444	694.167	37.7222	208.056	404.444	130.861	416.111	2838.89	6591.67	2.46944	1.44695		0.0916086
Wheat	0.5	0.431667	2.76147	1.95941	0.409107	2.85833	96.0556	223.611	59.1111	64.9444	1.75194	0.77	163.917	1040.28	225.556	123.861	474.444	54.0556	150.5	375.278	129.306	476.389	2061.11	4763.89	14.8556	1.60198		0.156318
Wheat	1	0.390833	4.07492	2.51924	0.344511	2.17778	56.1944	162.944	45.3056	30.3333	0.688333	1.73833	178.889	1098.61	264.444	85.9444	501.667	26.6389	145.639	369.444	183.556	857.5	2800	6377.78	6.14444	1.5503		0.095912
Wheat	1	0.363611	3.49355	1.76562	0.602894	1.96389	65.5278	154.194	50.5556	34.0278	1.06361	1.015	145.25	1116.11	276.111	76.2222	388.889	27.0278	198.333	441.389	105	303.333	1798.61	3694.44	20.6111	1.49862		0.104081
Wheat	1	0.439444	4.02647	2.26085	0.710554	2.87778	82.25	184.139	72.3333	31.1111	1.61389	1.60028	167.222	1057.78	385	91.3889	639.722	25.2778	206.111	375.278	266.389	468.611	3538.89	6455.56	23.1389	1.39527		0.109139
Wheat	1	0.381111	3.289	2.69149	0.151223	1.76944	47.4444	169.167	52.8889	38.8889	1.41944	0.888611	113.167	1302.78	287.778	79.9167	493.889	24.5	204.167	505.556	88.0833	287.778	1567.22	5852.78	7.66111	1.39527		0.115874
Wheat	2	0.313056	3.97264	2.73455	0.495734	1.90944	37.9167	129.694	50.5556	21.9722	1.13167	1.20167	109.667	1067.5	258.611	54.25	344.167	18.4139	113.167	383.056	77.5833	235.278	1170.56	5852.78	13.1833	1.34359		0.0788029
Wheat	2	0.408333	4.88775	2.94987	1.42111	2.13889	70.7778	189.194	56	25.0833	1.2075	0.906111	166.639	1333.89	307.222	78.5556	398.611	28.5833	258.611	470.556	159.25	324.722	2761.11	5911.11	15.3417	1.5503		0.0835422
Wheat	2	0.330556	5.05462	2.17472	1.42111	1.43694	48.6111	133.389	43.5556	24.1111	1.35722	0.554167	116.083	915.833	268.333	53.8611	606.667	21		299.444	115.694	338.333	2255.56	7952.78	18.7639	1.49862		0.0653967
Wheat	2	0.390833	4.45173	3.5097	0.322979	1.75583	60.4722	125.417	42.5833	22.75	1.68194	0.556111	101.111	970.278	361.667	72.5278	534.722	27.0278	186.861	285.833	106.167	402.5	2313.89	5288.89	103.444	1.39527		0.0877937
Wheat	4	0.77	6.22273	5.51217	1.42111	3.38333	75.4444	194.444	65.7222	25.8611	0.791389	2.275	156.139	1514.72	293.611	108.889	268.333	29.1667	276.111	246.944	88.6667	1244.44	1300.83	5327.78		2.37712		0.12374
Wheat	4	0.968333	5.41528	5.29685	1.5503	2.91667	56.7778	198.333	68.0556	38.1111	1.6275	1.00333	192.306	1234.72	406.389	87.5	641.667	28.3889	223.611	423.889	104.806	1767.5	2100	12794.4	18.5111	2.84221		0.178815
Wheat	4	0.468611	5.00079	4.78009	1.0766	2.00278	53.0833	93.1389	38.8889	18.7833	1.44472	0.635833	98.9722	1042.22	324.722	51.1389	474.444	23.7222	180.833	270.278	110.25	361.667	1886.11	5269.44	13.5333	2.06706		0.0937074
Wheat	4	0.338333	3.73579	4.19873	1.72255	1.19778	44.1389	132.806	53.4722	22.1667	1.09083	1.49917	81.4722	806.944	219.722	63.1944	717.5	16.7417	318.889	239.167	106.944	289.722	1831.67	7311.11	11.5111	1.65365		0.0905654
Wheat	6	0.406389	5.31839	4.82315	1.67949	1.71694	46.2778	142.139	53.0833	21.7778	1.37667	1.94444	111.028	1197.78	293.611	77.7778	552.222	17.85	322.778	246.944	111.611	694.167	1963.89	7311.11	34.0278	6.30455		0.0764121
Wheat	6	0.536667	5.15151	4.15566	1.59336	1.71694	60.2778	126.583	52.3056	28.3889	1.07722	0.851667	134.361	1090.83	421.944	63.5833	480.278	25.8611	153.417	322.778	100.333	593.056	1783.06	5366.67	18.2	4.96096		0.104177
Wheat	6	0.791389	7.09477	6.05047	1.59336	2.39167	61.0556	178.111	71.75	31.5	1.78694	2.93611	159.056	1341.67	357.778	111.806	777.778	25.8611	361.667	326.667	208.056	1361.11	3927.78	18491.7	15.7306	3.15227		0.111545
Wheat	6	0.711667	6.34115	4.71549	0.839745	2.33333	79.1389	133.194	66.6944	26.4444	1.17639	1.49722	118.806	1145.28	346.111	87.8889	700	31.5	316.944	299.444	126.778	742.778	1855	6027.78	13.2417	3.77239		0.11223
Wheat	8	0.429722	7.98834	6.41651	0.904341	2.275	55.2222	120.556	55.8056	21.9722	0.966389	1.69944	131.444	970.278	311.111	63.5833	686.389	27.8056	137.472	276.111	105.583	1221.11	1683.89	6086.11	36.75	5.78778		0.0537937
Wheat	8	0.595	7.66537	5.61983	1.05506	2.91667	61.6389	168.389	77.5833	28.3889	1.47	1.49139	142.528	620.278	402.5	56.3889	698.056	27.2222	196.389	351.944	91.7778	1145.28	1273.61	9605.56	2.00278	8.00988		0.0776219
Wheat	8	0.735	9.03264	7.66537	1.44264	3.34444	70	183.944	95.8611	29.9444	1.31444	2.95556	159.833	530.833	299.444	85.9444	612.5	35.3889	138.833	281.944	145.25	1114.17	2236.11	7700	44.1389	9.97359		0.0813715
Wheat	8	0.820556	8.096	6.82562	1.5503	4.49167	75.8333	237.222	101.889	41.2222	1.43306	2.11944	143.889	754.444	272.222	103.639	429.722	35.9722		239.167	65.3333	361.667	884.722	7661.11	22.1667	8.73335		0.101353
Wheat	10	0.456944	11.0136	6.99788	1.16272	4.29722	63.7778	202.222	88.4722	35.1944	1.84139	2.13889	157.694	626.111	353.889	71.1667	845.833	30.3333	131.833	350	74.8611	1112.22	1258.06	7486.11	25.0833	11.2138		0.0414892
Wheat	10	0.377222	11.2881	6.56724	1.52877	3.40278	72.7222	130.278	80.1111	24.1111	1.06361	2.06111	132.806	495.833	322.778	55.8056	890.556	30.5278	152.639	281.944	92.5556	711.667	1199.72	5619.44	16.6639	11.989		0.0334177
Wheat	10	0.649444	9.48481	8.89268	5.5983	4.33611	78.1667	167.417	74.2778	36.9444	1.645	2.15833	178.889	1370.83	458.889	56.7778	1040.28	31.8889	208.056	383.056	111.222	888.611	1866.67	12269.4	8.80833	11.2655		0.068472
Wheat	10	0.589167	10.9705	7.92375	2.66996	2.8	75.6389	159.639	89.6389	31.8889	1.785	2.625	140.389	692.222	316.944	44.5278	1281.39	33.25	146.806	328.611	175.389	968.333	3013.89	8536.11	49.9722	9.87023		0.0537046
Wheat	12	0.550278	13.2314	7.19166	2.26085	4.04444	118.611	182.194	99.75	37.9167	1.575	1.89778	245	581.389	505.556	43.75	1639.17	42.9722	231.389	474.444	200.278	1429.17	3033.33	9216.67	30.7222	14.1077		0.0415889
Wheat	12	0.550278	13.0214	6.84715	1.95941	5.40556	69.2222	147	70.5833	38.8889	1.86278	1.39028	184.139	1024.72	410.278	53.4722	1184.17	32.0833	318.889	435.556	116.861	1015	1963.89	12755.6	27.0278	15.7097		0.0422594
Wheat	12	0.4725	12.2678	8.096	1.65796	5.11389	90.2222	190.556	100.333	38.5	1.35139	1.60417	191.528	575.556	416.111	58.5278	1411.67	42.1944	167.222	373.333	119	1075.28	1790.83	8361.11	19.3861	16.3815		0.0385154
Wheat	12	0.960556	14.3133	9.62477	1.18426	8.06944	85.9444	173.056	72.9167	40.8333	1.38056	1.11417	179.472	1086.94	443.333	79.9167	1310.56	33.4444	421.944	530.833	119.583	1063.61	1670.28	10655.6	29.75	21.9109		0.0671091
Wheat	14 (ED)	0.49	13.6243	6.91175	1.93787	3.96667	84.1944	148.556	66.3056	32.6667	2.25556	1.41361	159.25	748.611	443.333	14.1556	1396.11	26.0556	466.667	431.667	127.361	989.722	1802.5	11550	16.9361	18.3969		0.0359651
Wheat	14 (ED)	0.628056	14.2595	8.46205	2.47617	7.58333	81.6667	149.722	63.3889	35.5833	1.28139	1.47194	179.472	1061.67	437.5	58.3333	1263.89	34.2222	316.944	437.5	98	1018.89	1569.17	7602.78	7.95278	20.0505		0.0440447
Wheat	14 (ED)	0.799167	14.0603	8.59124	2.34698	6.70833	60.6667	135.333	53.2778	31.6944	1.63139	0.933333	135.722	869.167	377.222	48.6111	845.833	28.1944	248.889	328.611	91	738.889	1186.11	9275	17.85	21.4975		0.0568383
Wheat	14 (ED)	0.799167	11.9018	12.2517	6.11507	6.80556	88.2778	155.167	60.4722	30.9167	1.59639	0.828333	156.333	917.778	404.444	40.0556	1291.11	32.6667	421.944	431.667	74.4722	768.056	1339.72	7991.67	24.8889	19.9989		0.0671469
Wheat	14.5	0.703889	10.1469	9.60324	5.21073	4.39444	84.3889	182	48.6111	38.1111	1.6625	0.123278	146.417	215.833	268.333	5.93056	1201.67	35.7778	0	268.333	106.75	1013.06	2119.44	9780.56	29.5556	13.7977		0.0693697
Wheat	14.5	0.950833	13.8289	10.3999	2.60536	7.48611	93.3333	233.333	60.4722	44.1389	1.80833	0.140583	202.222	348.056	254.722	3.16944	1125.83	30.9167	0	274.167	170.528	997.5	3169.44	13902.8		13.7977		0.0687571
Wheat	14.5	0.853611	12.0256	8.61277	3.66043	11.2972	109.861	225.556	58.5278	45.8889	1.01306	0.142722	175.972	420	266.389	28.3889	1077.22	40.8333	0	227.5	96.25	1232.78	1707.22	8361.11	11.6472	21.9626		0.0709829
Wheat	14.5	0.595	11.0297	8.2252	2.92834	3.55833	94.1111	171.111	49	31.1111	2.06111	0.0908056	136.889	196.389	266.389	13.4361	1796.67	35.5833	0	305.278	105.778	1042.22	2391.67	8244.44	43.3611	17.0533		0.0539451
Wheat	15	0.526944	11.7564	7.75149	2.04553	7.31111	100.139	187.833	50.3611	39.0833	1.29306	0.133194	185.889	495.833	289.722	19.0556	962.5	41.2222	0	229.444	143.889	1112.22	2313.89	6241.67	2.43056	17.3117		0.0448218
Wheat	15	0.7875	12.0256	8.20366	2.77762	9.89722	128.528	204.167	49.3889	45.6944	1.50306	0.116472	180.833	326.667	307.222	11.5694	1067.5	58.9167	0	291.667	118.417	1139.44	2275	8147.22	21.5833	15.9164		0.0654854
Wheat	15	1.12972	11.3419	10.766	3.6389	7.7	111.417	211.944	55.2222	45.8889	1.64889	0.125222	239.167	414.167	305.278	35.5833	1491.39	49.9722	0	340.278	177.722	1448.61	3150	10616.7	63.3889	20.8257		0.0996057
Wheat	15	0.875	10.739	9.28026	3.48817	3.88889	87.6944	172.667	45.3056	38.1111	1.65667	0.0847778	127.944	172.278	268.333	19.25	1814.17	42.9722	0	301.389	91.5833	2002.78	2313.89	14505.6	28.5833	15.9164		0.0814784
Wheat	16	0.624167	9.6463	7.98834	2.60536	16.4889	97.6111	256.667	67.4722	56.5833	2.29444	0.122694	204.167	616.389	258.611	61.6389	1125.83	47.25	0	191.139	100.528	1450.56	1734.44	8050	20.8056	14.7795		0.0647053
Wheat	16	0.923611	9.88315	11.7564	5.03847	7.81667	78.9444	191.333	49	41.0278	1.88417	0.0985833	183.167	377.222	227.5	55.8056	1510.83	42.5833	0	248.889	144.083	1215.28	3150	12600	18.4139	17.3117		0.0934531
Wheat	16	0.766111	8.2252	11.8426	5.85668	7.91389	103.639	221.667	56.1944	45.5	2.02222	0.113944	217.778	386.944	283.889	34.8056	1697.5	51.5278	0	278.056	129.694	2722.22	2975	12852.8	31.3056	19.8438		0.093142
Wheat	16	0.727222	7.72458	10.0985	4.26332	4.99722	111.417	221.667	54.4444	53.4722	1.96389	0.101306	174.222	396.667	272.222	22.9444	1396.11	55.2222	0	192.889	74.0833	1131.67	1779.17	4161.11	31.3056	12.3507		0.0941439
Wheat	18	0.429722	7.61692	7.21319	3.29438	4.88056	90.6111	178.694	43.3611	43.75	1.20944	0.0875	181.028	408.333	305.278	22.9444	1098.61	49.5833	0	198.333	113.75	1298.89	2722.22	5561.11	25.8611	13.746		0.0564168
Wheat	18	0.385	7.33162	7.55771	2.26085	7.89444	105.583	211.944	54.0556	47.25	2.08056	0.0896389	161	525	328.611	6.76667	1022.78	49.1944	0	156.139	98.5833	1114.17	2002.78	6455.56		14.8312		0.0525123
Wheat	18	0.445278	7.54694	6.43805	2.47617	6.08611	130.083	202.222	52.3056	51.7222	2.19722	0.091	208.056	530.833	291.667	32.8611	1487.5	58.9167	0	219.722	155.944	1460.28	3966.67	6086.11	14.9917	14.1594		0.0590011
Wheat	18	0.513333	7.71919	8.24673	2.69149	5.71667	83.0278	202.222	50.5556	53.6667	2.17778	0.0775833	152.25	429.722	204.167	60.8611	1405.83	51.7222	0	213.889	126.778	1433.06	2722.22	9663.89	12.075	15.6063		0.0665009
Wheat	20	0.4025	3.83268	6.78256	3.55277	2.13889	88.2778	225.556	55.4167	56.7778	2.23611	0.0945	184.722	439.444	206.111	35.9722	1252.22	58.9167	0	213.889	139.806	1380.56	3344.44	8050	9.21667	9.92191		0.105018
Wheat	20	0.486111	5.03309	8.95728	3.83268	5.73611	116.667	219.722	51.7222	56	2.46944	0.084	165.083	490	182.194	79.7222	937.222	79.7222	0	174.611	139.611	1261.94	3013.89	6261.11	74.2778	12.5057		0.0965831
Wheat	20	0.357778	4.28485	9.81856	5.40451	3.38333	92.1667	206.111	52.5	56	2.41111	0.0713611	161.194	439.444	194.444	43.3611	1234.72	59.6944	0	179.472	149.917	1468.06	3422.22	7719.44	20.2222	10.6971		0.0834983
Wheat	20	0.315	3.55815	7.6223	4.00494	2.60556	95.2778	183.944	45.6944	49	2.37222	0.100139	166.25	478.333	231.389	48.4167	1442.78	59.5	0	202.222	182	1456.39	4044.44	5872.22	39.6667	11.4722		0.0885291
Wheat	22	0.351944	0.188404	12.1009	8.11754	3.18889	119.778	206.111	48.4167	67.0833	1.94444	0.0867222	189.972	573.611	264.444	68.4444	1230.83	73.1111	0	198.333	158.083	1592.5	4025	4102.78	16.7611	4.39251		1.86803
Wheat	22	0.250833	0.0215319	9.88315	7.01941	1.78306	98.1944	193.278	47.4444	62.6111	2.23611	0.0626111	144.667	482.222	217.778	57.5556	898.333	60.6667	0	142.722	134.167	1388.33	2858.33	6086.11	30.5278	4.28916		11.6494
Wheat	22	0.637778	0.139958	14.5986	9.15107	3.86944	147.972	246.944	63	75.8333	1.48361	0.0970278	285.833	633.889	486.111	70.5833	960.556	87.8889	0	208.056	276.111	1893.89	4705.56	6475	16.1194	5.42605		4.55694
Wheat	22	0.398611	0.0430638	11.4765	7.25626	3.92778	106.361	237.222	63.9722	78.75	2.50833	0.106556	176.944	626.111	210	64.5556	1215.28	65.5278	0	172.667	152.639	1617.78	3188.89	8458.33	31.6944	4.96096		9.25628
Wheat	24 (EN II)	0.260556	0.113043	6.89022	4.50017	1.93667	79.7222	152.056	33.4444	52.1111	1.50694	0.04725	98.1944	338.333	184.528	18.8611	643.611	54.8333	0	133.389	98.1944	1380.56	2061.11	5347.22		1.80868		2.30493
Wheat	24 (EN II)	0.423889	0.0322979	8.33285	5.23226	2.74167	128.528	181.222	43.1667	63.3889	1.07722	0.0943056	182.389	546.389	348.056	22.75	610.556	68.4444	0	144.667	245	2119.44	4627.78	6805.56	21.9722	1.39527		13.1244
Wheat	24 (EN II)	0.245	0.0161489	6.91175	4.39251	1.33583	85.3611	125.222	32.0833	43.9444	1.55167	0.0596944	96.25	268.333	315	11.8417	612.5	56.1944	0	127.167	102.278	1466.11	2061.11	5386.11	26.6389	1.5503		15.1713
Wheat	24 (EN II)	0.283889	0.0376809	6.95481	4.50017	2.70278	128.333	150.306	37.7222	59.6944	1.38833	0.0841944	113.944	365.556	256.667	11.6278	966.389	68.0556	0	131.25	117.833	1456.39	2080.56	3752.78	16.0806	1.75701		7.53403
Plantago	0 (EN I)	0.056085	2.04118	0.585011	0.890234	0.11499	19.267	17.2621	5.64757	7.47743	2.52476	0.0885874	24.8908	2.21214	36.1553	0.0736189	13.0197	2.14587	140.408	28.7985	725.655	72.6845	2791.5	1846.84	78.0704	13.324		0.0274767
Plantago	0 (EN I)	0.103294	1.71657	0.889607	0.651543	0.100002	16.5214	39.6493	10.8169	10.2527	1.5945	0.0228109	28.7139	4.34104	26.3458	0.30194	12.4659	3.69502	112.836	24.6567	521.343	37.995	2326.37	1955.47	91.9577	10.4731		0.0601745
Plantago	0 (EN I)	0.128046	2.60075	1.74231		0.134849	20.5872	78.4897	21.9333	16.6887	2.83949	0.0352872	37.0282	7.60308	24.6256	1.95641	13.8977	10.7836	190.615	23.7462	683.128	57.1487	2502.05	2198.72	119.61	22.9596		0.0492342
Plantago	2	0.122378	4.45753	1.93308	1.44981	0.428358	41.4602	3.35547	2.79129	2.02861	5.36493	0.0731692	27.8781	2.65547	47.4851	0.163107	23.0373	8.73085	404.851	54.7463	900.945	101.813	4156.47	4856.47	97.1816	11.6249		0.0274543
Plantago	2	0.19565	3.96154	2.0221	1.36079	0.4158	37.0825	7.51275	5.0155	3.6575	3.8815	0.0117827	24.3425	0.63945	31.9025	0.071225	14.098	2.35025	373.625	32.305	1074.85	132.02	3967.25	3858.75	126.035	11.3348		0.0493873
Plantago	2	0.287107	3.99878	1.83488	1.75896	0.57066	28.2843	135.541	49.4797	16.6863	2.75558	0.56302	59.3401	31.6599	36.0482	3.32056	15.9561	3.85	286.396	34.8934	695.381	99.1548	3755.84	4679.7	188.503	14.1856		0.0717986
Plantago	4	0.271295				0.541321	51.9378	52.9171	24.8808	11.7513	6.0715	0.223601	52.3549	11.7495	43.0155	0.514301	21.7254	2.88342	408.031	38.772	883.523	146.746	5344.3	6443.26	190.415	15.2912
Plantago	4	0.230714	2.43702	1.82933	1.29056	0.33	16.7839	79.625	37.75	8.35	2.30893	0.274464	34.9107	7.30536	30.5	0.980179	13.5429	3.11429	224.107	28.3393	636.429	38.4286	1469.46	2526.79	98.5357	17.149		0.0946705
Plantago	4	0.198629	3.62918	2.76686	2.09686	0.447716	44.7005	6.20584	4.76675	3.26548	4.84848	0.0081335	28.7107	1.27332	52.9442	0.0959924	17.6581	3.59772	334.721	69.8579	985.508	101.5	3457.36	5376.14	209.467	24.9267		0.0547313
Plantago	6	0.215411	4.51476	3.86616	2.46722	0.516715	29.5725	55.9155	26.0725	10.1043	3.83647	1.84976	53.1256	20.9155	51.8913	1.17428	25.9879	2.18285	362.681	55.3913	812.271	116.176	3516.91	7804.83	214.396	43.0182		0.0477126
Plantago	6	0.263923	4.31896	4.256	2.49316	0.383158	25.89	120.474	46.823	13.3636	2.93062	0.379809	35.4187	27.0789	28.1172	3.25885	18.9569	4.59187	292.225	25.3708	576.077	59.1148	2548.8	3829.9	133.469	38.3043		0.0611081
Plantago	6	0.253706	2.90511	3.07966	1.93258	0.436345	18.0863	86.1142	34.8579	11.264	2.49086	1.58282	50.2792	5.85406	27.3249	0.592868	20.2538	2.14619	291.548	28.7107	908.579	51.9848	2288.32	4462.94	143.305	23.9112		0.087331
Plantago	8	0.189976	2.75653	2.36811	1.56621	0.258462	35.4543	18.3245	14.244	7.92548	2.60481	0.0885096	20.9327	5.25337	42.5385	0.238942	19.8894	4.7738	400.312	37.1034	753.846	67.6947	2500.48	4223.56	156.793	35.0942		0.0689185
Plantago	8	0.226833	4.05374	4.31666	2.48238	0.404167	44.7333	63.2333	29.9167	11.9333	4.875	0.0241333	27.75	5.69333	28.6833	0.410167	21.9167	2.23333	383.333	28.3833	1015.5	95	3073.33	4856.67	143.7	39.8892		0.0559565
Plantago	8	0.249439	3.71252	4.04652	1.69568	0.371854	26.7707	36.1098	17.4659	8.26512	3.39415	0.0869195	33.9244	10.9524	30.561	0.83078	15.4068	2.21268	285.122	30.9195	633.073	81.1317	3402.68	4273.41	119.683	38.9526		0.0671886
Plantago	10	0.262761	3.6726	3.8339	2.23334	0.389701	42.0174	33.7463	20.5124	11.893	4.83035	0.190672	33.2065	12.0915	40.3632	0.466144	22.2886	2.36816	414.95	32.8582	760.597	73.4129	3613.18	6244.28	179.876	62.5087		0.0715463
Plantago	10	0.162038	5.25214	6.5667	3.39952	0.469422	50.6709	2.82286	1.74437	3.01106	7.38166	0.0120196	23.9899	1.16432	42.5804	0.0869724	24.7814	1.92236	476.457	48.7538	861.633	114.796	3793.72	7191.71	156.058	82.0101		0.0308518
Plantago	10	0.253144	3.59273	4.4003	2.30189	0.494505	41.1683	24.4653	13.7176	10.4012	4.86361	0.0316559	32.6089	6.63441	32.2797	0.275842	21.7624	1.64968	463.317	37.6163	708.663	130.713	4796.04	7991.09	213.985	64.4859		0.07046
Plantago	12 (ED)	0.407124	4.41938	5.93913	3.03951	0.480389	41.8368	142.503	54.386	27.4197	4.94534	1.09733	51.4663	42.3446	46.5337	3.28601	23.4482	5.28627	369.585	37.3212	704.896	47.8212	2368.39	5632.64	221.969	70.3294		0.0921226
Plantago	12 (ED)	0.311269	4.47044	6.53866	2.49214	0.488046	50.0838	21.8528	11.7135	11.0827	5.30685	0.0434569	47.1168	2.32563	36.0127	0.148084	25.3706	2.51396	517.716	36.4036	980.711	66.5178	2428.68	5907.36	163.914	74.4725		0.0696283
Plantago	12 (ED)	0.292586	3.97503	4.1532	2.32235	0.374828	42.1034	35.9655	19.069	13.8448	5.69828	0.0454138	34.1552	11.7034	37.8966	0.374138	19.7069	2.1931	354.828	45.9138	710.69	82.4138	3770.69	7960.34	258.793	72.6761		0.0736061
Plantago	14	0.225333	2.16324	3.44124	1.8453	0.1715	37.1167	47.6667	13.6567	15.3667	4.00333	0.0996	34.4167	10.9133	39.2667	1.545	24.0833	3.33833	222.167	32.4	687	60.9	2948.33	4671.67	147.983	74.0699		0.104165
Plantago	14	0.0785677	2.05633	2.80927	1.25278	0.117633	25.4297	2.34063	0.861328	2.96589	3.61302	0.0107479	23.6797	1.43427	33.4505	0.0911641	19.6875	1.52615	185.937	33.5599	970.885	77.3828	2677.86	4513.54	155.276	47.464		0.0382077
Plantago	14	0.179804	2.70482	3.25075	1.675	0.185466	37.7966	45.7745	13.0924	14.0309	7.87843	0.0114076	29.9559	5.59314	35.3946	0.363897	20.8284	2.37623	219.265	46.7181	780.637	70.6005	3237.5	5570.83	213.603	53.2497		0.0664753
Plantago	16	0.207789	1.71052	1.55155	0.686752	0.167005	32.0526	102.495	24.1132	24.9053	6.23737	0.124416	47.6368	38.8868	59.7211	4.24789	21.1105	10.2568	209.632	102.108	829.5	197.289	6731.05	9543.95	333.605	34.2322		0.121477
Plantago	16	0.122665	1.41875	1.8661	0.677421	0.156712	24.445	18.1817	5.7356	10.2361	3.69607	0.0163455	44.7304	4.34476	45.6466	0.152296	17.3351	2.1678	205.602	46.3246	803.901	75.8455	3432.2	4419.9	178.042	39.0276		0.0864598
Plantago	16	0.141161	3.15397	2.8106	2.06026	0.15795	25.245	28.1559	7.57698	11.3889	3.35792	0.0103597	34.9134	4.84282	36.8713	0.24604	16.3824	2.04455	224.728	54.3886	1015.69	112.295	5684.9	6395.3	216.064	70.8682		0.0447566
Plantago	18	0.139816	2.99862	2.74302	0.872778	0.205211	34.9263	54.2316	13.3203	17.0247	7.99658	0.0970605	38.9053	9.89763	41.6316	1.14174	16.3837	3.35447	194.342	39.4395	890.842	72.0816	3645.53	3011.84	117.876	56.5986		0.0466268
Plantago	18	0.210173	2.5063	2.29538		0.152198	26.5965	66.7426	14.8092	19.3193	5.64505	0.0172955	42.5718	9.45693	37.2698	1.15344	17.5347	4.74579	198.391	33.5272	967.005	67.4703	3273.02	3557.18	170.703	59.1124		0.0838579
Plantago	18	0.179086	2.81972	2.35083	1.19469	0.203604	30.2919	48.9467	13.2911	17.1891	5.91269	0.0149967	45.5711	26.8629	62.2538	0.841599	18.3883	3.81802	225.99	110.703	946.599	320.152	8257.87	12601.8	360.305	68.2769		0.0635122
Plantago	20	0.180398	1.72685	1.92011	1.50866	0.175174	49.0871	96.8682	20.5995	23.107	8.55498	0.0942214	14.1881	25.4229	33.0323	4.09552	14.5311	12.5164	236.294	33.5547	916.095	189.104	6317.41	7599	251.791	31.4482		0.104466
Plantago	20	0.179058	2.16667	1.90796	1.40478	0.191401	40.0386	69.4251	16.778	19.901	5.78092	0.0130548	35.6594	10.4543	44.1643	1.51684	15.7382	4.5314	175.845	37.3671	824.444	65.2826	2984.3	3058.7	136.263	40.8597		0.0826421
Plantago	22	0.144714	2.47427	1.46064	1.33472	0.204196	33.9271	85.6357	19.7161	18.0101	7.25151	0.0155196	31.9749	40.2412	33.8744	6.69397	14.693	9.82814	191.005	37.1985	747.312	127.776	4595.73	4404.02	132.736	30.385		0.0584874
Plantago	22	0.154871	3.23079	2.06822	1.8113	0.232943	33.9952	9.48852	2.39139	5.77416	3.93876	0.0771507	31.1986	7.22775	45.7679	0.157299	20.7153	3.32919	224.737	64.5407	917.536	149.478	5134.45	5655.26	105.837	36.5874		0.0479359
Plantago	24 (EN II)	0.147213	2.3752	2.29416	2.49365	0.181218	32.797	83.8579	17.3135	18.6904	7.26117	0.0173827	31.6599	26.5964	39.9569	4.42741	17.3223	13.2183	173.099	35.8706	608.503	65.434	3366.75	3937.06	94.8553	16.2726		0.0619792
Plantago	24 (EN II)	0.101417	1.2338	3.11297	2.73334	0.1272	37.2833	68.75	16.5617	15.7483	5.705	0.0117433	17.4	6.24667	23.0167	1.68333	11.8317	11.155	176.833	22.9167	576.667	44.6167	2591.67	2240	144.3	20.3712		0.0821987
Plantago	24 (EN II)	0.257711	4.97373		0.768094	0.260289	47.4342	194.342	38.6289	31.7763	9.47395	0.176216	45.3895	46.5132	42.8842	9.22158	21.9026	18.2332	240.579	42.5711	1366.29	57.9526	3803.95	5845	159.489	44.9517		0.0518144
Alchemilla	0 (EN I)	1.02538	28.0058	0.985129	0.844396	2.58543	8.26633	91.1055	24.799	12.9799	2.39196	0.0309548	35.5276	132.613	22.8643	45.5528	582.161	7.38693	306.03	68.2412	30.4271	36.7588	2128.14	1239.95		30.1704		0.036613
Alchemilla	0 (EN I)	0.791748	24.6154	0.277356	1.52546	1.67015	11.8083	160.049	35.5097	25.1456	3.02427	0.0474029	54.3689	127.427	32.4515	34.4903	1452.67	15.2233	638.835	29.9029	4.84223	7.78155	251.456	327.913		11.7627		0.0321648
Alchemilla	0 (EN I)	1.37258	25.6228	1.9338	1.65754	4.03226	9.01613	105.323	32.4194	15.3226	2.37097	0.0256452	39.6774	227.419	24.3548	84.6774	732.258	9.93548	919.355	36.129	19.1935	33.3871	996.774	869.355		65.0312		0.0535687
Alchemilla	0 (EN I)	2.625	28.7917	1.57403	1.04936	5.59239	15.3886	161.495	49.6467	13.8098	4.29891	0.0646739	73.2337	391.848	49.0761	141.522	1997.28	11.9457	1732.88	133.342	97.3913	144.946	12345.1	7152.17		62.5255		0.0911722
Alchemilla	0 (EN I)	2.04878	31.262	0.812001	0.676668	4.72927	12.0878	146.488	37.2195	7.80244	3.22683	0.0409756	46.439	220.244	35.3415	53.439	1000.49	8.09268	1341.95	100.39	46.2683	47.8049	4131.71	2202.44		92.6195		0.0655357
Alchemilla	0.5	2.13462	28.1184	0.759956	1.21593	2.51923	8.98077	110.577	53.2692	20.9615	2.11538	1.20192	54.4231	386.538	37.3077	46.1538	1426.92	13.2692	269.231	62.1154	5.69231	11.3654	292.308	426.923		60.493		0.0759153
Alchemilla	0.5	3.48128	37.6407	1.85704	1.28564	3.46257	15.7968	155.722	62.3262	15.3102	2.9385	1.41123	45.8556	597.059	38.5561	77.861	1420.59	13.9064	685.027	71.3102	14.262	15.8529	668.182	988.235		103.19		0.0924872
Alchemilla	0.5	1.54977	34.233	1.76599	1.63014	4.25676	11.5405	111.937	68.1081	19.7072	2.55405	2.2545	43.8288	834.009	39.2568	81.1937	670.045	17.027	736.261	63.6937	16.0811	18.9189	947.523	1310.14		112.838		0.0452714
Alchemilla	0.5	2.32805	37.349	1.27254	0.890777	2.66063	10.4683	120.837	61.7647	17.8959	2.58145	1.91629	61.6063	886.878	35.1584	87.8959	747.511	14.3167	2042.99	50.6787	6.8733	13.5566	505.204	647.738		156.471		0.0623324
Alchemilla	0.5	2.83649	27.7761	1.46541	0.799314	3.84834	16.7536	174.171	74.4787	13.0711	4.06398	2.33886	56.0664	666.825	32.5118	103.839	1758.29	13.3697	1461.37	89.0758	15.3934	28.0332	864.218	1808.06		41.9199		0.10212
Alchemilla	1	3.18966	32.3685	0.527748	1.58324	2.63793	9.89655	109.483	57.4138	10.8621	2.27586	1.86207	40.1724	684.483	34.1379	88.2759	355.172	11.2414	577.586	67.7586	14.2586	20	1131.03	1091.38		138.39		0.0985419
Alchemilla	1	2.79648	37.2127	1.25613	1.88419	3.32412	9.70854	119.774	55.7538	13.5251	2.28643	3.48241	47.4874	745.729	43.2663	93.392	849.497	12.7161	962.06	77.2111	43.9698	40.1005	4924.62	3587.94		70.5422		0.0751485
Alchemilla	1	1.27105	24.2564	2.28295	1.36977	1.38995	4.55502	61.9617	28.3014	9.3445	1.0701	4.08612	29.4737	577.751	33.6603	68.3254	1465.31	6.73206	673.206	85.5742	28.9713	36.6746	2076.56	2126.79		46.1165		0.0524007
Alchemilla	1	3.10914	34.6724	1.2789	0.568401	3.78426	18.8325	169.848	78.1726	19.1878	3.1802	2.20305	74.264	723.096	43.5279	96.1168	1453.3	14.7817	1373.35	71.066	17.0203	16.8604	881.218	1572.34		9.75		0.0896717
Alchemilla	1	1.93284	23.8987	1.29182	0.904274	2.4204	10.3433	121.368	57.4627	15.7065	2.57711	2.61194	64.9502	618.159	39.7015	92.4627	1133.58	13.8085	1668.16	70.6965	20.8955	40.2239	1251.99	2141.79		9.92762		0.0808763
Alchemilla	2	2.2545	27.8356	0.441835	1.32551	1.59234	5.8491	65.4279	39.4144	5.83333	1.60811	1.97072	38.4685	517.117	38.4685	67.0045	739.414	8.51351	520.27	64.7973	12.3919	17.8153	777.252	1217.12		70.5604		0.0809935
Alchemilla	2	2.12565	29.9827	1.039	1.18743	1.94241	6.26702	77.6963	57.1728	6.74346	1.51178	2.32723	32.801	778.796	47.2775	81.7277	390.314	9.3089	773.298	87.4084	17.8298	28.7696	1031.68	1321.2		74.9289		0.0708961
Alchemilla	2	2.42714	36.9455	1.38257	1.38257	2.0402	6.98241	82.4874	44.1457	5.6809	1.96985	1.35075	45.5528	758.04	48.191	92.8643	313.065	13.8417	835.427	101.131	23.7437	36.407	1296.23	1591.71		94.5505		0.0656951
Alchemilla	2	1.49122	26.0838	2.45665	1.30058	1.6383	9.66223	86.0106	40.5851	8.06117	1.89894	1.06489	43.75	536.17	35.9309	88.2447	146.144	7.03723	718.617	93.4574	84.7074	74.2819	8098.4	3686.17		58.0987		0.0571705
Alchemilla	2	2.85	27.6152	1.35813	1.35813	2.16667	10.7833	100.333	65	7.33333	2.05	1.91667	44.3333	713.333	33.3333	107	260	9.56667	883.333	81.6667	60.1667	54	5583.33	3033.33		109.236		0.103204
Alchemilla	4	3.10762	31.1814	0	1.30527	2.52691	8.77354	96.6816	64.6637	6.30942	1.94619	1.61659	37.6682	604.26	30.2915	72.9821	381.39	11.6614	652.915	82.2422	12.2108	24.9552	878.924	1117.49		138.128		0.0996627
Alchemilla	4	2.07812	31.5247	1.34506	2.01758	2.40625	8.02083	80.5729	51.9531	5.46875	1.79375	2.88021	39.7396	734.635	41.3802	94.2448	628.906	12.3594	783.854	85.8594	45.5729	37.1875	3664.06	2989.58		66.4106		0.0659204
Alchemilla	4	0.904455	26.8335	1.12392	2.10734	2.02723	7.83168	89.2327	43.6634	9.13119	1.85396	2.23515	41.2376	478.218	28.5891	50.4208	429.703	12.5965	703.465	76.9307	42.104	52.3267	3794.55	2235.15		55.2984		0.0337062
Alchemilla	4	4.3886	31.5823	-0.240169	0.240169	2.35751	11.0622	138.731	64.3782	6.36528	2.10363	2.95596	44.7927	805.181	50.0518	95.5699	471.503	12.8212	1126.17	70.9067	16.0674	22.1244	972.021	1144.3		131.008		0.138958
Alchemilla	6	2.81842	42.9172	2.20523	1.69633	1.86053	7.53421	82.1579	44.5789	3.46316	1.74447	1.42947	38.6842	596.842	24.3158	69.8158	256.053	11.1263	504.737	98.7368	50.6579	32.0526	3260.53	1692.89		72.1697		0.0656712
Alchemilla	6	2.61081	27.8734	0.999943	1.87489	1.98649	13.6216	124.865	77.7568	8.04054	2.47838	1.01405	39.9189	703.784	46.3514	84.7568	1623.24	12.9027	957.297	149.459	15.9676	18.9189	734.054	1277.03		105.086		0.0936667
Alchemilla	6	4.42791	36.8593	1.74335	0.373574	2.37674	12.014	133	75.6977	4.08605	2.42558	1.25674	39.2326	755.349	41.6744	78.6279	133.488	11.3628	760.233	101.907	40.6977	51.7674	2197.67	3076.74		193.933		0.12013
Alchemilla	6	0.970051	17.5008	0.897475	2.54285	1.79442	10.5	109.797	49.3909	8.51015	2.36294	0.929188	47.2589	550.761	37.665	68.934	1009.14	12.2056	1048.22	101.447	14.4975	17.0025	763.959	1307.61		19.6869		0.0554291
Alchemilla	6	2.14573	25.0488	1.176	1.4112	2.25126	20.402	149.673	65.9548	11.4849	3.20101	1.4299	67.0101	867.085	40.1005	121.357	1829.15	12.804	1473.87	102.714	16.0226	16.902	626.131	1644.47		37.3648		0.0856618
Alchemilla	8	1.74267	22.1371	3.5623	2.20523	2.49215	17.1152	113.613	71.6492	7.12827	4.01309	1.88743	68.7173	1013.35	59.9215	194.241	1099.48	14.2565	1123.3	140	107.199	218.063	7403.14	9180.63		18.4729		0.0787216
Alchemilla	8	0.95426	29.0347	1.07785	2.5599	1.61659	7.58072	88.5202	39.8655	10.6413	1.54126	0.966816	34.3722	511.659	25.426	58.3857	574.439	14.0785	478.7	67.1749	7.45516	12.9955	277.803	676.457		54.9004		0.0328662
Alchemilla	8	2.7037	29.4653	2.92218	1.70461	2.03704	17.8704	113.333	56.6667	18.8889	2.05556	0.868519	60.5556	624.074	30.9259	69.8148	2444.44	17.4444	772.222	60.7407	5.18519	8.64815	220.37	477.778		44.0289		0.0917588
Alchemilla	8	1.10097	24.7407	1.06575	1.827	1.85194	8.88592	82.9126	44.8544	8.5801	1.73301	1.16893	51.4806	710.194	37.8883	83.7621	616.748	10.8908	1150.24	110.777	47.5728	35.3398	5572.82	2514.56		51.6616		0.0445005
Alchemilla	8	2.67857	23.5003	0.859766	1.14635	2.125	16.0893	187.5	92.1429	9.21429	2.625	3.66071	68.9286	1044.64	28.9286	141.786	1982.14	16.6964	2392.86	75.1786	22.5	53.3929	1133.93	2642.86		98.1294		0.11398
Alchemilla	10	2.67548	35.5875	1.13426	0.708915	2.42308	9.13702	97.9327	46.4423	6.57933	1.68269	0.770673	42.5721	652.885	28.774	81.6106	198.558	11.0889	1198.08	77.7404	21.2019	25.9135	1076.92	1346.15		102.585		0.0751803
Alchemilla	10	1.10651	39.7857	0.996198	3.11312	1.96875	6.65365	64.7135	35.1823	6.21615	1.72448	0.769271	42.6563	486.719	30.2604	49.9479	432.031	8.65885	627.083	146.016	104.089	38.2812	13489.6	4447.92		58.9591		0.0278118
Alchemilla	10	1.54253	28.7065	2.46559	0.939273	2.03866	7.64948	100.309	41.6753	11.6907	1.87629	0.7	33.7371	555.67	51.5979	58.0928	755.928	12.8273	882.216	69.6392	5.32216	11.1134	276.031	615.206		106.579		0.0537343
Alchemilla	10	1.46604	26.4306	0.710501	1.421	2.45991	16.6745	151.722	68.8443	8.94811	2.83962	0.912972	46.0613	647.17	33.3491	86.1792	1114.39	13.4222	1139.15	222.877	18.3255	32.8538	1150.71	1563.44		85.1842		0.0554674
Alchemilla	10	0.540556	30.135	1.764	0.588001	1.76361	7.64167	93.7222	32.4722	17.3833	1.96389	1.04806	46.6667	577.5	31.3056	63.9722	760.278	13.9806	851.667	72.1389	5.95	9.95556	266.389	690.278		20.5567		0.0179378
Alchemilla	12	3.81532	40.581	1.49991	0.666628	1.82883	7.44144	90.9685	51.0811	6.08559	1.45991	0.537613	34.527	452.477	34.2117	45.4054	296.396	9.66441	1061.04	93.3333	16.5541	16.8694	1004.28	988.514		170.897		0.0940173
Alchemilla	12	1.66775	12.6336	0.950917	1.76599	2.0825	11.1125	120.4	49.35	21.525	1.785	0.55825	51.625	348.25	31.675	51.975	1160.25	15.295	941.5	81.55	11.8475	18.025	399	829.5		53.6152		0.132009
Alchemilla	12	1.53886	34.6928	2.3274	1.45463	2.28261	8.78804	96.0598	41.8478	8.25543	2.3587	0.610598	42.2283	538.315	31.0054	67.1467	441.304	9.56793	332.88	129.348	36.5217	35.7609	2339.67	1573.1		53.9974		0.0443567
Alchemilla	12	3.91667	23.3626	0.939875	1.34268	1.71667	18.5	162.667	70.6667	18.5	2.7	0.765	64.8333	456.667	27.3333	60.1667	3033.33	13.5167	976.667	103.167	6.85	13.45	596.667	1416.67		70.5487		0.167647
Alchemilla	12	1.49661	30.4593	0.390504	0.130168	1.72624	7.80769	92.4887	35.1584	16.4706	1.91629	0.676244	51.1538	589.14	29.2986	63.6652	1069	12.3529	1198.87	54.0045	3.02489	8.42534	190.045	422.851		52.6009		0.0491346
Alchemilla	14	2.33333	39.779	2.22643	2.37486	2.01208	5.3599	64.0821	45.9903	3.75362	1.10242	2.85749	26.5459	377.053	30.7729	51.57	449.758	6.7971	304.348	86.0628	28.2367	31.2802	1618.12	2570.05		65.8881		0.0586575
Alchemilla	14	2.80332	18.9357	1.57798	1.97247	3.78199	10.2346	108.152	85.0948	5.57346	1.92417	2.75355	39.4787	484.36	30.3555	76.4692	136.682	9.75355	598.815	92.3934	68.1754	58.5545	3914.69	4279.62		94.9621		0.148044
Alchemilla	14	3.23318	28.4228	3.19614	2.16881	2.96637	10.861	122.108	66.2332	9.47982	1.85202	1.94619	43.0045	411.211	38.9238	56.6592	312.332	13.4193	850.673	92.7578	10.2646	19.7758	452.018	1288.57		88.3987		0.113753
Alchemilla	14	2.64183	39.9105	-0.588001	0.735001	2.79327	10.6683	129.062	58.726	14.2692	2.13702	1.81731	55.3606	452.644	40.0481	41.5625	545.192	15.5312	935.577	45.7692	3.90385	9.55769	225.481	415.625		107.476		0.0661937
Alchemilla	14	0.869903	27.8824	1.15216	0.460865	2.75243	9.83738	106.869	46.5534	17.5	1.93689	1.33714	59.6359	297.33	35.8495	40.7767	925.971	13.4563	1029.61	49.1019	5.09709	13.5413	350	883.495		26.867		0.031199
Alchemilla	16 (ED)	2.26179	32.2586	1.18743	1.84712	2.2783	9.67453	128.774	36.4858	16.3278	1.50896	0.0761085	57.4528	212.972	40.9434	48.2075	926.179	14.5613	440.802	52.8302	5.48113	12.2335	391.274	288.915		93.8129		0.0701145
Alchemilla	16 (ED)	4.89336	39.9289	1.2328	2.60257	2.80332	13.436	152.275	112.962	7.53081	1.80806	2.37204	34.3365	510.9	40.4739	53.5782	237.204	10.1019	505.924	98.1991	15.4929	27.3697	680.095	1612.32		195.198		0.122552
Alchemilla	16 (ED)	4.18912	43.6279	4.30134	1.68981	2.64767	7.50777	81.4249	56.7617	2.97409	1.3601	1.86788	26.4767	409.845	40.4404	56.943	124.948	8.63212	694.56	183.161	80.1554	58.5751	6637.31	6673.58		165.14		0.0960193
Alchemilla	16 (ED)	1.91063	30.476	1.20936	1.20936	3.78744	9.19807	99.4203	72.5362	9.50242	1.79227	1.04493	46.8357	373.671	28.744	62.7295	221.498	10.314	943.478	100.604	28.4058	32.4638	1509.9	1758.45		56.648		0.062693
Alchemilla	16 (ED)	3.16591	41.2627	2.09129	1.60868	3.45227	12.075	148.273	96.4091	14.9864	2.48182	1.82955	57.4318	593.409	38.0227	70.4773	458.182	15.5432	1401.59	52.5	3.97727	9.75227	292.727	739.773		143.321		0.0767257
Alchemilla	16.5	1.54583	34.8313	2.81465	3.51832	1.18611	8.36111	73.0787	22.8472	12.7847	1.13102	0.0866898	51.6898	179.861	31.4352	46.0185	1685.19	11.3264	583.333	37.2685	14.8102	12.5741	750.231	426.157		32.1552		0.0443805
Alchemilla	16.5	2.4218	34.1984	1.21349	1.54444	2.1564	6.91706	81.9431	47.2749	5.63981	1.27393	1.11303	32.346	328.436	31.019	42.7962	230.569	9.90284	690.047	87.4171	11.2133	18.2464	492.654	1280.57		104.119		0.0708163
Alchemilla	16.5	3.69444	28.2721	3.39704	1.42456	2.56667	11.0833	139.028	37.7222	15.2056	1.75389	0.114722	40.4444	196.389	56.3889	36.3611	676.667	13.2611	1234.72	76.6111	14.0389	25.0833	661.111	838.056		126.331		0.130675
Alchemilla	16.5	2.99761	40.1605	0.705601	1.176	3.29904	10.7679	102.99	27.9665	13.7153	1.50215	0.0865789	46.3876	107.01	46.7225	22.2727	284.689	16.177	587.799	50.4067	7.78708	12.5933	396.89	370.096		102.725		0.0746408
Alchemilla	16.5	1.79108	33.425	1.65993	1.81083	2.30047	14.0164	143.122	37.3005	17.4178	1.88967	0.0624413	55.0469	174.178	32.5352	47.8169	614.554	17.9108	813.38	49.4601	5.35681	11.0587	267.84	326.995		38.9214		0.0535851
Alchemilla	17	4.30328	43.0093	2.69276	1.34638	3.44262	10.4617	124.126	40.5464	10.5191	1.84945	0.0569945	42.8415	163.525	63.8798	47.623	254.372	10.5191	617.76	75.7377	20.6557	22.9508	805.191	916.12		190.875		0.100055
Alchemilla	17	2.20573	32.8745	1.60009	1.89101	2.20573	9.33333	112.109	32.6302	16.1875	2.15104	0.0495833	45.9375	155.859	8.58594	38.6458	473.958	17.5911	388.281	11.5938	4.46615	18.2109	317.187	366.406		64.1416		0.0670953
Alchemilla	17	4.26738	33.6544	3.95934	1.55974	2.91979	14.4866	142.059	37.6203	17.6684	2.04011	0.0729947	43.6096	127.834	63.0749	31.631	574.599	14.1872	1117.38	60.4545	16.2834	25.6417	883.422	711.23		103.833		0.1268
Alchemilla	17	2.52989	35.4682	1.90983	2.31907	3.00543	23.2065	203.533	56.1141	26.4402	2.26359	0.068288	66.1957	132.391	39.375	35.9511	1323.91	16.1495	1238.32	81.2228	33.288	20.7337	2567.93	852.174		78.7537		0.0713284
Alchemilla	17	2.43627	28.3803	0.119245	0.715469	3.19118	11.7525	127.647	32.598	14.549	1.73284	0.0581618	40.6618	142.917	12.5245	32.7696	813.235	21.6176	806.373	20.2451	7.46324	19.0441	416.912	425.49		108.848		0.0858439
Alchemilla	18	2.21324	27.9516	2.59697	1.91356	3.15686	13.348	162.304	40.4902	22.4755	1.92157	0.0386029	44.4363	131.078	20.4167	31.3971	1544.12	12.9191	773.775	58.1618	11.4951	19.0441	591.912	509.559		76.1364		0.0791809
Alchemilla	18	2.25683	40.5555	1.07534	2.45791	3.19399	8.58743	118.388	30.4098	14.2678	1.74235	0.0388251	40.1639	118.962	23.7158	27.1585	558.47	13.1393	552.732	36.5301	7.38251	13.4836	401.639	357.65		124.275		0.0556479
Alchemilla	18	4.22917	27.9545	2.57182	0.670909	3.1901	16.2422	200.521	55.599	26.7969	2.82552	0.0840365	71.276	251.562	45.9375	62.8906	1655.21	19.5052	1332.55	47.7604	9.47917	21.3281	479.427	537.76		121.663		0.151287
Alchemilla	18	1.72322	26.187	0.3654	0.2436	2.79235	8.37705	101.749	26.9672	9.63934	1.77869	0.0546995	34.0437	113.224	18.5328	34.6175	190.301	10.3087	675.137	60.6284	24.0984	37.4863	1250.82	828.142		62.5848		0.0658045
Alchemilla	18	3.21134	35.1303	1.26311	2.842	2.20103	12.6108	151.186	38.7887	14.3608	2.18299	0.0481701	41.6753	131.881	10.5	30.4897	548.454	16.4897	523.196	30.1289	6.26031	18.5825	420.361	633.247		80.9693		0.0914122
Alchemilla	20	2.49757	32.4909	1.23906	1.51441	2.66748	15.9539	180.097	46.3835	30.9223	2.25971	0.0319417	68.4709	144.078	31.2621	35.5097	2565.53	23.9563	509.709	33.4709	2.87136	9.41262	242.961	236.165		97.9766		0.0768699
Alchemilla	20	3.59767	35.6325	1.54444	2.31666	3.51628	9.50698	108.419	29.9535	8.15581	1.60023	0.0336977	42.9767	164.419	31.7442	46.0698	799.302	9.47442	831.86	55.5116	21	23.1163	1518.84	983.256		159.003		0.100966
Alchemilla	20	3.79032	30.0385	4.51446	2.0836	2.20968	12.2258	112.581	35.3226	16.0161	2.48387	0.04	51.6129	170.968	36.4516	47.0968	1095.16	12.9839	966.129	85.4839	21.4516	24.3548	1411.29	1059.68		84.9328		0.126182
Alchemilla	20	2.33871	38.57	0.928001	1.508	3.03226	9.48387	128.71	32.9032	16.6129	1.69355	0.0740323	67.9032	118.871	30.8065	30.3226	832.258	17.2581	688.71	31.2903	4.72581	10.5645	346.774	203.226		105.068		0.0606354
Alchemilla	20	2.11082	26.3416	0.890777	-0.509016	3.06701	9.07474	93.8144	27.9639	8.1366	1.82216	0.0313918	35.9021	147.758	36.4433	41.6753	656.701	10.8428	1064.43	84.2526	22.3711	37.1649	1450.52	862.371		136.8		0.0801329
Alchemilla	22	2.58696	26.172	1.42169	1.1632	2.7962	9.20652	128.207	33.8587	12.9348	1.54647	0.0254891	31.0054	142.663	40.7065	38.8043	370.924	9.56793	633.424	68.4783	14.6658	26.8207	945.38	660.054		132.065		0.0988446
Alchemilla	22	0.40615	27.9001	1.0814	1.18954	1.73316	5.12834	43.984	15.3102	13.2888	1.1623	0.030508	37.246	100.134	21.1497	30.6952	91.8984	9.20856	421.123	16.8449	16.377	14.5053	898.396	224.599		9.47368		0.0145573
Alchemilla	22	0.961111	29.3773	3.9636	1.04919	2.7963	7.35185	77.037	24.0741	14.9815	1.96296	0.0337037	32.4074	179.815	21.2963	53.8889	312.963	9.11111	940.741	30.9259	14.9074	21.4815	1144.44	457.407		54.4647		0.0327162
Alchemilla	22	0.762687	26.8436	0.666095	0.932532	2.00249	4.94527	62.6866	19.6766	12.4851	1.27637	0.035	37.9602	96.1194	22.8109	31.6915	332.587	6.4602	496.269	61.2935	28.0348	23.6816	1967.66	666.915		21.0725		0.0284122
Alchemilla	22	3.26214	33.5398	1.88074	2.50765	2.8034	7.40777	89.0291	24.2961	8.85194	1.90291	0.0249757	33.6408	128.277	25.8252	34.8301	395.874	5.86165	761.165	66.6019	17.6699	31.7718	1026.21	793.447		108.513		0.0972616
Alchemilla	24 (EN II)	2.25855	37.439	2.23517	1.30385	2.60256	7.61325	100.064	27.0726	9.24359	1.72009	0.0303632	33.953	158.547	10.2607	47.1154	254.274	11.3376	701.496	15.2564	12.9231	25.1282	833.12	402.35		160.179		0.060326
Alchemilla	24 (EN II)	1.59362	34.7859	1.14679	2.16615	2.36809	11.4085	80.8723	27.4043	16.6809	1.93617	0.039617	42.8936	111.851	12.9128	33.5106	422.979	19.3617	719.362	20.5532	22.1915	22.4894	2144.68	762.553		110.805		0.0458122
Alchemilla	24 (EN II)	1.38416	23.4636	1.90983	2.86474	2.20136	10.9751	147.127	37.3756	23.5973	2.34389	0.058914	50.5204	108.801	16.629	30.724	1171.95	13.6516	836.199	21.8552	4.07014	12.4638	247.059	228.054		38.3461		0.058992
Alchemilla	24 (EN II)	0.961682	36.8995	2.51587	2.3761	2.91121	11.3832	103.201	26.986	24.5327	2.30607	0.0564252	51.5187	113.668	15.4556	39.9065	354.907	16.8458	665.654	18.1542	6.32944	19.4626	325.467	269.86		20.7541		0.0260622
Alchemilla	24 (EN II)	2.07214	29.1305	0.258364	0.775092	2.38557	13.9652	289.055	60.7711	24.7264	2.9602	0.0687811	66.8657	133.731	30.995	39.1791	1182.34	13.0945	1020.4	49.6269	6.11194	12.7463	390.05	329.104		63.9049		0.0711329
Strawberry	0 (EN I)	1.46226	34.8859	1.9654	1.63784	4.67788	20.024	245.673	66.2981	41.899	3.95433	0.0346635	62.2596	265.865	31.8029	73.1971	65.4567	21.3702	122.5	553.606	14.774	23.8942	1506.01	812.74	61.7548	58.1218		0.0419155
Strawberry	0 (EN I)	1.38065	30.5264	1.69591	0.652273	4.17742	22.7419	267.742	75.6452	46.6129	4.8871	0.0622581	106.774	312.903	61.129	81.6129	172.581	33.7097	875.806	620.968	25.6452	29.3548	1500	1146.77	61.7742	35.6875		0.045228
Strawberry	0 (EN I)	2.57692	42.7062	2.58825	3.045	7.07692	27.6923	296.154	69.6154	45.7692	6.13462	0.0869231	57.5	265.385	55.9615	52.8846	30.3846	26.7308	740.385	963.462	18.6154	24.0385	1405.77	763.462	66.7308	102.879		0.0603408
Strawberry	0 (EN I)	1.14751	31.8569	1.32186	1.18968	4.49254	15.5498	161.592	45.4478	26.8159	2.92537	0.0376119	39.1791	217.662	47.1891	55.199	24.5522	17.7612	181.095	391.791	18.2836	23.5075	2054.73	898.507	66.3433	57.6833		0.0360209
Strawberry	0 (EN I)	1.18307	32.3699	1.5896	1.15607	5.74219	19.8698	227.865	60.8854	50.3125	4.01042	0.0442969	61.25	269.792	30.625	58.3333	25.7031	27.1615	339.062	164.427	14.8203	18.1016	771.094	503.125	67.6302	58.4743		0.0365485
Strawberry	0.5	1.89	31.7528	2.11099	1.0555	3.185	15.1725	150.85	95.55	33.6	2.66	2.9925	42.7	871.5	54.075	77	17.15	20.3	248.5	297.5	11.3575	14.28	1321.25	883.75	63.175	33.4058		0.0595223
Strawberry	0.5	1.79108	29.3617	1.5907	1.45815	3.07277	15.8239	175.822	113.709	31.7136	2.89202	3.02347	50.6103	995.775	54.2254	96.9484	15.1338	20.5399	394.366	607.981	32.0423	36.3146	2514.08	2037.56	67.5352	31.2775		0.0610005
Strawberry	0.5	0.830541	20.555	1.18968	0.793117	2.4027	15.0027	160.054	97.0541	31.973	2.55405	2.74324	36.5135	779.459	45.4054	84.1892	6.92432	21.7568	336.757	276.216	19.8649	23.2703	1691.35	1507.84	66.027	16.9099		0.0404059
Strawberry	0.5	1.78571	32.9891	1.7052	1.44286	3.46429	12.3393	135.714	81.0714	23.9286	2.05357	2.25	29.1071	758.929	47.3214	72.5	5.39286	20.3571	485.714	562.5	22.3214	22.5	2035.71	1755.36	69.2857	65.5653		0.0541304
Strawberry	0.5	2.32767	39.0724	2.0855	1.84015	3.00728	13.8641	130.485	65.9223	25.6553	2.78641	1.44417	41.2864	1007.52	29.0534	79.3447	7.03398	22.9369	684.709	186.893	19.8786	17.3301	871.602	1126.46	65.9223	90.1957		0.0595732
Strawberry	1	2.42308	40.4977	2.71413	2.57128	2.76923	13.6538	107.115	83.2692	19.8077	2.46154	1.16731	38.4615	628.846	42.1154	64.2308	8.80769	18.0962	298.077	609.615	15.9423	14.7885	1376.92	1161.54	73.2692	114.987		0.0598325
Strawberry	1	1.38456	27.4875	1.65754	1.65754	2.79657	17.8431	176.716	107.23	29.8529	3.10539	2.23039	44.4363	916.176	45.9804	105.858	8.68137	21.4461	773.775	310.539	33.799	30.7108	3139.71	2316.18	67.598	20.6471		0.0503704
Strawberry	1	1.70139	23.8564	1.63962	1.80358	2.73843	13.3194	112.454	79.2361	25.6019	2.47917	2.05787	38.7269	721.065	54.1204	72.7546	10.4514	17.9861	439.12	183.102	11.0833	12.4282	845.833	999.769	59.4676	7.875		0.0713178
Strawberry	1	3.95161	43.4499	3.60716	2.95131	4.0457	14.3575	148.468	80.1613	30.4839	2.93548	1.65027	47.7957	684.946	40.457	63.7903	13.0403	22.0161	464.785	238.978	9.82258	9.12634	588.978	865.591	69.0591	75.0132		0.0909465
Strawberry	1	2.1	40.8083	2.76913		2.89459	12.7135	121.081	72.2703	24.5946	2.62973	1.29216	37.6486	539.189	41.2432	60.1622	12.8649	17.6703	234.595	278.108	12.127	12.5432	707.568	989.459	69.8108	81.4302		0.0514602
Strawberry	2	2.2657	39.1853	3.39266	3.39266	2.70531	19.9517	150.99	70	14.4565	3.75362	0.848792	60.1932	737.198	70.1691	63.2367	18.43	28.4058	468.357	1279.95	40.9179	20.1208	5157	2654.59	70.6763	87.9421		0.0578202
Strawberry	2	1.12737	32.5109	2.18194	2.76379	2.68947	18.3289	141.658	57.4737	20.4474	2.78158	1.53632	39.2368	1016.84	99.8421	80.5	5.82105	18.6053	351.842	230.263	25.2368	19.1579	1934.21	1656.05	69.0789	46.4331		0.0346766
Strawberry	2	2.1	38.367	2.842	0.334353	3.24211	19.3421	153.816	99.6579	23.7632	3.51842	1.42947	48.8158	882.368	70	79.3947	23.9474	20.2632	690.789	362.895	13.1526	11.8079	792.105	1344.74	72.0263	73.0998		0.0547345
Strawberry	2	1.59709	26.3378	3.03897	2.87014	2.68447	27.5243	278.641	119.951	36.3592	3.83981	2.90534	71.5291	1167.23	76.4563	113.835	44.0049	28.7136	800.243	249.757	19.199	20.0485	1004.13	2412.62	67.1117	24.38		0.0606387
Strawberry	2	2.66748	26.9892	2.352	1.8816	2.49757	22.4272	200.485	77.1359	23.1068	3.78883	2.02184	58.7864	1109.47	68.8107	109.078	144.078	28.5437	635.437	725.485	30.5825	39.9272	1919.9	2412.62	68.1311	44.28		0.0988348
Strawberry	4	0.962022	30.4713	3.79978	2.63062	2.54372	16.5437	138.852	95.6284	14.5546	2.8306	2.46721	72.4863	908.47	82.2404	71.5301	9.0847	19.0301	439.891	237.158	10.2131	12.3743	1116.94	1813.11	73.8251	54.1688		0.0315714
Strawberry	4	0.904922	24.9626	1.59466	2.08533	2.46632	22.8497	194.041	118.782	20.6736	3.95337	2.70207	69.6373	1169.69	101.736	113.523	32.2798	25.0259	939.378	293.782	15.4145	21.0363	1131.61	2121.76	73.4456	29.1955		0.0362512
Strawberry	4	0.913119	25.9461	2.5762	2.20818	2.44307	25.6436	216.584	114.356	18.5396	4.67822	2.82426	74.6782	1018.81	82.6485	88.5396	41.4109	25.4703	525	1001.49	33.4406	39.505	2910.89	3049.5	79.8762	47.6814		0.035193
Strawberry	4	3.23936	33.9117	1.53853	1.41032	3.09043	19.1755	175	115.426	27.9255	3.29521	1.73324	47.8457	888.032	70.1862	85.8245	143.351	37.4202	1092.82	1498.67	14.2234	21.4096	865.691	1898.94	72.9787	125.774		0.0955233
Strawberry	4	2.91667	41.1726	3.20636	3.35211	3.37626	19.4444	183.838	100.227	19.798	3.46465	1.68813	47.7273	692.929	143.712	71.0606	24.3939	23.1566	685.859	1309.85	17.6768	25.2778	1060.61	1944.44	68.9394	119.404		0.07084
Strawberry	6	2.2657	45.7626	2.1477	2.47812	3.12802	16.1812	151.498	97.5604	24.8551	2.50242	2.41787	46.1594	803.14	59.686	72.1981	67.6329	23.1643	432.85	816.667	15.1329	18.43	1378.02	1618.12	66.6184	127.426		0.0495099
Strawberry	6	1.59721	30.7336	1.65754	2.21005	2.94924	23.9848	222.081	128.807	28.6041	3.67766	1.95431	76.3959	1268.53	70.1777	128.452	236.294	31.9797	1064.21	708.883	33.401	39.797	1936.55	2931.47	77.6396	58.4114		0.0519695
Strawberry	6	0.897436	31.0413	2.31775	1.65554	2.49487	21	197.436	102.128	22.6154	3.91282	2.02821	59.7692	1023.08	82.0256	107.333	50.6154	24.9487	644.359	423.59	18.3077	20.8205	1046.41	2512.82	69.8205	70.6456		0.028911
Strawberry	6	1.44821	37.1221	1.50903	1.50903	3.26786	19.6429	182.143	112.679	25.8929	3.10714	1.51071	53.5714	960.714	59.6429	104.107	59.4643	28.75	1283.93	1310.71	16.5357	24.4643	1119.64	2125	70.3571	99.8324		0.0390122
Strawberry	6	1.91781	30.8498	1.56202	1.30168	2.42922	18.8584	193.379	84.863	29.0868	2.9726	1.5726	67.6027	1110.73	57.8539	130.731	418.721	27.1689	1313.7	816.667	16.9406	27.1689	851.826	2205.48	59.2922	71.8495		0.0621659
Strawberry	8	1.13904	38.5113	1.71161	2.05394	2.93202	23.7939	219.518	136.162	22.8728	3.25439	2.41009	99.6272	1002.41	72.9167	103.772	87.807	20.7237	276.316	767.544	21.3377	27.4781	3100.88	2440.79	63.7061	81.7156		0.0295766
Strawberry	8	1.08649	34.8314	2.03509	1.722	3.18483	23.8863	230.569	129.882	34.8341	4.3128	2.04028	71.1611	1079.86	77.4645	125.735	140.498	25.3791	935.545	706.635	23.5545	26.7062	1658.77	2504.74	77.6303	77.269		0.0311929
Strawberry	8	0.600976	30.8627	1.26833	1.12741	3.19268	26.9756	235.61	125.829	23.9024	5.01951	2.25366	75.122	1188.29	92.1951	133	16.7317	29.0244	635.122	539.512	39.7805	51.561	3090.24	3534.15	67.7805	58.7644		0.0194725
Strawberry	8	0.885096	32.3129	2.14941	2.00612	2.54087	18.1731	180.048	103.486	24.7356	2.92788	1.31418	42.2356	814.423	50.1442	94.7356	16.0024	21.2019	437.5	551.923	16.0192	21.7067	1783.65	1968.75	65.2885	57.4539		0.0273914
Strawberry	8	0.795455	31.9558	1.87975	1.87975	3.03209	18.9037	200.267	119.412	24.3316	3.12567	1.96524	50.7219	1237.17	72.6203	124.465	27.139	24.3316	735.561	700	27.5134	38.7433	2676.47	3200.53	80.4813	83.2644		0.0248924
Strawberry	10	1.61803	36.4146	2.11099	1.93507	3.40437	20.082	151.667	106.339	31.7486	3.21311	1.59699	52.2131	910.383	49.153	83.388	19.8907	26.0109	508.743	671.311	16.9454	17.9016	1449.73	1556.83	71.3388	119.802		0.0444337
Strawberry	10	1.09977	29.861	1.09582	1.2054	2.63303	17.0183	183.028	96.0092	36.445	2.93807	1.40642	56.9954	1112.61	47.6835	90.8716	99.3807	32.4312	1099.77	883.028	12.7156	22.7982	775.459	2103.21	62.2936	111.367		0.0368296
Strawberry	10	0.503234	30.4599	1.37516	1.23765	2.35075	16.1244	147.488	82.8856	24.7264	2.66418	1.24502	49.9751	825.373	63.5572	73.3085	10.3781	26.6418	588.557	449.254	21.592	22.2886	1655.97	2368.16	66.3433	70.208		0.0165212
Strawberry	10	0.844712	35.9031	1.56441	0.469322	3.12981	23.0529	222.115	93.3894	35.1683	3.39904	1.45553	57.2115	1083.65	53.0048	119.135	42.4038	25.4087	721.875	558.654	29.6154	34.1587	2069.71	2507.21	68.9904	75.8971		0.0235275
Strawberry	10	1.1005	34.0251	2.05256	1.89467	3.53483	27.8607	292.537	152.537	26.2935	4.10945	2.14179	78.5323	1363.43	72.7861	137.562	100.473	35.6965	987.313	605.97	30.2985	32.7363	1758.71	3047.26	72.6119	76.3888		0.0323437
Strawberry	12	0.705526	32.6918	2.2251	1.02697	2.8	29.8421	278.158	124.895	37.5789	4.86316	1.30605	84	1149.47	44.5789	140.921	52.5	38.5	1005.79	687.105	39.0526	54.1579	2947.37	3021.05	82.8947	70.875		0.0215811
Strawberry	12	1.93169	35.6377	1.27531	0.283401	4.78142	34.235	302.186	162.951	66.5574	4.41803	1.8112	83.5792	1180.05	85.6831	138.279	371.038	41.8852	1281.42	2371.58	21.4208	34.8087	1419.13	2677.6	74.7814	101.9		0.0542037
Strawberry	12	1.69406	35.728	1.48867	0.812001	3.70776	23.1735	190.183	105.639	34.6804	3.53196	1.52466	60.5708	1016.44	59.4521	88.0594	33.7215	30.3653	861.416	744.749	19.6575	22.2146	1376.03	1726.03	61.21	116.121		0.0474155
Strawberry	12	2.06144	37.8386	2.25481	1.12741	2.95127	15.2754	135.403	94.6186	21.3559	2.52119	0.815678	36.0381	725.212	22.6907	58.7288	9.58051	19.8729	701.483	615.466	14.6081	18.2415	971.398	1572.03	55.911	153.691		0.0544799
Strawberry	12	2.18984	47.3849	2.45943	2.1315	4.21123	21.5241	164.144	123.155	34.8128	3.08824	1.20535	54.0909	750.535	61.016	66.631	11.7914	23.0214	441.711	162.086	6.92513	10.762	288.235	748.663	63.8235	111.234		0.0462138
Strawberry	14	2.62903	40.9578	1.78975	1.51441	3.25806	18.5484	175.806	123.548	31.7742	2.75806	2.14516	71.4516	609.677	52.4194	53.3871	279.032	23.2258	520.968	250	6.37097	6.32258	385.484	772.581	57.9032	96.9402		0.0641888
Strawberry	14	4.5973	42.0917	2.61153	2.45791	4.38919	29.3243	319.73	198.649	26.6757	4.5973	3.76486	84.7568	1021.62	89.4865	72.6486	336.757	30.8378	1343.24	1460.54	30.2703	43.1351	2610.81	3159.46	84.5676	149.919		0.109221
Strawberry	14	1.67242	38.367	1.31169	0.918186	4.67268	23.8144	245.361	146.314	25.0773	4.51031	2.32732	64.2268	961.598	69.6392	97.2423	43.4794	31.0309	1320.62	808.247	40.4124	51.4175	2868.56	3373.71	80.1031	104.484		0.0435901
Strawberry	14	1.56418	39.5116	1.36461	1.24055	5.12371	29.768	279.639	142.345	35.3608	4.85309	1.46314	67.2938	635.052	46.5464	82.4485	141.804	36.6237	1201.55	712.629	33.9175	40.7732	4329.9	3103.09	76.6753	6.99979		0.0395878
Strawberry	14	1.31821	34.7279	1.66361	1.52498	3.51902	20.3533	167.391	91.3043	29.4837	3.11957	0.616304	49.837	393.75	32.5272	38.4239	9.60598	29.1033	610.598	488.859	19.4022	23.0163	1312.5	1346.74	70.9511	83.0076		0.0379581
Strawberry	16 (ED)	1.11894	30.1084	1.61008	1.12705	4.13636	32.3485	304.04	180.303	46.6667	5.37374	1.41061	82.7273	555.051	61.1616	79.0152	110.833	45.0758	668.182	438.384	21.7424	25.9848	1447.73	2315.66	73.3586	59.679		0.0371636
Strawberry	16 (ED)	2.52577	37.2216	1.35845	1.76599	4.16753	37.8866	322.938	177.345	37.1649	6.67526	2.23711	92.5515	772.165	66.5722	101.933	360.825	44.5619	1161.86	862.371	39.3299	66.3918	2814.43	2958.76	69.8196	90.5951		0.0678577
Strawberry	16 (ED)	2.82039	38.1125	0.127254	0.763523	3.04126	19.199	202.184	128.617	34.1505	3.36408	1.36262	64.3932	491.019	34.8301	59.1262	282.039	28.2039	735.68	798.544	15.5121	25.4854	766.262	1573.3	61.8447	93.7112		0.0740016
Strawberry	16 (ED)	2.96296	41.5299	1.92523	1.51268	3.72222	18.4259	162.037	112.407	13.4074	2.81481	1.35	37.4074	650	51.8519	69.6296	8.66667	22.963	698.148	794.444	41.2963	41.4815	3703.7	2759.26	72.037	131.043		0.0713453
Strawberry	16 (ED)	2.8525	41.1414	1.75934	1.48867	3.815	19.425	197.75	123.375	22.05	3.1675	2.03	52.675	700	58.1	57.575	15.8025	29.05	705.25	532	20.125	21.875	1030.75	1704.5	63.875	149.582		0.0693341
Strawberry	16.5	2.59848	36.33	1.59533	1.4503	2.77525	19.0909	174.293	51.4394	26.1616	2.95202	0.0650505	51.4394	401.263	64.1667	110.657	34.6465	27.2222	539.141	1260.35	18.2071	25.2778	1675.76	1495.45	66.1111	129.085		0.0715245
Strawberry	16.5	1.28209	30.4611	1.30455	0.913182	3.53743	26.5775	260.16	72.4332	26.7647	5.72727	0.0602674	82.3529	636.364	104.813	209.626	76.1765	39.492	709.358	780.481	28.8235	35.5615	3219.25	2564.17	74.8663	93.375		0.0420892
Strawberry	16.5	4.00256	38.6904	1.8816	0.823201	3.75128	22.9744	231.538	64.6154	34.4615	4.32564	0.0671282	68.2051	450.513	56.5385	151.128	283.59	34.1026	1125.38	631.795	30.6923	33.0256	1938.46	1640.51	64.9744	144.52		0.103451
Strawberry	16.5	4.8871	45.3825	1.87975	0.939875	4.66129	19.6774	187.097	54.6774	21.9355	3.66129	0.0519355	48.0645	448.387	75.6452	124.677	87.0968	28.5484	1282.26	864.516	16.9355	26.7742	1262.9	1403.23	58.0645	148.404		0.107687
Strawberry	16.5	3.22831	38.2723	1.51574	1.51574	3.51598	19.4977	202.968	52.2603	26.21	3.57991	0.0739954	53.6986	514.612	64.0868	175.799	42.1918	25.2511	661.644	714.384	35.9589	47.3059	2621	2029.68	60.0913	136.013		0.0843511
Strawberry	17	2.89211	42.7812	2.02116	1.34744	5.23158	29.8421	280	84	33.5263	5.12105	0.0701842	77	447.632	84.9211	105.184	200.789	37.9474	875	937.632	33.7105	47.5263	2836.84	1842.11	73.1316	131.049		0.0676022
Strawberry	17	1.43213	32.1148	1.65754	1.38128	3.33092	17.9227	151.159	40.7488	23.1643	3.07729	0.0417633	42.9469	268.841	59.686	77.7778	7.8285	28.5749	81.8357	495.411	19.6135	23.3333	1631.64	867.391	62.7295	112.698		0.0445939
Strawberry	17	1.91878	39.2734	2.01402	1.34268	3.58883	17.5355	139.112	47.7919	23.4518	3.03807	0.065736	40.5076	303.807	58.8071	81.7259	9.86041	25.0508	211.421	181.218	16.8782	20.2538	1424.87	662.69	63.4264	87.8465		0.0488571
Strawberry	17	1.11188	29.6074	1.16795	1.40154	3.92541	27.4586	230.11	86.4365	30.3591	5.00829	0.0866298	70.3867	491.16	80.2486	137.486	17.7707	40.0276	342.265	437.017	24.3646	39.4475	2011.05	1804.14	74.2541	61.9275		0.037554
Strawberry	17	0.985385	34.6411	1.20841	1.61121	3.30256	20.2821	224.359	60.4872	18.6667	3.4641	0.0791538	54.5641	437.949	79.8718	111.462	9.63846	34.8205	394.872	384.103	28.5385	42.5385	2871.79	2243.59	68.5641	71.9243		0.0284455
Strawberry	18	0.812903	28.2825	1.15145	1.29538	4.75806	26.6129	306.452	88.0645	34.1935	4.41935	0.0654839	95.1613	450	102.742	136.452	24.8387	32.2581	90.4839	543.548	16	26.6129	1774.19	1412.9	64.0323	65.5022		0.0287423
Strawberry	18	1.33571	37.6817	1.55069	1.39562	6.67857	26.0714	287.5	81.7857	42.6786	4.80357	0.0592857	60	410.714	73.3929	107.5	29.4643	45	328.571	569.643	26.7857	36.25	1780.36	1444.64	69.4643	110.513		0.0354473
Strawberry	18	3.34865	50.5556	2.28161	2.16152	7.49189	29.1351	238.378	84.9459	53.5405	4.54054	0.158541	59.5946	251.622	60.3514	61.6757	27.8108	23.6486	139.622	223.243	6.92432	10.3865	514.595	478.649	64.7027	118.669		0.0662369
Strawberry	18	0.527692	29.5974	1.0962	1.4616	3.80513	20.641	172.667	61.7436	40.2051	4.11026	0.041641	53.1282	382.308	54.5641	122.769	8.50769	31.0513	102.667	366.154	26.7436	34.641	1938.46	1588.46	67.1282	45.1573		0.017829
Strawberry	18	1.47151	31.7933	1.59365	0.796823	4.27151	37.0699	397.043	109.14	58.3333	6.4543	0.0613441	101.989	560.753	84.3011	161.828	148.656	60.9677	878.763	893.817	52.3118	94.2742	3688.17	2709.68	70.7527	65.6009		0.0462836
Strawberry	20	0.987179	33.9788	1.02302	1.02302	5.58205	23.5128	276.41	67.4872	41.8205	4.18205	0.0570769	83.641	457.692	89.9231	97.2821	49	33.7436	656.923	481.026	28.7179	38.5897	2638.46	1629.74	75.0256	56.6765		0.0290528
Strawberry	20	0.891935	29.5871	1.47369	1.70041	4.91129	27.2849	244.624	63.414	53.4409	4.00806	0.041586	60.4032	255.914	53.0645	82.4194	30.4839	29.3548	594.624	692.473	15.6183	27.8495	1454.57	1057.53	69.0591	45.8443		0.0301461
Strawberry	20	0.690933	27.893	0.903418	0.790491	5.07772	29.5596	257.513	78.342	48.601	5.04145	0.0493264	60.9326	413.472	75.9845	122.409	17.0104	27.7461	157.228	426.166	33.5492	42.7979	1940.41	1530.57	66.9171	61.724		0.0247708
Strawberry	20	1.58308	39.8834	2.40331	2.40331	4.81026	19.2051	130.308	41.4615	28.8974	3.66154	0.100154	36.9744	160.641	84.1795	40.2051	4.77436	17.159	67.4872	133	14.8256	13.4795	960.256	630	62.2821	81.2715		0.0396926
Strawberry	20	0.989211	31.752	1.5288	1.0584	4.73421	24.6842	257.895	65.3947	31.1316	4.42105	0.0388684	59.1316	431.053	76.6316	112.921	10.1132	28.9211	226.579	350	42.1842	58.7632	3702.63	2100	69.8158	55.6222		0.0311542
Strawberry	22	0.418205	22.8944	1.50351	1.23015	2.88974	24.9487	193.846	89.7436	46.4872	4.46923	0.0543846	89.0256	292.564	74.1282	93.5128	24.7692	22.7949	249.487	272.821	17.159	27.641	1884.62	1021.28	67.3077	27.0886		0.0182667
Strawberry	22	0.78575	30.0584	1.26441	1.37935	3.6575	14.525	123.025	33.425	20.3	2.765	0.027475	39.025	192.5	51.625	43.575	4.62	18.9	105.35	243.25	32.025	23.625	4427.5	1204	66.5	56.2376		0.0261408
Strawberry	22	0.870166	33.567	1.47695	1.47695	4.35083	16.4558	144.448	41.1878	23.011	3.63536	0.0363536	41.5746	313.26	67.6796	61.2983	11.5055	23.5912	176.74	384.807	31.5193	33.8398	2707.18	1283.98	69.2265	56.5512		0.0259233
Strawberry	22	1.28216	36.2694	1.48867	0.812001	5.87437	16.5503	154.95	48.7186	26.0302	3.16583	0.0337688	35.3518	230.402	41.6834	54.8744	5.34673	29.3719	90.7538	434.422	21.4573	24.6231	2462.31	932.161	61.7337	108.282		0.0353511
Strawberry	22	1.4	36.4457	1.68119	1.32093	4.43447	15.3083	138.981	34.4903	16.7184	2.8034	0.0377184	32.6214	185.194	38.568	42.8155	3.05825	22.5971	98.034	468.932	26.165	30.0728	2871.36	1043.2	60.8252	119.324		0.0384133
Strawberry	24 (EN II)	0.682051	27.0243	1.31027	1.31027	3.73333	21	204.615	50.0769	39.6667	3.84103	0.0326667	50.2564	157.769	41.2821	44.5128	15.8846	24.0513	254.872	509.744	22.9744	19.2051	2261.54	920.769	64.2564	26.2482		0.0252384
Strawberry	24 (EN II)	0.945169	33.4723	1.64373	1.79316	4.58213	19.6135	224.879	57.3188	40.2415	3.60145	0.0415942	51.57	169.082	40.0725	41.5942	12.1063	17.7536	409.179	282.367	8.97826	12.5459	792.995	451.449	60.1932	43.316		0.0282374
Strawberry	24 (EN II)	0.716154	29.4108	1.09508	1.25152	3.35641	16.6744	165.128	65.6923	28.1795	3.39231	0.0484615	40.7436	229.744	50.4359	57.4359	11.1821	22.9744	65.3333	315.897	24.7692	28.7179	2638.46	1089.49	66.5897	30.4927		0.02435
Strawberry	24 (EN II)	1.72435	35.8381	1.5896	1.15607	5.71728	20.8901	156.126	62.4869	39.5812	4.08639	0.0494764	52.2251	212.565	52.7749	52.5916	47.4607	20.3403	85.5759	469.11	12.1859	17.0969	1079.32	566.23	64.8691	85.2889		0.0481148
Strawberry	24 (EN II)	1.39815	39.1593	2.86715	2.26354	5.03704	21.8519	155.926	51.2963	37.7778	4.46296	0.0564815	44.8148	165	34.2593	48.8889	6.87037	19.4444	80.5556	237.037	15.6481	18.7037	903.704	672.222	62.2222	65.6144		0.0357041

## Sheet: Arabidopsis
	nmol/gFW	µmol/gFW	µmol/gFW	µmol/gFW	nmol/gFW	nmol/gFW	nmol/gFW	nmol/gFW	nmol/gFW	nmol/gFW	nmol/gFW	nmol/gFW	nmol/gFW	nmol/gFW	nmol/gFW	nmol/gFW	nmol/gFW	nmol/gFW	nmol/gFW	nmol/gFW	nmol/gFW	nmol/gFW	nmol/gFW	nmol/gFW	µmol glucose/gFW	nmol/gFW	nmol/gFW
ZT (h)	Tre6P	Sucrose	Glucose	Fructose	Suc6P	Glc1P	Glc6P	Fru6P	Man6P	Gal1P	ADPGlc	UDPGlc	3-PGA	Pyruvate	PEP	Shikimate	Gly3P	Glycerate	2-OG	Isocitrate	Aconitate	Citrate	Malate	Fumarate	Starch	Glc1,6bP	Fru1,6bP
-0.5	0.0857592	1.74716	0	0	0.384817	17.2984	86.6754	43.2461	51.6754	3.70157	0.0610209	97.4869	162.356	56.8063	51.1257	22.1728	20.1571	26.7539	12.5707	22.1728	33.1675	2803.66	478.272	186.911	8.20966	2.32723	0.837435
-0.5	0.0666915	1.33303	0.0865605	0	0.30995	14.3831	74.1791	34.4776	42.6617	3.20398	0.0599005	86.0199	138.259	45.4478	40.398	17.0299	15.9502	16.403	12.2587	23.3333	35	3151.74	604.229	243.781	3.92982	2.08955	0.882836
-0.5	0.0969086	2.09976	0.150881	0	0.366935	17.9704	70.1882	32.5538	43.6559	3.6129	0.0521237	88.8172	136.048	35	43.8441	19.7581	19.3817	16.4651	14.4516	25.9677	38.9516	3462.37	564.516	188.172	4.84338	1.93817	0.869355
-0.5	0.10107	2.07937	0.639806	0.0246079	0.303209	16.508	71.123	33.3155	40.8021	3.48128	0.0548396	86.4706	116.043	36.4973	34.0642	17.369	19.4652	12.6337	14.6925	19.2781	32.3797	2320.86	531.551	143.743	6.43231	2.07754	1.30455
0 (EN I)	0.1029	1.85015	0	0	0.861	16.6833	112.467	59.5	48.0667	3.19667	4.08333	81.9	326.667	47.1333	55.0667	22.9367	24.9667	122.5	24.5	24.0333	38.0333	3173.33	1127	429.333	4.63929	3.17333	6.51
0 (EN I)	0.107763	2.42483	0	0.0530017	1.07947	17.9789	100.026	58.2105	49.3684	3.62895	6.13421	109.605	318.684	69.8158	53.2368	25.7895	23.5789	177.947	19.8947	24.6842	37.7632	3426.32	910	353.684	4.46616	3.99737	6.07895
0 (EN I)	0.110971				1.03971	19.2088	104.794	58.0588	48.1765	3.54118	5.99118	124.353	265.588	118.382	54.7647	23.8824	29.2353	107.265	20.5882	23.8824	43.0294	3273.53	910	333.529		3.35588	9.05882
0 (EN I)	0.128187	2.57813	0	0.0228153	1.09375	22.0938	109.812	66.9375	53.375	3.95937	4.94375	141.094	299.688	93.1875	57.9688	26.0312	28.6562	113.969	22.3125	26.0312	41.5625	3346.88	831.25	332.5	4.70821	4.375	6.825
0.5	0.195479	3.1256	0	0.166699	0.675798	18.4122	76.8883	49.1489	38.9096	3.36968	5.08245	123.989	240.16	53.617	37.0479	24.2021	26.25	90.6649	23.6436	19.5479	33.883	2457.45	854.521	335.106	7.93118	3.10904	4.35638
0.5	0.205061	3.06232	0	0	0.777301	19.0031	101.35	66.3497	47.0245	3.62883	5.19632	121.748	319.939	80.7362	46.8098	29.2025	23.6196	153.098	33.2822	26.8405	49.1718	3220.86	1103.68	530.368	7.6799	4.72393	7.47239
0.5	0.21	3.45732	0.0488668	0.0244334	0.72275	18.9	97.3	56.35	44.1	3.1325	3.815	102.025	255.5	84	39.725	29.75	24.325	117.25	29.4	22.925	38.85	3237.5	1305.5	621.25	8.82372	3.01	6.16
0.5	0.194022	3.27879	0.285112	0.0712781	0.658152	18.1848	92.4457	50.788	40.8967	3.5	2.43478	88.0707	241.576	81.7935	40.3261	23.3967	24.1576	103.478	29.6739	25.6793	38.8043	3005.43	1107.07	445.109	6.61909	4.03261	12.269
1	0.22925	3.15171	1.4954	0.700379	0.77525	16.9575	87.5	58.275	29.4	2.975	4.865	103.425	295.75	71.575	40.075	30.45	23.625	125.475	27.125	18.9	31.675	2467.5	1464.75	684.25	11.0677	3.5525	6.825
1	0.30858	3.90927	1.01084	0.412588	0.882249	20.9172	97.7515	68.3432	31.4793	3.66568	5.32249	140.828	285.799	73.1065	43.4911	32.7219	27.5444	134.615	33.3432	19.2604	34.1716	2215.98	1515.98	888.462	12.8423	3.56213	6.39941
1	0.260556	3.44511	0.542722	0.401143	0.777778	19.6389	101.694	63.7778	31.8889	3.55833	2.93611	103.444	289.722	82.8333	45.8889	33.0556	27.2222	128.722	29.1667	24.1111	39.6667	2897.22	1664.44	972.222	10.7128	3.94722	7.93333
1	0.212814	2.96757	1.44967	0.426375	0.546985	15.7412	70.1759	42.3869	24.799	2.77889	2.11055	78.794	212.814	62.7889	36.0553	23.7437	18.2915	101.307	23.7437	22.1608	35.3518	2743.72	1166.08	603.266	7.14113	3.65829	9.09296
1.5	0.247452	3.58951	0.907693	0.722029	0.976433	22.293	109.682	69.7771	31.6561	3.47771	3.23248	129.299	372.293	81.8153	60.1911	31.6561	28.0892	164.299	29.8726	23.8535	38.7898	3232.48	1651.91	844.904	12.7714	4.63694	7.78025
1.5	0.35407	3.83555	1.81442	0.849793	0.974709	23.8081	111.512	75.0872	36.2209	3.98837	4.51744	154.855	384.593	135.727	57.1802	37.0349	28.8953	211.628	32.3547	36.2209	56.9767	3988.37	2543.6	1536.34	14.5348	6.06395	8.15988
1.5	0.272849	3.55843	1.45057	0.679956	0.715054	18.2903	91.828	47.9839	25.9677	3.23656	2.48387	128.898	280.376	186.29	43.6559	23.1452	25.5914	116.29	44.5968	22.3925	34.8118	2747.31	1448.92	946.505	13.7199	3.51882	4.53495
1.5	0.24016	3.41762	1.8325	0.659702	0.755851	20.2926	108.351	57.5266	31.0904	3.63032	1.99202	130.133	323.936	121.941	50.6383	30.5319	27.5532	158.059	41.7021	23.6436	35.5585	3034.57	1707.18	878.723	10.6515	4.57979	6.83245
2	0.248551	3.87575	0.96381	0.676718	0.848792	17.7536	106.353	60.7005	26.2077	2.99275	2.53623	98.4058	285.749	64.4203	45.4831	30.942	20.7971	164.348	33.1401	21.1353	34.8309	2874.4	1961.35	1389.86	14.1059	3.43237	6.86473
2	0.294	4.06745	1.55586	0.644569	0.752	16.56	96	52.8	26.2	3.04	3.38	136.8	316	106.8	46.8	34.6	19.26	218	49	24.6	42.8	3140	2120	1626	15.0597	4.1	7.86
2	0.404278	3.84028	1.84415	0.628226	0.836631	20.9626	110.053	64.1979	32.1925	4.02406	3.79947	189.037	303.209	117.727	46.0428	37.4332	24.7059	187.166	41.9251	27.139	41.3636	2975.94	1983.96	982.62	12.4763	5.14706	6.4385
2	0.284058	3.98341	3.27285	1.14119	0.728744	19.1063	94.8551	50.0483	29.4203	3.34783	1.843	136.787	334.783	94.3478	48.8647	32.4638	22.657	199.517	39.058	22.8261	33.8164	2806.76	1724.64	1041.55	11.2565	4.3285	4.09179
4	0.353665	3.88625	2.52081	0.672216	0.751309	22.7225	119.476	65.0524	31.8848	3.84817	4.23298	129.738	381.152	117.094	54.9738	41.5969	26.2042	252.88	47.4607	29.6859	43.9791	3133.51	3445.03	2143.98	25.3597	4.98429	7.34817
4	0.36201	3.92707	1.32092	0.428407	0.749755	20.5882	100.539	57.3039	27.6225	3.89461	4.51225	192.157	325.98	122.328	49.7549	39.1176	22.8186	253.922	50.9559	27.2794	39.4608	2796.57	2985.29	2093.14	24.9872	5.21569	5.66176
4	0.361053	4.20541	2.35218	0.855337	0.843684	21.7368	108.316	62.8158	30.5789	3.94211	4.95526	168.184	377.632	128.211	58.9474	44.2105	25.2368	276.316	56.5526	26.7105	42	3205.26	3094.74	1878.95	23.8614	5.48947	9.28421
4	0.2625	3.78754	2.09612	0.664117	0.53725	16.275	81.375	42.525	21	2.87	2.6775	97.475	246.75	96.6	40.95	29.05	19.775	145.075	43.575	18.2	26.775	1942.5	2047.5	1555.75	20.6287	3.7275	10.325
6	0.264444	3.99551	2.28315	0.081541	0.6475	18.4917	100.139	56.3889	27.2222	3.53889	3.55833	152.444	330.556	114.528	49.3889	36.75	21.7778	258.611	51.9167	21.1944	34.6111	2216.67	2994.44	1944.44	38.702	5.19167	5.775
6	0.287644	3.88305	1.98532	0.467133	0.752299	21.3218	123.305	66.3793	33.9943	4.12356	4.36494	159.713	388.218	138.592	58.9368	52.0977	24.3391	343.966	61.954	31.5805	44.8563	3137.93	4385.06	2816.09	37.254	5.37069	9.63506
6	0.241192	4.05945	2.19234	0.361375	0.736269	19.9482	118.782	58.7565	34.2746	3.93523	3.73575	129.301	379.016	147.798	58.9378	54.5855	24.6632	348.187	71.2694	27.7461	44.7927	3373.06	5549.22	3246.11	35.0498	4.11658	8.57772
6	0.203226	4.09107	1.16272	0.215319	0.572043	18.0269	111.586	56.0753	26.7204	3.53763	2.9543	121.935	289.785	110.269	47.4194	44.0323	24.086	250.269	61.3441	21.6398	35.7527	2596.77	3744.62	2465.05	36.6578	3.25538	6.90591
8	0.222543	3.72031	0.591172	0.122312	0.750578	22.8613	113.902	62.7168	36.0116	4.49133	4.30925	138.786	343.931	139.595	65.1445	46.7341	27.3121	331.792	57.052	25.289	37.8324	2124.28	4713.87	3317.92	58.8243	5.50289	19.3208
8	0.241549	3.7281	1.74716	0.246079	0.594836	17.7465	90.8685	50.939	27.77	3.51643	3.36854	153.803	302.347	115.352	49.2958	40.2582	21.1972	322.066	47.9812	22.8404	34.6714	2119.72	3976.53	2546.95	51.5431	4.66667	9.90845
8	0.263006	3.83235	1.76261	0.21365	0.681792	22.2543	123.815	63.526	35	4.18786	2.83237	100.549	396.532	153.15	65.9538	46.5318	30.1445	323.699	57.8613	27.5145	43.0925	2872.83	5098.27	3560.69	49.9678	4.85549	12.159
8	0.288235	4.16049	1.65666	0.0753029	0.716471	20.2794	110.353	61.9706	30.6765	3.64412	3.87059	157.706	315	140.412	51.8824	45.2941	23.8824	280	52.0882	22.6471	40.5588	2326.47	4426.47	3129.41	53.6118	4.01471	4.87941
10	0.284242	4.23102	0.45217	0	1.29818	25.4545	127.909	87.3939	34.3636	4.11515	3.43636	103.091	277.879	69.3636	48.7879	43.0606	29.2727	265.152	34.1515	20.7455	33.5152	2072.42	4157.58	2884.85	65.3176	4.70909	12.1121
10	0.264489	4.11551	0.0744888	0	1.35227	23.267	133.636	89.2898	41.7614	4.53409	4.79261	122.102	304.261	86.108	50.5114	52.3011	25.2557	365.909	37.1875	28.0398	38.7784	2565.34	5687.5	3380.68	57.8999	6.24432	15.4119
10	0.29575	4.59687	0.611558	0.0203853	1.5505	25.9	135.8	102.025	42.35	4.76	5.775	154.875	295.75	112.35	51.275	56.525	30.1	344.75	40.6	25.025	40.075	2485	6125	3692.5	62.9609	5.4425	15.54
10	0.258377	3.96893	1.00734	0.0604405	1.62173	25.8377	143.848	95.8377	42.8796	4.81937	5.35079	143.298	298.691	120.393	51.3089	62.1204	27.6702	410.471	36.6492	24.7382	35.3665	2583.77	6725.13	3591.62	48.7125	5.51571	17.4817
11	0.241304	4.16908	0.249646	0.0499291	1.42391	21.3478	141.739	95.2174	42.3913	3.97826	4.58696	108.043	265.217	65	41.7391	59.1304	26.3043	289.13	38.6957	21.3696	35.8696	2282.61	5826.09	3695.65	52.0325	4.06522	11.5652
11	0.29462	4.11646	0	0	1.72342	26.8038	153.734	110.759	47.6266	5.09494	5.16139	152.627	325.633	93.481	58.038	58.2595	33.2278	296.835	39.8734	26.3608	37.6582	2591.77	5493.67	3278.48	57.3613	6.49051	18.3639
11	0.314	4.03101	0.726519	0.210925	1.52	24	140.8	100	42.4	4.6	5	162.8	274	91.2	47.2	59.2	27.6	300	38.4	22.6	39.2	4200	5160	3120	54.6504	5.36	16.14
11	0.272	3.80056	0	0	1.222	21.8	112.6	82.4	34.8	4.1	4.44	139.4	222	98.6	42.8	45	27.8	198.8	30.6	15.88	28	1488	3560	2220	57.1134	5.36	15.68
12 (ED)	0.230607	3.68748	0	0	1.33785	20.6075	121.355	81.6121	40.0701	3.92523	3.90888	106.636	212.617	80.3037	40.5607	53.3178	27.8037	235.514	25.3505	18.4813	27.4766	1913.55	4432.24	2551.4	58.1136	4.15421	13.7056
12 (ED)	0.239474	3.64064	0	0	1.15029	19.3626	111.55	74.9123	36.0234	3.82749	4.31871	119.532	243.567	129.561	42.3684	39.5029	20.4064	216.959	29.269	16.8041	26.8129	1704.97	3868.42	2271.93	57.8999	4.83041	10.8684
12 (ED)	0.279275	4.37172	0.0950375	0.142556	1.33472	24.6632	124.404	87.5907	42.2539	4.67876	3.80829	134.922	250.259	166.477	47.3316	46.4249	27.7461	239.378	31.1917	23.5751	34.6373	1958.55	4443.01	2357.51	52.2173	6.41969	16.956
12 (ED)	0.239368	4.32917	0	0	1.22098	20.1149	113.851	84.4828	37.6149	3.84195	3.70115	145.632	219.253	127.529	41.0345	44.8563	22.5287	213.218	30.7759	17.9425	30.5747	1816.38	3781.61	2272.99	51.0322	4.36494	14.5029
12.5	0.188344	2.33775	0.984317	0	0.245	18.7687	89.25	45.5	38.2812	3.87187	0.0807187	117.469	195.562	158.156	67.5938	39.375	25.5938	112	32.5938	27.3438	42.2188	2559.37	3675	1962.19	57.834	4.15625	1.42188
12.5	0.120054	2.2341	0	0	0.201344	14.2258	66.9892	35.9409	30.2957	3.14247	0.0594624	110.081	131.72	110.645	48.5484	35.3763	20.8871	63.9785	23.3333	17.2554	29.3548	1742.47	2314.52	1336.02	51.705	2.76613	0.899462
12.5	0.1294	2.06486	0.684605	0	0.212	15.58	86.6	38.4	34.6	3.32	0.06	102	164.8	71.2	57	44.4	20	100.6	27.4	22.8	36	2580	3340	1670	49.675	3.06	1.036
12.5	0.163722	2.23191	0	0	0.268333	16.275	86.3333	42.5833	35.3889	3.88889	0.0548333	134.556	184.917	129.111	56.7778	53.8611	21	130.861	30.7222	25.4722	36.75	3091.67	4122.22	2197.22	49.498	3.5	1.39028
13	0.159402	2.56524	1.28882	0.123925	0.601087	21.4946	111.087	56.4946	47.9348	4.69837	0.0680978	142.473	241.576	137.147	75.7065	50.4076	28.1522	99.1033	25.6793	25.2989	40.5163	2834.24	3785.33	2510.87	53.022	3.51902	1.75571
13	0.162255	2.15773	1.0698	0	0.675272	23.587	104.81	54.0217	49.0761	4.86957	0.0880707	184.891	224.457	133.152	81.9837	42.4185	27.7717	76.087	25.2989	24.538	40.8967	2529.89	3290.76	1921.2	40.099	3.53804	1.7519
13	0.1176	1.58475	0	0	0.534	16.86	104.8	52.2	40	4.06	0.081	130	202	274	63.4	33	22.4	53.2	25.4	17.78	32.2	2080	2440	1632	46.093	3.02	1.652
13	0.123641	1.83798	0.142066	0	0.701902	22.4457	121.168	61.4402	52.6902	4.85054	0.0578261	134.864	237.772	158.641	74.7554	50.0272	27.7717	92.6359	28.3424	27.2011	42.9891	3005.43	3918.48	2320.65	47.396	3.46196	1.78424
13.5	0.171111	2.11731	0.82539	0	1.00741	24.0741	131.296	62.7778	56.2963	5.35185	0.0594444	136.852	270.37	412.963	82.5926	38.3333	29.0741	75.9259	27.963	30.5556	47.2222	3703.7	3703.7	2314.81	42.644	3.59259	1.82593
13.5	0.148441	2.10833	0	0	0.848235	20.3618	104.176	49	46.1176	4.44706	0.0506471	113.853	232.647	152.971	68.5588	39.7353	25.1176	80.2941	26.3529	26.7647	44.6765	3355.88	3417.65	2244.12	44.619	3.31471	1.80559
13.5	0.147155	2.20353	0.156596	0	0.682597	19.9171	94.7514	46.7956	40.0276	4.25414	0.071547	113.702	176.74	157.983	60.7182	30.3591	22.2376	28.4254	20.6906	18.1961	32.4862	1972.38	2030.39	1516.02	43.857	2.41713	1.30525
13.5	0.1594	2.02759	0.394752	0	0.846	24.6	119	57.6	55.2	5.18	0.0688	127.8	250	182	84.6	41.6	26	64	25.2	26.4	43.2	2780	3100	2040	35.979	3.6	1.852
14	0.145962	2.36429	0.360273	0	0.875	19.4231	118.846	58.4615	53.4615	4.42308	0.0584615	118.846	246.154	110.192	67.8846	49.4231	25.7692	87.6923	31.9231	32.8846	60.9615	4346.15	4019.23	2403.85	47.861	3.57692	1.71154
14	0.162809	2.71049	0.785282	0	0.76882	20.4494	99.691	49.9438	50.1404	4.58146	0.0873034	163.989	210.393	200.562	67.6404	39.1292	24.382	58.7921	27.9213	30.4775	52.1067	3657.3	3421.35	2064.61	37.115	3.32303	1.58287
14	0.144615	2.39384	0.101327	0	0.834615	19.8077	104.423	51.5385	44.8077	4.25	0.0675	130.962	221.154	186.346	65.7692	40.3846	24.0385	58.0769	30	26.5385	46.3462	3307.69	2826.92	1792.31	49.487	3.59615	1.80385
14	0.145221	2.514	0.316577	0	0.64779	18.0028	86.8232	43.7017	40.0276	3.92541	0.0587845	103.066	175.58	182.155	58.3978	31.1326	23.3978	37.7072	27.2652	23.2044	45.8287	2629.83	2320.44	1603.04	44.386	2.68785	1.5953
16	0.18125	2.45803	0.0387091	0	0.885417	19.7917	96.0417	47.5	45	4.66667	0.09	141.875	177.5	121.875	55.625	35.4167	24.1667	36.875	26.0417	26.4583	55.625	3604.17	2354.17	1647.92	46.664	2.5625	1.54375
16	0.187454	2.71186	0.232778	0	0.876074	19.819	113.374	56.4724	50.2454	4.72393	0.0878221	123.466	242.638	200.552	66.3497	35.8589	23.6196	31.5644	28.5583	36.0736	62.6994	3972.39	2361.96	1627.61	39.71	4.25153	2.59816
16	0.18	2.29674	0.0555663	0	1.01167	20.3333	117	55.8333	57.6667	5	0.0623333	141	216.667	121.833	65.1667	46.8333	21.8333	62.1667	27.1667	35.5	60.8333	4666.67	3466.67	2200	33.317	3.2	2.01667
16	0.190102	3.14113	0	0	0.840355	20.9645	99.4924	46.3706	48.5025	4.63706	0.0499239	135.736	190.102	120.279	51.5228	35.7107	20.7868	67.868	22.9188	31.9797	53.8325	3944.16	2522.84	1726.9	33.921	3.0736	2.04315
18	0.129062	2.2733	0.562467	0	0.684091	17.2812	92.6705	44.9432	45.142	3.57955	0.062642	125.682	169.432	66.4205	52.6989	33.0114	19.4091	30.8239	21.4773	24.858	48.7216	3818.18	1919.03	1304.55	32.081	2.14773	1.14744
18	0.149947	2.04608	0	0	0.618947	19.7105	92.1053	44.5789	46.0526	4.29211	0.0657632	123.053	198.947	180.526	59.8684	23.9474	22.6579	29.1053	18.4026	29.8421	47.7105	3794.74	1750	1142.11	29.532	2.87368	1.44605
18	0.159808	2.64657	0	0	0.840385	20.3846	114.615	50.1923	54.2308	4.76923	0.0580769	110.385	207.692	79.8077	67.5	34.0385	22.6923	41.5385	22.8846	32.5	56.3462	4365.38	2519.23	1405.77	29.74	2.82692	1.59038
18	0.135776	2.40414	0	0	0.722126	18.3851	118.276	53.908	53.3046	4.36494	0.075431	125.718	192.5	79.2529	52.2989	38.2184	20.9195	37.8161	24.5402	27.9598	52.9023	4183.91	2031.61	1301.44	33.927	2.5546	1.36178
20	0.1155	2.24919	0.658301	0	0.5495	16.8525	88.55	41.825	44.625	3.8675	0.043575	99.575	161.525	57.225	53.025	24.5	20.3	27.125	15.225	27.475	47.6	3412.5	1134	729.75	18.943	2.2575	1.02025
20	0.135096	1.81885	0	0	0.610828	18.8822	102.994	47.0382	49.4904	4.16879	0.07	121.274	189.713	136.21	61.5287	28.758	22.5159	30.5414	20.8439	29.8726	55.7325	4057.32	1159.24	778.025	16.338	2.8535	1.48471
20	0.116042	2.05958	0	0	0.533333	16.9583	98.5417	45.2083	47.2917	4.04167	0.05375	105.417	181.25	136.25	52.9167	26.6667	20.5208	33.5417	17.2292	27.9167	46.875	3833.33	1327.08	779.167	13.974	2.83333	1.19375
20	0.140213	2.32979	0.0991398	0	0.608232	18.9726	97.7439	44.6037	51.0061	4.33232	0.067439	129.543	183.963	177.988	59.3293	25.8232	21.9817	31.1585	20.4024	29.878	51.8598	4310.98	1852.44	1233.54	14.747	2.66768	1.25488
22	0.105587	1.92711	0.732085	0	0.477095	16.8156	81.7318	40.4749	47.1229	3.69553	0.0621788	104.022	159.553	86.0335	54.3575	23.4637	18.9274	21.1173	13.7654	25.419	43.7989	3500	832.961	504.469	9.924	2.26816	0.875978
22	0.112799	0.8437	0	0	0.485054	17.0625	76.8478	37.663	43.5598	3.6712	0.0631522	121.929	140.951	84.837	49.6467	21.3043	19.7826	12.0788	16.625	23.9674	46.2228	3500	1023.37	559.239	8.403	2.32065	0.930163
22	0.128049	1.81729	0	0	0.606098	18.8872	100.518	51.4329	55.7012	4.52439	0.106707	144.695	186.951	207.866	57.8354	24.7561	20.4024	27.7439	18.3963	33.0793	55.4878	4161.59	1312.5	734.146	12.323	3.09451	1.2122
22	0.15	2.40958	0	0	0.669565	21.4783	103.043	50.4348	61.087	4.86957	0.0743478	132.174	219.565	536.957	74.5652	19.587	23.2609	23.2609	17.0435	39.7826	64.3478	4804.35	1271.74	671.739	11.575	3.84783	1.52174
23	0.126762	1.90539	0	0	0.400777	17.3187	73.9896	35.9067	41.1658	3.77202	0.0337306	85.9585	123.679	47.8756	40.8031	20.3109	17.9715	14.1813	12.4948	21.5803	37.5389	2865.28	817.876	513.212	6.62	1.80078	0.727202
23	0.0931034	1.93235	0	0	0.348276	13.9655	60.1724	28.7931	32.5862	2.94828	0.0698276	87.5862	93.7931	101.379	32.2414	16.1034	18.2759	8.53448	11.4138	15.7931	31.0345	1758.62	567.241	246.552	7.292	1.56897	0.987931
23	0.0762432	2.13053	0	0	0.444595	14.6622	82.1081	38.973	46.7297	3.44324	0.0681081	95.7297	137.351	87.7838	45.973	21.3784	16.8378	14.7568	14.2081	22.7027	40.8649	3348.65	1140.81	654.595	4.989	1.82757	0.792703
23	0.09625	2.00554	0	0	0.489583	18.6458	91.875	43.125	52.2917	4.375	0.06625	121.875	173.958	92.9167	62.7083	23.5417	21.6667	28.3333	14.7917	26.6667	41.6667	3708.33	827.083	347.917	5.84	2.85417	1.13958
23.5	0.121882	2.09936	0	0	0.347941	15.2971	57.0294	28.8235	33.9706	3.23235	0.0646471	95.1176	98.4118	240.882	38.9118	14.2676	15.7912	0	14.0206	16.9647	32.3235	2264.71	409.706	232.647	6.073	1.50294	0.662941
23.5	0.0814754	1.50506	0	0	0.407377	16.7923	75.7377	37.8689	43.224	3.53825	0.061776	106.53	147.459	127.76	50.6831	19.3169	17.8634	20.2732	12.6612	24.6721	34.8087	3098.36	600.546	306.011	4.488	2.63934	0.90847
23.5	0.0958788	1.74478	0	0	0.373333	16.8636	77	37.3333	43.0606	3.3303	0.0759394	94.1818	126.636	51.7576	48.5758	21.4242	18.9636	11.5818	13.8515	20.7455	34.3636	2757.58	579.091	277.879	5.122	2.08727	0.837879
23.5	0.103488	1.87454	0	0	0.298148	15.2531	67.1914	32.8395	38.6728	3.37037	0.0633025	97.6543	115.586	153.611	42.3457	15.0586	16.2901	0	14.6481	18.1698	30.2469	2268.52	414.815	192.284	5.053	1.69167	0.7
24 (EN II)	0.111265	1.84487	0	0	0.30463	16.463	78.858	41.9136	44.0741	3.62963	0.0576852	95.0617	78.4259	73.4568	16.5494	22.4691	23.3333	2.44136	12.2284	24.1975	36.0802	3154.32	494.753	208.704	3.295	2.57099	6.74074
24 (EN II)	0.0791899	1.1455	0	0	0.191816	14.1369	60.2235	34.0223	35.3911	2.73743	0.0719553	58.0726	86.6201	49.4693	14.6453	17.9497	19.1816	6.90223	11.2039	20.3352	29.5251	2189.94	420.391	181.648	2.133	2.18994	5.86592
24 (EN II)	0.0848077	1.35626	0	0	0.251923	17.4808	93.4615	53.0769	50.1923	3.42308	0.425	85.9615	129.808	72.8846	23.8462	25.9615	26.9231	14.0385	12.5577	26.9231	41.1538	3711.54	1034.62	382.692	2.996	2.86538	12.6731
24 (EN II)	0.0820245	1.55426	0	0	0.200982	15.8037	80.092	47.8834	37.7914	2.51227	2.59816	71.7178	149.233	87.3926	21.1503	21.3221	23.6196	23.1902	13.7853	17.092	25.3374	2211.66	506.748	157.607	3.609	2.27607	11.2301

## Sheet: Alchemilla
	nmol/gFW	µmol/gFW	µmol/gFW	µmol/gFW	nmol/gFW	nmol/gFW	nmol/gFW	nmol/gFW	nmol/gFW	nmol/gFW	nmol/gFW	nmol/gFW	nmol/gFW	nmol/gFW	nmol/gFW	nmol/gFW	nmol/gFW	nmol/gFW	nmol/gFW	nmol/gFW	nmol/gFW	nmol/gFW	nmol/gFW	µmol glucose/gFW	nmol/gFW	nmol/gFW
ZT (h)	Tre6P	Sucrose	Glucose	Fructose	Suc6P	Glc1P	Glc6P	Fru6P	Man6P	Gal1P	ADPGlc	UDPGlc	3-PGA	Pyruvate	PEP	Shikimate	Gly3P	Glycerate	2-OG	Isocitrate	Aconitate	Citrate	Malate	Starch	Glc1,6bP	Fru1,6bP
0 (EN I)	1.02538	28.0058	0.985129	0.844396	2.58543	8.26633	91.1055	24.799	12.9799	2.39196	0.0309548	35.5276	132.613	22.8643	45.5528	582.161	7.38693	306.03	68.2412	30.4271	36.7588	2128.14	1239.95	30.1704	2.35678	1.69548
0 (EN I)	0.791748	24.6154	0.277356	1.52546	1.67015	11.8083	160.049	35.5097	25.1456	3.02427	0.0474029	54.3689	127.427	32.4515	34.4903	1452.67	15.2233	638.835	29.9029	4.84223	7.78155	251.456	327.913	11.7627	1.61578	1.97087
0 (EN I)	1.37258	25.6228	1.9338	1.65754	4.03226	9.01613	105.323	32.4194	15.3226	2.37097	0.0256452	39.6774	227.419	24.3548	84.6774	732.258	9.93548	919.355	36.129	19.1935	33.3871	996.774	869.355	65.0312	2.79032	2.82258
0 (EN I)	2.625	28.7917	1.57403	1.04936	5.59239	15.3886	161.495	49.6467	13.8098	4.29891	0.0646739	73.2337	391.848	49.0761	141.522	1997.28	11.9457	1732.88	133.342	97.3913	144.946	12345.1	7152.17	62.5255	3.65217	5.82065
0 (EN I)	2.04878	31.262	0.812001	0.676668	4.72927	12.0878	146.488	37.2195	7.80244	3.22683	0.0409756	46.439	220.244	35.3415	53.439	1000.49	8.09268	1341.95	100.39	46.2683	47.8049	4131.71	2202.44	92.6195	2.68049	4.0122
0.5	2.13462	28.1184	0.759956	1.21593	2.51923	8.98077	110.577	53.2692	20.9615	2.11538	1.20192	54.4231	386.538	37.3077	46.1538	1426.92	13.2692	269.231	62.1154	5.69231	11.3654	292.308	426.923	60.493	2.44231	8.78846
0.5	3.48128	37.6407	1.85704	1.28564	3.46257	15.7968	155.722	62.3262	15.3102	2.9385	1.41123	45.8556	597.059	38.5561	77.861	1420.59	13.9064	685.027	71.3102	14.262	15.8529	668.182	988.235	103.19	3.0508	11.8289
0.5	1.54977	34.233	1.76599	1.63014	4.25676	11.5405	111.937	68.1081	19.7072	2.55405	2.2545	43.8288	834.009	39.2568	81.1937	670.045	17.027	736.261	63.6937	16.0811	18.9189	947.523	1310.14	112.838	4.31982	9.9482
0.5	2.32805	37.349	1.27254	0.890777	2.66063	10.4683	120.837	61.7647	17.8959	2.58145	1.91629	61.6063	886.878	35.1584	87.8959	747.511	14.3167	2042.99	50.6787	6.8733	13.5566	505.204	647.738	156.471	3.6267	9.50226
0.5	2.83649	27.7761	1.46541	0.799314	3.84834	16.7536	174.171	74.4787	13.0711	4.06398	2.33886	56.0664	666.825	32.5118	103.839	1758.29	13.3697	1461.37	89.0758	15.3934	28.0332	864.218	1808.06	41.9199	2.86967	10.2678
1	3.18966	32.3685	0.527748	1.58324	2.63793	9.89655	109.483	57.4138	10.8621	2.27586	1.86207	40.1724	684.483	34.1379	88.2759	355.172	11.2414	577.586	67.7586	14.2586	20	1131.03	1091.38	138.39	3.44828	12.931
1	2.79648	37.2127	1.25613	1.88419	3.32412	9.70854	119.774	55.7538	13.5251	2.28643	3.48241	47.4874	745.729	43.2663	93.392	849.497	12.7161	962.06	77.2111	43.9698	40.1005	4924.62	3587.94	70.5422	3.78141	20.9296
1	1.27105	24.2564	2.28295	1.36977	1.38995	4.55502	61.9617	28.3014	9.3445	1.0701	4.08612	29.4737	577.751	33.6603	68.3254	1465.31	6.73206	673.206	85.5742	28.9713	36.6746	2076.56	2126.79	46.1165	2.32775	7.83732
1	3.10914	34.6724	1.2789	0.568401	3.78426	18.8325	169.848	78.1726	19.1878	3.1802	2.20305	74.264	723.096	43.5279	96.1168	1453.3	14.7817	1373.35	71.066	17.0203	16.8604	881.218	1572.34	9.75	3.37563	15.2792
1	1.93284	23.8987	1.29182	0.904274	2.4204	10.3433	121.368	57.4627	15.7065	2.57711	2.61194	64.9502	618.159	39.7015	92.4627	1133.58	13.8085	1668.16	70.6965	20.8955	40.2239	1251.99	2141.79	9.92762	4.52736	13.6169
2	2.2545	27.8356	0.441835	1.32551	1.59234	5.8491	65.4279	39.4144	5.83333	1.60811	1.97072	38.4685	517.117	38.4685	67.0045	739.414	8.51351	520.27	64.7973	12.3919	17.8153	777.252	1217.12	70.5604	2.58559	7.5991
2	2.12565	29.9827	1.039	1.18743	1.94241	6.26702	77.6963	57.1728	6.74346	1.51178	2.32723	32.801	778.796	47.2775	81.7277	390.314	9.3089	773.298	87.4084	17.8298	28.7696	1031.68	1321.2	74.9289	2.95026	4.30628
2	2.42714	36.9455	1.38257	1.38257	2.0402	6.98241	82.4874	44.1457	5.6809	1.96985	1.35075	45.5528	758.04	48.191	92.8643	313.065	13.8417	835.427	101.131	23.7437	36.407	1296.23	1591.71	94.5505	3.0603	7.52764
2	1.49122	26.0838	2.45665	1.30058	1.6383	9.66223	86.0106	40.5851	8.06117	1.89894	1.06489	43.75	536.17	35.9309	88.2447	146.144	7.03723	718.617	93.4574	84.7074	74.2819	8098.4	3686.17	58.0987	3.07181	7.33511
2	2.85	27.6152	1.35813	1.35813	2.16667	10.7833	100.333	65	7.33333	2.05	1.91667	44.3333	713.333	33.3333	107	260	9.56667	883.333	81.6667	60.1667	54	5583.33	3033.33	109.236	3.65	7.86667
4	3.10762	31.1814	0	1.30527	2.52691	8.77354	96.6816	64.6637	6.30942	1.94619	1.61659	37.6682	604.26	30.2915	72.9821	381.39	11.6614	652.915	82.2422	12.2108	24.9552	878.924	1117.49	138.128	2.91928	5.83857
4	2.07812	31.5247	1.34506	2.01758	2.40625	8.02083	80.5729	51.9531	5.46875	1.79375	2.88021	39.7396	734.635	41.3802	94.2448	628.906	12.3594	783.854	85.8594	45.5729	37.1875	3664.06	2989.58	66.4106	3.55469	8.20312
4	0.904455	26.8335	1.12392	2.10734	2.02723	7.83168	89.2327	43.6634	9.13119	1.85396	2.23515	41.2376	478.218	28.5891	50.4208	429.703	12.5965	703.465	76.9307	42.104	52.3267	3794.55	2235.15	55.2984	3.17079	13.3936
4	4.3886	31.5823	-0.240169	0.240169	2.35751	11.0622	138.731	64.3782	6.36528	2.10363	2.95596	44.7927	805.181	50.0518	95.5699	471.503	12.8212	1126.17	70.9067	16.0674	22.1244	972.021	1144.3	131.008	3.51813	11.5518
6	2.81842	42.9172	2.20523	1.69633	1.86053	7.53421	82.1579	44.5789	3.46316	1.74447	1.42947	38.6842	596.842	24.3158	69.8158	256.053	11.1263	504.737	98.7368	50.6579	32.0526	3260.53	1692.89	72.1697	2.74474	6.33684
6	2.61081	27.8734	0.999943	1.87489	1.98649	13.6216	124.865	77.7568	8.04054	2.47838	1.01405	39.9189	703.784	46.3514	84.7568	1623.24	12.9027	957.297	149.459	15.9676	18.9189	734.054	1277.03	105.086	3.02703	3.15946
6	4.42791	36.8593	1.74335	0.373574	2.37674	12.014	133	75.6977	4.08605	2.42558	1.25674	39.2326	755.349	41.6744	78.6279	133.488	11.3628	760.233	101.907	40.6977	51.7674	2197.67	3076.74	193.933	4.29767	7.45581
6	0.970051	17.5008	0.897475	2.54285	1.79442	10.5	109.797	49.3909	8.51015	2.36294	0.929188	47.2589	550.761	37.665	68.934	1009.14	12.2056	1048.22	101.447	14.4975	17.0025	763.959	1307.61	19.6869	2.77157	4.38832
6	2.14573	25.0488	1.176	1.4112	2.25126	20.402	149.673	65.9548	11.4849	3.20101	1.4299	67.0101	867.085	40.1005	121.357	1829.15	12.804	1473.87	102.714	16.0226	16.902	626.131	1644.47	37.3648	3.27136	4.88945
8	1.74267	22.1371	3.5623	2.20523	2.49215	17.1152	113.613	71.6492	7.12827	4.01309	1.88743	68.7173	1013.35	59.9215	194.241	1099.48	14.2565	1123.3	140	107.199	218.063	7403.14	9180.63	18.4729	4.15969	4.8377
8	0.95426	29.0347	1.07785	2.5599	1.61659	7.58072	88.5202	39.8655	10.6413	1.54126	0.966816	34.3722	511.659	25.426	58.3857	574.439	14.0785	478.7	67.1749	7.45516	12.9955	277.803	676.457	54.9004	2.51121	2.90359
8	2.7037	29.4653	2.92218	1.70461	2.03704	17.8704	113.333	56.6667	18.8889	2.05556	0.868519	60.5556	624.074	30.9259	69.8148	2444.44	17.4444	772.222	60.7407	5.18519	8.64815	220.37	477.778	44.0289	2.5	3.22222
8	1.10097	24.7407	1.06575	1.827	1.85194	8.88592	82.9126	44.8544	8.5801	1.73301	1.16893	51.4806	710.194	37.8883	83.7621	616.748	10.8908	1150.24	110.777	47.5728	35.3398	5572.82	2514.56	51.6616	3.24515	5.09709
8	2.67857	23.5003	0.859766	1.14635	2.125	16.0893	187.5	92.1429	9.21429	2.625	3.66071	68.9286	1044.64	28.9286	141.786	1982.14	16.6964	2392.86	75.1786	22.5	53.3929	1133.93	2642.86	98.1294	4.32143	4.07143
10	2.67548	35.5875	1.13426	0.708915	2.42308	9.13702	97.9327	46.4423	6.57933	1.68269	0.770673	42.5721	652.885	28.774	81.6106	198.558	11.0889	1198.08	77.7404	21.2019	25.9135	1076.92	1346.15	102.585	2.55769	4.66106
10	1.10651	39.7857	0.996198	3.11312	1.96875	6.65365	64.7135	35.1823	6.21615	1.72448	0.769271	42.6563	486.719	30.2604	49.9479	432.031	8.65885	627.083	146.016	104.089	38.2812	13489.6	4447.92	58.9591	2.67969	6.74479
10	1.54253	28.7065	2.46559	0.939273	2.03866	7.64948	100.309	41.6753	11.6907	1.87629	0.7	33.7371	555.67	51.5979	58.0928	755.928	12.8273	882.216	69.6392	5.32216	11.1134	276.031	615.206	106.579	2.43557	5.06959
10	1.46604	26.4306	0.710501	1.421	2.45991	16.6745	151.722	68.8443	8.94811	2.83962	0.912972	46.0613	647.17	33.3491	86.1792	1114.39	13.4222	1139.15	222.877	18.3255	32.8538	1150.71	1563.44	85.1842	3.12028	5.13443
10	0.540556	30.135	1.764	0.588001	1.76361	7.64167	93.7222	32.4722	17.3833	1.96389	1.04806	46.6667	577.5	31.3056	63.9722	760.278	13.9806	851.667	72.1389	5.95	9.95556	266.389	690.278	20.5567	2.89722	3.24722
12	3.81532	40.581	1.49991	0.666628	1.82883	7.44144	90.9685	51.0811	6.08559	1.45991	0.537613	34.527	452.477	34.2117	45.4054	296.396	9.66441	1061.04	93.3333	16.5541	16.8694	1004.28	988.514	170.897	2.41216	6.98423
12	1.66775	12.6336	0.950917	1.76599	2.0825	11.1125	120.4	49.35	21.525	1.785	0.55825	51.625	348.25	31.675	51.975	1160.25	15.295	941.5	81.55	11.8475	18.025	399	829.5	53.6152	2.8875	5.3725
12	1.53886	34.6928	2.3274	1.45463	2.28261	8.78804	96.0598	41.8478	8.25543	2.3587	0.610598	42.2283	538.315	31.0054	67.1467	441.304	9.56793	332.88	129.348	36.5217	35.7609	2339.67	1573.1	53.9974	2.92935	4.73641
12	3.91667	23.3626	0.939875	1.34268	1.71667	18.5	162.667	70.6667	18.5	2.7	0.765	64.8333	456.667	27.3333	60.1667	3033.33	13.5167	976.667	103.167	6.85	13.45	596.667	1416.67	70.5487	2.61667	2.73333
12	1.49661	30.4593	0.390504	0.130168	1.72624	7.80769	92.4887	35.1584	16.4706	1.91629	0.676244	51.1538	589.14	29.2986	63.6652	1069	12.3529	1198.87	54.0045	3.02489	8.42534	190.045	422.851	52.6009	3.42081	2.97738
14	2.33333	39.779	2.22643	2.37486	2.01208	5.3599	64.0821	45.9903	3.75362	1.10242	2.85749	26.5459	377.053	30.7729	51.57	449.758	6.7971	304.348	86.0628	28.2367	31.2802	1618.12	2570.05	65.8881	2.33333	10.3816
14	2.80332	18.9357	1.57798	1.97247	3.78199	10.2346	108.152	85.0948	5.57346	1.92417	2.75355	39.4787	484.36	30.3555	76.4692	136.682	9.75355	598.815	92.3934	68.1754	58.5545	3914.69	4279.62	94.9621	3.38389	14.6469
14	3.23318	28.4228	3.19614	2.16881	2.96637	10.861	122.108	66.2332	9.47982	1.85202	1.94619	43.0045	411.211	38.9238	56.6592	312.332	13.4193	850.673	92.7578	10.2646	19.7758	452.018	1288.57	88.3987	2.88789	11.8655
14	2.64183	39.9105	-0.588001	0.735001	2.79327	10.6683	129.062	58.726	14.2692	2.13702	1.81731	55.3606	452.644	40.0481	41.5625	545.192	15.5312	935.577	45.7692	3.90385	9.55769	225.481	415.625	107.476	3.16346	9.30529
14	0.869903	27.8824	1.15216	0.460865	2.75243	9.83738	106.869	46.5534	17.5	1.93689	1.33714	59.6359	297.33	35.8495	40.7767	925.971	13.4563	1029.61	49.1019	5.09709	13.5413	350	883.495	26.867	4.16262	8.97087
16 (ED)	2.26179	32.2586	1.18743	1.84712	2.2783	9.67453	128.774	36.4858	16.3278	1.50896	0.0761085	57.4528	212.972	40.9434	48.2075	926.179	14.5613	440.802	52.8302	5.48113	12.2335	391.274	288.915	93.8129	3.05425	8.17217
16 (ED)	4.89336	39.9289	1.2328	2.60257	2.80332	13.436	152.275	112.962	7.53081	1.80806	2.37204	34.3365	510.9	40.4739	53.5782	237.204	10.1019	505.924	98.1991	15.4929	27.3697	680.095	1612.32	195.198	3.83175	10.8981
16 (ED)	4.18912	43.6279	4.30134	1.68981	2.64767	7.50777	81.4249	56.7617	2.97409	1.3601	1.86788	26.4767	409.845	40.4404	56.943	124.948	8.63212	694.56	183.161	80.1554	58.5751	6637.31	6673.58	165.14	2.6114	9.08549
16 (ED)	1.91063	30.476	1.20936	1.20936	3.78744	9.19807	99.4203	72.5362	9.50242	1.79227	1.04493	46.8357	373.671	28.744	62.7295	221.498	10.314	943.478	100.604	28.4058	32.4638	1509.9	1758.45	56.648	2.55314	9.90821
16 (ED)	3.16591	41.2627	2.09129	1.60868	3.45227	12.075	148.273	96.4091	14.9864	2.48182	1.82955	57.4318	593.409	38.0227	70.4773	458.182	15.5432	1401.59	52.5	3.97727	9.75227	292.727	739.773	143.321	3.61136	10.15
16.5	1.54583	34.8313	2.81465	3.51832	1.18611	8.36111	73.0787	22.8472	12.7847	1.13102	0.0866898	51.6898	179.861	31.4352	46.0185	1685.19	11.3264	583.333	37.2685	14.8102	12.5741	750.231	426.157	32.1552	2.1713	5.6875
16.5	2.4218	34.1984	1.21349	1.54444	2.1564	6.91706	81.9431	47.2749	5.63981	1.27393	1.11303	32.346	328.436	31.019	42.7962	230.569	9.90284	690.047	87.4171	11.2133	18.2464	492.654	1280.57	104.119	2.1564	5.14218
16.5	3.69444	28.2721	3.39704	1.42456	2.56667	11.0833	139.028	37.7222	15.2056	1.75389	0.114722	40.4444	196.389	56.3889	36.3611	676.667	13.2611	1234.72	76.6111	14.0389	25.0833	661.111	838.056	126.331	3.61667	11.2972
16.5	2.99761	40.1605	0.705601	1.176	3.29904	10.7679	102.99	27.9665	13.7153	1.50215	0.0865789	46.3876	107.01	46.7225	22.2727	284.689	16.177	587.799	50.4067	7.78708	12.5933	396.89	370.096	102.725	2.17703	9.5622
16.5	1.79108	33.425	1.65993	1.81083	2.30047	14.0164	143.122	37.3005	17.4178	1.88967	0.0624413	55.0469	174.178	32.5352	47.8169	614.554	17.9108	813.38	49.4601	5.35681	11.0587	267.84	326.995	38.9214	3.03991	5.06103
17	4.30328	43.0093	2.69276	1.34638	3.44262	10.4617	124.126	40.5464	10.5191	1.84945	0.0569945	42.8415	163.525	63.8798	47.623	254.372	10.5191	617.76	75.7377	20.6557	22.9508	805.191	916.12	190.875	3.32787	11.3033
17	2.20573	32.8745	1.60009	1.89101	2.20573	9.33333	112.109	32.6302	16.1875	2.15104	0.0495833	45.9375	155.859	8.58594	38.6458	473.958	17.5911	388.281	11.5938	4.46615	18.2109	317.187	366.406	64.1416	3.08073	6.14323
17	4.26738	33.6544	3.95934	1.55974	2.91979	14.4866	142.059	37.6203	17.6684	2.04011	0.0729947	43.6096	127.834	63.0749	31.631	574.599	14.1872	1117.38	60.4545	16.2834	25.6417	883.422	711.23	103.833	2.88235	10.7433
17	2.52989	35.4682	1.90983	2.31907	3.00543	23.2065	203.533	56.1141	26.4402	2.26359	0.068288	66.1957	132.391	39.375	35.9511	1323.91	16.1495	1238.32	81.2228	33.288	20.7337	2567.93	852.174	78.7537	2.33967	6.08696
17	2.43627	28.3803	0.119245	0.715469	3.19118	11.7525	127.647	32.598	14.549	1.73284	0.0581618	40.6618	142.917	12.5245	32.7696	813.235	21.6176	806.373	20.2451	7.46324	19.0441	416.912	425.49	108.848	2.35049	4.58088
18	2.21324	27.9516	2.59697	1.91356	3.15686	13.348	162.304	40.4902	22.4755	1.92157	0.0386029	44.4363	131.078	20.4167	31.3971	1544.12	12.9191	773.775	58.1618	11.4951	19.0441	591.912	509.559	76.1364	1.92157	3.36275
18	2.25683	40.5555	1.07534	2.45791	3.19399	8.58743	118.388	30.4098	14.2678	1.74235	0.0388251	40.1639	118.962	23.7158	27.1585	558.47	13.1393	552.732	36.5301	7.38251	13.4836	401.639	357.65	124.275	2.02732	3.65301
18	4.22917	27.9545	2.57182	0.670909	3.1901	16.2422	200.521	55.599	26.7969	2.82552	0.0840365	71.276	251.562	45.9375	62.8906	1655.21	19.5052	1332.55	47.7604	9.47917	21.3281	479.427	537.76	121.663	3.26302	5.52344
18	1.72322	26.187	0.3654	0.2436	2.79235	8.37705	101.749	26.9672	9.63934	1.77869	0.0546995	34.0437	113.224	18.5328	34.6175	190.301	10.3087	675.137	60.6284	24.0984	37.4863	1250.82	828.142	62.5848	1.65055	2.56284
18	3.21134	35.1303	1.26311	2.842	2.20103	12.6108	151.186	38.7887	14.3608	2.18299	0.0481701	41.6753	131.881	10.5	30.4897	548.454	16.4897	523.196	30.1289	6.26031	18.5825	420.361	633.247	80.9693	2.02062	3.21134
20	2.49757	32.4909	1.23906	1.51441	2.66748	15.9539	180.097	46.3835	30.9223	2.25971	0.0319417	68.4709	144.078	31.2621	35.5097	2565.53	23.9563	509.709	33.4709	2.87136	9.41262	242.961	236.165	97.9766	2.46359	4.24757
20	3.59767	35.6325	1.54444	2.31666	3.51628	9.50698	108.419	29.9535	8.15581	1.60023	0.0336977	42.9767	164.419	31.7442	46.0698	799.302	9.47442	831.86	55.5116	21	23.1163	1518.84	983.256	159.003	2.00233	3.36977
20	3.79032	30.0385	4.51446	2.0836	2.20968	12.2258	112.581	35.3226	16.0161	2.48387	0.04	51.6129	170.968	36.4516	47.0968	1095.16	12.9839	966.129	85.4839	21.4516	24.3548	1411.29	1059.68	84.9328	2.75806	3.72581
20	2.33871	38.57	0.928001	1.508	3.03226	9.48387	128.71	32.9032	16.6129	1.69355	0.0740323	67.9032	118.871	30.8065	30.3226	832.258	17.2581	688.71	31.2903	4.72581	10.5645	346.774	203.226	105.068	2.24194	7.06452
20	2.11082	26.3416	0.890777	-0.509016	3.06701	9.07474	93.8144	27.9639	8.1366	1.82216	0.0313918	35.9021	147.758	36.4433	41.6753	656.701	10.8428	1064.43	84.2526	22.3711	37.1649	1450.52	862.371	136.8	1.91237	3.10309
22	2.58696	26.172	1.42169	1.1632	2.7962	9.20652	128.207	33.8587	12.9348	1.54647	0.0254891	31.0054	142.663	40.7065	38.8043	370.924	9.56793	633.424	68.4783	14.6658	26.8207	945.38	660.054	132.065	2.1875	2.64402
22	0.40615	27.9001	1.0814	1.18954	1.73316	5.12834	43.984	15.3102	13.2888	1.1623	0.030508	37.246	100.134	21.1497	30.6952	91.8984	9.20856	421.123	16.8449	16.377	14.5053	898.396	224.599	9.47368	0.868449	2.99465
22	0.961111	29.3773	3.9636	1.04919	2.7963	7.35185	77.037	24.0741	14.9815	1.96296	0.0337037	32.4074	179.815	21.2963	53.8889	312.963	9.11111	940.741	30.9259	14.9074	21.4815	1144.44	457.407	54.4647	2.07407	2.72222
22	0.762687	26.8436	0.666095	0.932532	2.00249	4.94527	62.6866	19.6766	12.4851	1.27637	0.035	37.9602	96.1194	22.8109	31.6915	332.587	6.4602	496.269	61.2935	28.0348	23.6816	1967.66	666.915	21.0725	1.2607	3.43035
22	3.26214	33.5398	1.88074	2.50765	2.8034	7.40777	89.0291	24.2961	8.85194	1.90291	0.0249757	33.6408	128.277	25.8252	34.8301	395.874	5.86165	761.165	66.6019	17.6699	31.7718	1026.21	793.447	108.513	1.68883	2.53155
24 (EN II)	2.25855	37.439	2.23517	1.30385	2.60256	7.61325	100.064	27.0726	9.24359	1.72009	0.0303632	33.953	158.547	10.2607	47.1154	254.274	11.3376	701.496	15.2564	12.9231	25.1282	833.12	402.35	160.179	2.24359	3.05128
24 (EN II)	1.59362	34.7859	1.14679	2.16615	2.36809	11.4085	80.8723	27.4043	16.6809	1.93617	0.039617	42.8936	111.851	12.9128	33.5106	422.979	19.3617	719.362	20.5532	22.1915	22.4894	2144.68	762.553	110.805	1.81702	4.64681
24 (EN II)	1.38416	23.4636	1.90983	2.86474	2.20136	10.9751	147.127	37.3756	23.5973	2.34389	0.058914	50.5204	108.801	16.629	30.724	1171.95	13.6516	836.199	21.8552	4.07014	12.4638	247.059	228.054	38.3461	1.77376	1.93213
24 (EN II)	0.961682	36.8995	2.51587	2.3761	2.91121	11.3832	103.201	26.986	24.5327	2.30607	0.0564252	51.5187	113.668	15.4556	39.9065	354.907	16.8458	665.654	18.1542	6.32944	19.4626	325.467	269.86	20.7541	1.38692	1.47523
24 (EN II)	2.07214	29.1305	0.258364	0.775092	2.38557	13.9652	289.055	60.7711	24.7264	2.9602	0.0687811	66.8657	133.731	30.995	39.1791	1182.34	13.0945	1020.4	49.6269	6.11194	12.7463	390.05	329.104	63.9049	2.12438	3.06468

## Sheet: Melon
	nmol/gFW	µmol/gFW	µmol/gFW	µmol/gFW	nmol/gFW	nmol/gFW	nmol/gFW	nmol/gFW	nmol/gFW	nmol/gFW	nmol/gFW	nmol/gFW	nmol/gFW	nmol/gFW	nmol/gFW	nmol/gFW	nmol/gFW	nmol/gFW	nmol/gFW	nmol/gFW	nmol/gFW	nmol/gFW	nmol/gFW	µmol/gFW	µmol/gFW	µmol/gFW	µmol/gFW	µmol/gFW	µmol/gFW	µmol/gFW	µmol/gFW
ZT (h)	Tre6P	Sucrose	Glucose	Fructose	Suc6P	Glc1P	Glc6P	Fru6P	Man6P	Gal1P	ADPGlc	UDPGlc	3-PGA	Pyruvate	PEP	Shikimate	Gly3P	Glycerate	2-OG	Isocitrate	Citrate	Malate	Fumarate	Myo-inositol	Galactinol	α,α-Trehalose	Rhamnose	Galactose	Raffinose	Stachyose	Maltose
0 (EN I)	14.2887	8.10737	0.588852	0.946813	0.833505	52.6804	268.454	114.021	24.1031	8.84021	0.476289	55.2062	94.5361	82.6289	21.866	6.1701	27.3505	0	77.5773	23.0928	5376.29	24391.8	1075.26	1.37548	2.15751	0.672713	0.414628	0.0577233	0.262314	1.0419	0.0768614
0 (EN I)	5.5099	4.02009	0.256904	0.73528	0.769307	66.8812	356.931	176.733	32.3663	10.396	0.557921	73.4653	83.8614	98.7624	19.4752		46.4356	0	69.6535	45.7426	7727.72	15108.9	1219.8	1.01235	1.39895	0.0587806	0.289509	0.0165311	0.144996	1.03907	0.091402
0 (EN I)	12	5.88968	0.539551	1.56796	0.696429	62.1429	360.714	128.571	32.5714	12.9643	0.442857	59.6429	134.286	121.429	34.4643	6.46429	33.5714	0	102.857	39.2857	4714.29	25500	1178.57	1.18681	1.77266	0.42262	0.344771	0.06824	0.225386	1.43886	0.100046
0 (EN I)	15.7104	10.7448	3.27554	1.5951	1.0009	54.4796	405.43	159.638	40.2262	10.4208	0.452941	60.8145	156.154	97.2398	40.2262	4.62443	28.3167	0	117.511	44.6606	2800	60814.5	1105.43	1.4922	2.31998	0.962708	0.328839	0.13403	0.380732	1.19422	0.0658798
0.5	16.455	7.76149	0.58343	0.599736	0.709953	57.3934	388.152	143.318	23.0569	9.5545	0.411374	60.3791	79.6209	275.355	14.5308	4.27962	31.6493	0	115.782	31.8815	4810.43	29592.4	1018.48	1.2649	2.1585	0.717612	0.412808	0.082389	0.264033	1.06133	0.070069
0.5	5.09091	4.12591	0.261636	0.964781	0.89798	68.2323	367.677	147.778	34.7525	12.1263	0.537374	62.2222	76.0101	72.4747	12.8687		45.9596	0	82.3737	39.2424	8696.97	14353.5	1110.1	1.04681	1.47566	0.0605507	0.261627	0.0167547	0.0838388	1.11843	0.108473
0.5	21.5801	5.58252	0.579467	0.666357	0.812155	75.0276	456.354	188.343	47.9558	16.6685	0.587845	76.5746	109.834	99.0055	21.9669	8.39227	41.3812	0	117.956	35.9669	6187.85	21696.1	1179.56	1.3273	1.85153	0.48208	0.441537	0.11071	0.255023	1.45555	0.076686
0.5	11.8263	4.17736	0.260556	0.348865	1.12368	60.0526	397.895	184.579	22.5105	11.4211	8.28947	61.1579	305.789	239.474	43.8421	2.99895	48.2632	0	185.684	27.3737	7847.37	13078.9	1112.63	0.793096	1.04419	0.048888	0.398257	0.0417524	0.166768	1.24471	0.0163284
1	18.6667	7.78549	0.664973	1.3213	0.763978	54.5699	372.581	154.677	27.2097	9.22043	0.508065	62.4731	104.247	143.011	18.2151	13.8118	35.2634	0	147.903	39.1398	5720.43	31537.6	1226.88	1.31536	2.09316	0.784945	0.483015	0.0598206	0.266879	1.24822	0.0496383
1	5.6875	4.8273	0.214845	1.31648	0.721875	57.6042	379.167	142.917	35	10.5365	0.448437	57.2396	58.6979	160.781	10.4271		53.2292	0	129.427	27.526	7109.38	15276	1221.35	0.956355	1.53891	0.0658875	0.298445	0.0715633	0.102261	1.05684	0.0618771
1	13.0597	4.17051	0.444431	0.558604	0.51194	50.4975	315.174	133.731	35.1741	11.7015	0.414428	56.7662	70.6965	200.249	14.1045	2.84876	43.1841	0	136.866	37.6119	4910.45	21174.1	1083.08	1.00285	1.59997	0.355419	0.432643	0.0464187	0.170382	1.36549	0.0465775
1	19.3041	8.97519	3.25121	1.95559	0.82268	50.5155	354.33	152.268	34.0619	8.62371	0.530412	64.9485	111.856	142.165	21.1804	2.19021	44.7423	0	145.773	49.433	3474.74	59536.1	1143.81	1.45675	2.26885	0.884699	0.459304	0.138288	0.315055	1.24162	0.0187398
2	27.9652	8.34807	0.72717	1.18114	0.818408	49.801	243.781	111.791	8.32338	10.1692	3.47214	55.3731	321.095	66.8657	48.0597	6.61692	32.1095	105.522	97.5124	32.4925	5711.44	28452.7	975.124	1.41429	2.41123	0.652325	0.45579	0.0754412	0.3099	1.24969	0.0102639
2	17.772	8.81318	2.34407	1.12315	0.866839	52.9534	384.456	134.197	31.9534	11.2073	0.52228	59.8446	112.798	25.715	24.0466	8.37824	40.9845		80.5181	49.6891	4424.87	50414.5	1124.35	1.37149	2.15626	0.875611	0.251138	0.18072	0.324881	1.16092	0.0428792
2	22.8873	5.51068	0.679373	1.3983	0.820098	52.8431	242.255	105.686	16.5392	10.7059	4.39216	50.7843	377.451	90.2451	56.9608	9.71078	37.402		116.324	37.7451	4769.61	24122.5	1101.47	1.09689	1.64915	0.429866	0.363846	0.0498016	0.264298	1.53629	0.0101157
2	26.5543	10.1131	3.4896	1.26556	1.26304	42.9891	275.435	127.446	11.5272	10.0815	1.25543	56.6848	452.717	181.848	47.1739	5.66848	42.9891	297.5	214.946	56.6848	3956.52	70380.4	1213.59	1.48787	2.39857	0.983887	0.653477	0.217837	0.472844	1.49971	0.011897
4	32.3333	11.6147	5.44823	4.5014	1.58889	62.5926	418.519	237.407	6.96296	16.5556	6.33333	54.8148	766.667	218.889	64.4444	14.8889	25.8148	448.148	231.481	40.7407	5703.7	33148.1	1122.22	1.26594	2.30171	0.778033	0.529327	0.0773452	0.426729	1.58455	0.0155911
4	20.2708	6.58285	4.43257	2.96023	1.81562	74.375	444.792	206.719	9.11458	19.7604	6.125	53.2292	597.917	153.49	56.5104	10.0625	18.7031	433.854	168.073	32.2656	7583.33	17572.9	1064.58	0.905625	1.36547	0.0788258	0.428397	0.0294087	0.191511	1.43629	0.0199762
4	34.4385	9.2116	6.8869	4.97379	1.22032	64.0107	378.075	217.487	6.8877	17.7807	3.78075	48.2888	505.348	232.086	61.016	13.3636	25.3422	296.471	281.497	25.4171	3009.63	23844.9	1197.86	1.1268	1.75534	0.553508	0.492602	0.106978	0.368133	1.62016	0.0286978
4	18.9	13.4315	11.5732	5.68505	1.52526	49.7368	353.316	168	7.47895	14.9579	2.73368	47.1579	924.737	156.947	104.632	47.5263	28.8105	1322.63	233.947	46.0526	2840.53	51947.4	1131.05	1.40629	2.24977	1.07626	0.516512	0.15853	0.533975	1.64926	0.0311419
6	47.1287	13.9122	13.0882	6.5347	1.53861	59.604	405.446	243.614	9.21782	19.1634	2.25941	71.3861	814.356	337.178	42.2772	45.7426	19.0594	2110.4	311.188	40.8911	3950.5	39505	1115.84	1.25553	2.51291	0.807365	0.538429	0.0937085	0.443842	1.40433	0.0432586
6	30.922	9.61387	11.9808	6.78554	2.21239	72.8899	516.972	288.349	11.1743	28.8991	7.54587	70.6422	809.174	401.376	48.1651	20.5505	18.7202	2867.43	243.716	42.7064	5426.61	30022.9	1197.71	1.00218	1.69947	0.183197	0.369739	0.0968851	0.326688	1.43416	0.0691651
6	38.2667	9.27871	12.3111	6.47922	1.53689	65.0222	382.667	247.022	9.58222	22.4	2.92756	58.1778	550.667	294.311	35.1556	28.9333	16.3333	2053.33	255.733	32.6667	2862.22	32666.7	1113.78	1.01501	1.94161	0.464265	0.404367	0.0872256	0.464539	1.4037	0.0613287
6	48.3505	13.7333	16.7556	5.69024	1.24485	51.9588	344.588	173.918	8.94845	24.4639	3.89691	66.3918	873.196	248.608	70	23.8144	21.2165	3038.14	264.485	45.4639	1154.64	51597.9	1114.95	1.50622	2.96821	1.52388	0.657913	0.230039	0.514767	1.24162	0.0290045
8	45.3368	14.8252	14.4042	4.69472	1.43264	49.3264	322.073	210.363	9.35751	14.4715	0.953886	73.9896	529.534	318.083	56.5803	51.5026	20.3472	1740.93	366.321	30.7202	1831.61	46424.9	1225.91	1.43105	3.0504	0.968539	0.538528	0.20456	0.604104	1.12058	0.0533886
8	34.8929	9.28406	9.76083	3.66839	1.36786	75	428.571	251.071	7.28571	24.9286	2.37857	77.8571	807.143	327.143	78.5714	36.7857	22.8571	2457.14	446.429	42.8571	3892.86	36785.7	1400	1.17025	1.98313	0.280946	0.474403	0.0464143	0.360969	1.13009	0.0742857
8	31.9448	9.48886	12.7586	3.98128	0.966851	53.7569	306.298	178.674	6.69061	18.9116	2.53315	70.3867	758.011	308.232	58.3978	53.7569	22.8564	2127.07	384.42	42.9282	1500.55	32370.2	1299.45	1.16331	2.24727	0.601502	0.45812	0.0855315	0.5136	1.17506	0.0635615
8	37.3333	13.4389	11.6181	1.55313	1.00872	47.0256	263.487	126.718	4.77436	19.8872	2.00667	77.1795	768.205	300.821	72.5128	72.1538	25.3795	1364.1	376.923	53.1282	800.513	61384.6	1120	1.66484	3.30899	1.87018	0.713362	0.105047	0.502943	0.979406	0.0630014
10	47.043	12.7877	9.90453	2.82661	1.46022	55.3226	354.14	203.602	8.35484	15.8817	2.82258	63.2258	786.559	273.602	63.9785	41.0215	20.5108	1320.97	295.806	40.2688	1524.19	45914	1249.46	1.45733	2.94045	0.835327	0.506159	0.163017	0.421764	1.10359	0.0635811
10	32.1875	8.65148	6.47526	2.32675	1.69687	66.875	415.625	248.438	13.7812	15.9062	4.15625	67.1875	615.625	300	54.0625	23.3125	20.9375	1403.12	356.25	31.125	2243.75	39375	1181.25	1.11646	2.11479	0.27991	0.396203	0.172897	0.326192	1.36493	0.101208
10	53.9037	12.3411	11.5727	2.69305	1.67701	64.7594	360.481	193.155	11.8663	20.6631	6.25134	71.123	520.321	300.588	61.3904	63.6364	22.6471	2620.32	270.642	37.3957	1268.98	47165.8	1355.08	1.71909	3.25685	1.05192	0.487461	0.0725844	0.537175	1.47459	0.116411
10	60.9901	13.3366	7.35805	1.70819	1.24059	42.2772	309.455	157.673	8.35149	12.9257	1.74653	65.8416	720.792	254.703	48.1683	50.5941	21.3119	433.168	295.941	29.1436	338.564	58217.8	1178.22	1.63394	2.99151	1.75233	0.332626	0.246428	0.479213	1.02693	0.052945
12	35.6495	16.663	6.09051	2.08381	1.1366	45.8247	267.732	143.247	13.8557	14.7216	1.04639	64.2268	710.825	280	77.2165	53.7629	24.3918	1194.33	294.072	44.0206	902.062	56649.5	1132.99	1.84144	3.28044	1.19757	0.583211	0.152358	0.613298	1.20604	0.0815579
12	19.4734	8.77469	2.75396	1.86159	1.54521	68.1383	413.298	223.404	21.3723	17.5	2.42394	67.3936	551.064	300.479	43.9362	12.8085	19.7713	1225	271.436	52.8723	2639.89	42819.1	1318.09	1.06306	2.05078	0.205547	0.349446	0.209449	0.292674	1.31091	0.138648
12	18.3961	12.4311	5.89613	1.42588	1.31546	53.0918	299.614	159.614	15.3865	16.5024	0.787923	64.2512	547.826	295.217	57.1498	75.0725	29.9275	2857.49	323.961	36.8599	419.324	52415.5	1230.92	1.58246	2.69162	0.734734	0.478397	0.122516	0.532871	1.41013	0.134432
12	53.5519	13.9613	3.33005	0.897426	0.963934	35.459	255.137	116.284	13.1202	13.082	1.51858	58.1421	642.623	346.175	55.847	35.918	16.9071	1453.55	216.503	40.5464	338.142	72295.1	1227.87	1.67068	2.76963	1.59974	0.545477	0.304221	0.490101	1.11783	0.0558378
14	16.7282	11.9141	4.5593	1.53889	0.868718	48.4615	300.462	143.949	21.8256	12.0256	0.804103	74.3077	362.564	188.821	61.0256	43.7949	22.0769	1478.97	262.769	31.9128	542.051	57435.9	1288.72	1.39536	2.60171	0.779916	0.501502	0.121727	0.322985	0.970075	0.0397887
14	31.0054	10.5089	1.65027	0.634599	2.25217	79.1304	563.043	257.935	31.8424	18.9076	0.840761	76.087	414.674	235.87	53.6413	14.6087	21.4565	1126.09	247.283	40.3261	1746.2	49456.5	1403.8	1.18788	2.4133	0.231438	0.413268	0.251133	0.361033	1.3573	0.142681
14	14.2649	10.4924	2.83704	1.39778	1.04432	50.7027	285.676	155.892	19.373	13.5459	0.851351	77.5676	375.73	228.919	59.027	67.7297	25.0865	624.324	253.892	32.0865	420	48432.4	1248.65	1.62989	2.75054	0.8038	0.566257	0.0327191	0.360725	1.14291	0.0622296
14	64.8276	15.9561	2.58873	1.18481	1.36897	39.3103	272.414	128.966	14.5172	10.8966	0.831034	69.3103	403.448	199.655	55.1724	36.5517	22.069	1193.1	179.655	34.8276	306.552	64482.8	1341.38	1.83612	2.93767	1.90492	0.535156	0.357608	0.439498	1.13474	0.0701572
16.5 (ED)	24.7059	13.8496	1.80235	1.47237	1.11925	50.1604	315.187	155.348	16.0588	9.65775	0.426738	69.6257	117.914	132.513	22.8717	15.3476	25.0802	174.439	140.749	29.3476	714.973	52406.4	1224.06	1.69095	3.03772	0.804639	0.371645	0.117965	0.326627	0.942992	0.0731234
16.5 (ED)	20	6.89941	0.7167	0.890351	1.49643	76.4286	542.857	235	38.9286	16.7857	0.525	91.4286	145.357	277.5	22.6071	12.25	21.25		203.571	33	1632.14	43571.4	1307.14	0.933354	1.65928	0.194909	0.373806	0.183029	0.249723	1.32107	0.151629
16.5 (ED)	29.3659	10.8095	0.654839	1.24115	1.03122	56.3415	319.61	155.707	12.4976	11.2	0.587317	74.0976	142.732	123.268	30.9366	41.3171	30.9024	169.707	110.976	36.5366	969.756	47463.4	1181.46	1.67423	2.65986	0.786587	0.486831	0.0194607	0.396281	1.11024	0.0757721
16.5 (ED)	59.3103	15.1212	1.27721	1.75998	1.42069	49.3103	368.966	180.69	11.8276	9.27586	0.5	70.3448	163.448	80.3448	28.7586	28.8966	20.0345		90	29.069	379.31	57931	1117.24	1.71258	2.66636	1.74766	0.4668	0.351865	0.350306	0.900295	0.116657
17	18.0833	12.069	1.28108	2.01747	1.19948	31.9375	226.406	116.302	38.6458	7.32812	0.0648958	72.9167	101.354	94.4271	32.4115	19.3229	21.0729	316.458	178.281	41.9271	1308.85	44114.6	674.479	1.76177	2.81429	0.786803	0.469963	0.0526546	0.274423	0.933692	0.0962879
17	17.772	7.75506	0.519393	1.2255	1.88238	76.1658	515.026	197.668	37.3575	17.1192	0.507772	85.5959	171.554	83.7824	56.5803	12.0052	20.2021	641.969	107.358	32.4611	1907.77	43523.3	1265.8	1.31578	2.14188	0.218148	0.538349	0.013675	0.347365	1.63307	0.255955
17	16.1737	7.00811	1.16241	1.62796	0.891579	48.6316	238.737	126.737	22.0316	8.91579	0.456842	57.8421	107.211	92.8421	28.2211	28.5895	34.3		155.842	39.0526	1407.37	36805.3	1171.58	1.63318	2.22372	0.654443	0.537105	0.0750253	0.243992	1.01962	0.0700206
17	42.4757	15.4192	1.1846	1.03584	1.47476	41.1165	370.388	164.466	59.1262	9.71845	0.161748	93.7864	222.233	56.4078	63.2039	40.7767	17.1262	431.553	177.379	50.2913	1189.32	75776.7	849.515	1.82916	2.5375	1.62251	0.58181	0.341491	0.409874	1.22837	0.162011
17.5	16.7541	9.19824	1.22612	1.23901	1.24699	52.4044	285.738	147.65	23.3716	9.44809	0.527869	63.8798	112.077	130.82	32.4372	16.6011	23.5628		165.628	31.1749	1698.36	45901.6	1308.2	1.53299	2.43246	0.653235	0.451825	0.050859	0.335385	0.898317	0.115152
17.5	16.275	7.63562	0.875456	1.28274	1.96	86.1	493.5	266	44.45	12.88	0.504	91	144.9	73.5	46.9	5.495	21.595	175	84	44.8	3640	43400	1449	1.30113	2.36769	0.151326	0.435184	0.201776	0.302425	1.48653	0.231196
17.5	20.195	6.51414	1.49985	1.53921	0.6615	45.85	263.2	121.1	27.475	9.905	0.392	66.5	92.75	149.1	29.435	28.105	37.1		184.1	38.5	2453.5	38150	1179.5	1.62423	2.13701	0.835024	0.46158	0.167446	0.260736	1.13215	0.0781368
17.5	46.9149	12.8788	1.2526	1.76626	1.25479	46.1702	379.787	184.681	23.4202	9.19681	0.558511	86.383	171.277	201.809	41.3298	69.2553	20.4787	26.1755	176.117	39.4681	1787.23	69255.3	1366.49	1.71167	2.4842	1.47509	0.480501	0.310046	0.377497	1.1722	0.152204
18.5	18.9814	8.68791	1.41627	0.713458	0.914884	36.7907	261.767	129.256	52.7442	6.90233	0.111674	73.5814	120.14	209.023	39.0698	97.0233	20.4465	1084.19	200.884	47.2093	3096.28	47209.3	690.233	1.43038	2.15287	0.638697	0.470233	0.071331	0.289215	0.918903	0.160431
18.5	15.6425	8.16877	0.371074	0.897264	1.57989	59.0503	488.827	231.508	71.5642	14.4302	0.15486	106.76	138.827	107.151	48.8827	1.45084	21.352	989.385	175.196	51.6201	3429.61	59832.4	958.101	1.27457	2.17528	0.15482	0.33218	0.125875	0.249619	1.51895	0.204469
18.5	11.7452	5.33556	0.446245	1.2096	0.841346	37.6923	270.577	131.25	58.5577	7.97596	0.0170625	66.2981	104.663	65.625	35	8.81731	28.8077	257.115	144.038	49.8077	3701.92	40721.2	679.808	1.30854	1.75801	0.394078	0.473983	0.0698115	0.264164	1.14327	0.101753
18.5	30.8653	12.3075	1.47853	1.08616	1.17513	38.0829	395.337	153.42	59.4819	9.6114	0.24228	100.829	169.378	130.933	43.886	26.4041	21.1813	529.534	207.461	51.8653	3315.03	69637.3	845.078	1.53918	2.08593	1.36292	0.601759	0.244085	0.362123	1.28562	0.142582
20.5	18.1604	9.8473	0.864286	1.03102	0.878302	30.9387	218.585	105.991	39.9528	6.4717	0.126792	70.6604	101.368	100.047	32.0943	4.35849	20.7028	633.962	143.632	57.783	5183.96	39952.8	597.642	1.52483	2.399	0.649352	0.41164	0.0573525	0.259446	0.963858	0.0838732
20.5	14.5359	6.50188	0.422264	1.42823	1.26268	73.0144	458.852	212.679	41.5311	18.9234	0.462201	81.0526	109.522	137.99	29.0048	4.45455	20.4306		140.67	54.2584	6464.11	41196.2	1306.22	1.06373	1.93289	0.153218	0.442167	0.0380237	0.308469	1.53561	0.210512
20.5	18.3317	6.37977	0.534076	1.86955	0.748515	57.8713	289.356	142.772	24.9505	9.94554	0.495545	66.1881	118.168	182.277	36.0396	18.9208	30.4604		136.535	52.6733	7762.38	33544.6	1264.85	1.51075	1.92974	0.516292	0.465047	0.067297	0.256935	1.25034	0.101454
20.5	37.6119	12.0688	0.631761	0.758533	1.03781	45.6219	362.189	156.368	15.6368	10.3781	0.414428	68.9552	159.502	177.264	41.0945	14.0348	17.9701		118.06	44.5771	6303.48	61293.5	1180.6	1.88799	2.60635	1.55778	0.547638	0.286745	0.382681	1.07333	0.134874
24 (EN II)	30.9474	9.21535	1.02006	0.982545	0.763636	34.4976	247.847	105.502	31.5502	6.69856	0.013799	64.6411	122.249	124.258	41.866	4.45455	18.0526	616.268	154.737	66.6507	6665.07	38516.7	663.158	1.59024	2.68934	0.668517	0.336804	0.0704689	0.288306	0.958431	0.0640115
24 (EN II)	9.01695	5.35173	0.290599	1.4972	0.957062	46.2712	371.356	161.751	64.4633	11.2712	0.140395	78.7006	120.621	83.0508	37.9661	0.0684181	20.1695	232.147	144.746	54.1808	5932.2	35593.2	913.559	1.04965	1.68212	0.136377	0.343558	0.0357672	0.139693	1.34785	0.166431
24 (EN II)	17.2789	5.02037	0.520213	0.731254	0.478947	41.6316	341.526	105.368	20.6316	7.84737	0.405263	47.8947	100.211	138.895	28	14.2211	21		124.526	35.6632	7294.74	28331.6	1267.37	1.26154	1.76228	0.398755	0.433853	0.0538632	0.199428	1.12427	0.0902455
24 (EN II)	24.0052	8.22101	1.18898	1.33022	0.659686	39.5812	306.387	134.869	19.3508	9.01571	0.406806	53.1414	119.476	145.864	26.3141	48.0105	14.3665		149.162	52.4084	6157.07	49109.9	1260.73	1.53522	1.98046	1.07475	0.596523	0.170653	0.372761	1.2509	0.117635

## Sheet: Strawberry
	nmol/gFW	µmol/gFW	µmol/gFW	µmol/gFW	nmol/gFW	nmol/gFW	nmol/gFW	nmol/gFW	nmol/gFW	nmol/gFW	nmol/gFW	nmol/gFW	nmol/gFW	nmol/gFW	nmol/gFW	nmol/gFW	nmol/gFW	nmol/gFW	nmol/gFW	nmol/gFW	nmol/gFW	nmol/gFW	nmol/gFW	nmol/gFW	µmol glucose/gFW	nmol/gFW	nmol/gFW
ZT (h)	Tre6P	Sucrose	Glucose	Fructose	Suc6P	Glc1P	Glc6P	Fru6P	Man6P	Gal1P	ADPGlc	UDPGlc	3-PGA	Pyruvate	PEP	Shikimate	Gly3P	Glycerate	2-OG	Isocitrate	Aconitate	Citrate	Malate	Fumarate	Starch	Glc1,6bP	Fru1,6bP
0 (EN I)	1.46226	34.8859	1.9654	1.63784	4.67788	20.024	245.673	66.2981	41.899	3.95433	0.0346635	62.2596	265.865	31.8029	73.1971	65.4567	21.3702	122.5	553.606	14.774	23.8942	1506.01	812.74	61.7548	58.1218	2.0024	1.36971
0 (EN I)	1.38065	30.5264	1.69591	0.652273	4.17742	22.7419	267.742	75.6452	46.6129	4.8871	0.0622581	106.774	312.903	61.129	81.6129	172.581	33.7097	875.806	620.968	25.6452	29.3548	1500	1146.77	61.7742	35.6875	2.75806	2.08065
0 (EN I)	2.57692	42.7062	2.58825	3.045	7.07692	27.6923	296.154	69.6154	45.7692	6.13462	0.0869231	57.5	265.385	55.9615	52.8846	30.3846	26.7308	740.385	963.462	18.6154	24.0385	1405.77	763.462	66.7308	102.879	3.5	6.38462
0 (EN I)	1.14751	31.8569	1.32186	1.18968	4.49254	15.5498	161.592	45.4478	26.8159	2.92537	0.0376119	39.1791	217.662	47.1891	55.199	24.5522	17.7612	181.095	391.791	18.2836	23.5075	2054.73	898.507	66.3433	57.6833	1.61418	0.755721
0 (EN I)	1.18307	32.3699	1.5896	1.15607	5.74219	19.8698	227.865	60.8854	50.3125	4.01042	0.0442969	61.25	269.792	30.625	58.3333	25.7031	27.1615	339.062	164.427	14.8203	18.1016	771.094	503.125	67.6302	58.4743	2.60677	2.11458
0.5	1.89	31.7528	2.11099	1.0555	3.185	15.1725	150.85	95.55	33.6	2.66	2.9925	42.7	871.5	54.075	77	17.15	20.3	248.5	297.5	11.3575	14.28	1321.25	883.75	63.175	33.4058	1.8725	9.1525
0.5	1.79108	29.3617	1.5907	1.45815	3.07277	15.8239	175.822	113.709	31.7136	2.89202	3.02347	50.6103	995.775	54.2254	96.9484	15.1338	20.5399	394.366	607.981	32.0423	36.3146	2514.08	2037.56	67.5352	31.2775	2.48122	8.74178
0.5	0.830541	20.555	1.18968	0.793117	2.4027	15.0027	160.054	97.0541	31.973	2.55405	2.74324	36.5135	779.459	45.4054	84.1892	6.92432	21.7568	336.757	276.216	19.8649	23.2703	1691.35	1507.84	66.027	16.9099	0.817297	17.6514
0.5	1.78571	32.9891	1.7052	1.44286	3.46429	12.3393	135.714	81.0714	23.9286	2.05357	2.25	29.1071	758.929	47.3214	72.5	5.39286	20.3571	485.714	562.5	22.3214	22.5	2035.71	1755.36	69.2857	65.5653	2.01786	11.2857
0.5	2.32767	39.0724	2.0855	1.84015	3.00728	13.8641	130.485	65.9223	25.6553	2.78641	1.44417	41.2864	1007.52	29.0534	79.3447	7.03398	22.9369	684.709	186.893	19.8786	17.3301	871.602	1126.46	65.9223	90.1957	3.02427	13.4903
1	2.42308	40.4977	2.71413	2.57128	2.76923	13.6538	107.115	83.2692	19.8077	2.46154	1.16731	38.4615	628.846	42.1154	64.2308	8.80769	18.0962	298.077	609.615	15.9423	14.7885	1376.92	1161.54	73.2692	114.987	2.38462	7.11538
1	1.38456	27.4875	1.65754	1.65754	2.79657	17.8431	176.716	107.23	29.8529	3.10539	2.23039	44.4363	916.176	45.9804	105.858	8.68137	21.4461	773.775	310.539	33.799	30.7108	3139.71	2316.18	67.598	20.6471	1.44461	26.25
1	1.70139	23.8564	1.63962	1.80358	2.73843	13.3194	112.454	79.2361	25.6019	2.47917	2.05787	38.7269	721.065	54.1204	72.7546	10.4514	17.9861	439.12	183.102	11.0833	12.4282	845.833	999.769	59.4676	7.875	1.84722	10.6944
1	3.95161	43.4499	3.60716	2.95131	4.0457	14.3575	148.468	80.1613	30.4839	2.93548	1.65027	47.7957	684.946	40.457	63.7903	13.0403	22.0161	464.785	238.978	9.82258	9.12634	588.978	865.591	69.0591	75.0132	2.87903	25.9677
1	2.1	40.8083	2.76913		2.89459	12.7135	121.081	72.2703	24.5946	2.62973	1.29216	37.6486	539.189	41.2432	60.1622	12.8649	17.6703	234.595	278.108	12.127	12.5432	707.568	989.459	69.8108	81.4302	2.30811	17.2919
2	2.2657	39.1853	3.39266	3.39266	2.70531	19.9517	150.99	70	14.4565	3.75362	0.848792	60.1932	737.198	70.1691	63.2367	18.43	28.4058	468.357	1279.95	40.9179	20.1208	5157	2654.59	70.6763	87.9421	2.90821	4.24396
2	1.12737	32.5109	2.18194	2.76379	2.68947	18.3289	141.658	57.4737	20.4474	2.78158	1.53632	39.2368	1016.84	99.8421	80.5	5.82105	18.6053	351.842	230.263	25.2368	19.1579	1934.21	1656.05	69.0789	46.4331	1.80158	5.23158
2	2.1	38.367	2.842	0.334353	3.24211	19.3421	153.816	99.6579	23.7632	3.51842	1.42947	48.8158	882.368	70	79.3947	23.9474	20.2632	690.789	362.895	13.1526	11.8079	792.105	1344.74	72.0263	73.0998	2.37632	5.80263
2	1.59709	26.3378	3.03897	2.87014	2.68447	27.5243	278.641	119.951	36.3592	3.83981	2.90534	71.5291	1167.23	76.4563	113.835	44.0049	28.7136	800.243	249.757	19.199	20.0485	1004.13	2412.62	67.1117	24.38	2.78641	10.0583
2	2.66748	26.9892	2.352	1.8816	2.49757	22.4272	200.485	77.1359	23.1068	3.78883	2.02184	58.7864	1109.47	68.8107	109.078	144.078	28.5437	635.437	725.485	30.5825	39.9272	1919.9	2412.62	68.1311	44.28	1.85194	5.38592
4	0.962022	30.4713	3.79978	2.63062	2.54372	16.5437	138.852	95.6284	14.5546	2.8306	2.46721	72.4863	908.47	82.2404	71.5301	9.0847	19.0301	439.891	237.158	10.2131	12.3743	1116.94	1813.11	73.8251	54.1688	1.98907	5.12568
4	0.904922	24.9626	1.59466	2.08533	2.46632	22.8497	194.041	118.782	20.6736	3.95337	2.70207	69.6373	1169.69	101.736	113.523	32.2798	25.0259	939.378	293.782	15.4145	21.0363	1131.61	2121.76	73.4456	29.1955	2.90155	8.61399
4	0.913119	25.9461	2.5762	2.20818	2.44307	25.6436	216.584	114.356	18.5396	4.67822	2.82426	74.6782	1018.81	82.6485	88.5396	41.4109	25.4703	525	1001.49	33.4406	39.505	2910.89	3049.5	79.8762	47.6814	3.41337	8.75
4	3.23936	33.9117	1.53853	1.41032	3.09043	19.1755	175	115.426	27.9255	3.29521	1.73324	47.8457	888.032	70.1862	85.8245	143.351	37.4202	1092.82	1498.67	14.2234	21.4096	865.691	1898.94	72.9787	125.774	3.3883	9.47606
4	2.91667	41.1726	3.20636	3.35211	3.37626	19.4444	183.838	100.227	19.798	3.46465	1.68813	47.7273	692.929	143.712	71.0606	24.3939	23.1566	685.859	1309.85	17.6768	25.2778	1060.61	1944.44	68.9394	119.404	3.28788	15.9091
6	2.2657	45.7626	2.1477	2.47812	3.12802	16.1812	151.498	97.5604	24.8551	2.50242	2.41787	46.1594	803.14	59.686	72.1981	67.6329	23.1643	432.85	816.667	15.1329	18.43	1378.02	1618.12	66.6184	127.426	2.41787	4.86957
6	1.59721	30.7336	1.65754	2.21005	2.94924	23.9848	222.081	128.807	28.6041	3.67766	1.95431	76.3959	1268.53	70.1777	128.452	236.294	31.9797	1064.21	708.883	33.401	39.797	1936.55	2931.47	77.6396	58.4114	1.88325	5.15228
6	0.897436	31.0413	2.31775	1.65554	2.49487	21	197.436	102.128	22.6154	3.91282	2.02821	59.7692	1023.08	82.0256	107.333	50.6154	24.9487	644.359	423.59	18.3077	20.8205	1046.41	2512.82	69.8205	70.6456	1.56333	4.68462
6	1.44821	37.1221	1.50903	1.50903	3.26786	19.6429	182.143	112.679	25.8929	3.10714	1.51071	53.5714	960.714	59.6429	104.107	59.4643	28.75	1283.93	1310.71	16.5357	24.4643	1119.64	2125	70.3571	99.8324	2.26786	4.94643
6	1.91781	30.8498	1.56202	1.30168	2.42922	18.8584	193.379	84.863	29.0868	2.9726	1.5726	67.6027	1110.73	57.8539	130.731	418.721	27.1689	1313.7	816.667	16.9406	27.1689	851.826	2205.48	59.2922	71.8495	3.26027	5.21005
8	1.13904	38.5113	1.71161	2.05394	2.93202	23.7939	219.518	136.162	22.8728	3.25439	2.41009	99.6272	1002.41	72.9167	103.772	87.807	20.7237	276.316	767.544	21.3377	27.4781	3100.88	2440.79	63.7061	81.7156	1.91886	3.60746
8	1.08649	34.8314	2.03509	1.722	3.18483	23.8863	230.569	129.882	34.8341	4.3128	2.04028	71.1611	1079.86	77.4645	125.735	140.498	25.3791	935.545	706.635	23.5545	26.7062	1658.77	2504.74	77.6303	77.269	3.59953	5.24171
8	0.600976	30.8627	1.26833	1.12741	3.19268	26.9756	235.61	125.829	23.9024	5.01951	2.25366	75.122	1188.29	92.1951	133	16.7317	29.0244	635.122	539.512	39.7805	51.561	3090.24	3534.15	67.7805	58.7644	1.87805	5.42927
8	0.885096	32.3129	2.14941	2.00612	2.54087	18.1731	180.048	103.486	24.7356	2.92788	1.31418	42.2356	814.423	50.1442	94.7356	16.0024	21.2019	437.5	551.923	16.0192	21.7067	1783.65	1968.75	65.2885	57.4539	2.32212	3.51683
8	0.795455	31.9558	1.87975	1.87975	3.03209	18.9037	200.267	119.412	24.3316	3.12567	1.96524	50.7219	1237.17	72.6203	124.465	27.139	24.3316	735.561	700	27.5134	38.7433	2676.47	3200.53	80.4813	83.2644	2.54545	4.41711
10	1.61803	36.4146	2.11099	1.93507	3.40437	20.082	151.667	106.339	31.7486	3.21311	1.59699	52.2131	910.383	49.153	83.388	19.8907	26.0109	508.743	671.311	16.9454	17.9016	1449.73	1556.83	71.3388	119.802	2.63934	3.86339
10	1.09977	29.861	1.09582	1.2054	2.63303	17.0183	183.028	96.0092	36.445	2.93807	1.40642	56.9954	1112.61	47.6835	90.8716	99.3807	32.4312	1099.77	883.028	12.7156	22.7982	775.459	2103.21	62.2936	111.367	3.00229	5.26606
10	0.503234	30.4599	1.37516	1.23765	2.35075	16.1244	147.488	82.8856	24.7264	2.66418	1.24502	49.9751	825.373	63.5572	73.3085	10.3781	26.6418	588.557	449.254	21.592	22.2886	1655.97	2368.16	66.3433	70.208	2.26368	4.45771
10	0.844712	35.9031	1.56441	0.469322	3.12981	23.0529	222.115	93.3894	35.1683	3.39904	1.45553	57.2115	1083.65	53.0048	119.135	42.4038	25.4087	721.875	558.654	29.6154	34.1587	2069.71	2507.21	68.9904	75.8971	2.49038	5.13221
10	1.1005	34.0251	2.05256	1.89467	3.53483	27.8607	292.537	152.537	26.2935	4.10945	2.14179	78.5323	1363.43	72.7861	137.562	100.473	35.6965	987.313	605.97	30.2985	32.7363	1758.71	3047.26	72.6119	76.3888	2.76866	6.75622
12	0.705526	32.6918	2.2251	1.02697	2.8	29.8421	278.158	124.895	37.5789	4.86316	1.30605	84	1149.47	44.5789	140.921	52.5	38.5	1005.79	687.105	39.0526	54.1579	2947.37	3021.05	82.8947	70.875	2.06316	4.21842
12	1.93169	35.6377	1.27531	0.283401	4.78142	34.235	302.186	162.951	66.5574	4.41803	1.8112	83.5792	1180.05	85.6831	138.279	371.038	41.8852	1281.42	2371.58	21.4208	34.8087	1419.13	2677.6	74.7814	101.9	3.97814	7.43989
12	1.69406	35.728	1.48867	0.812001	3.70776	23.1735	190.183	105.639	34.6804	3.53196	1.52466	60.5708	1016.44	59.4521	88.0594	33.7215	30.3653	861.416	744.749	19.6575	22.2146	1376.03	1726.03	61.21	116.121	2.63699	6.79224
12	2.06144	37.8386	2.25481	1.12741	2.95127	15.2754	135.403	94.6186	21.3559	2.52119	0.815678	36.0381	725.212	22.6907	58.7288	9.58051	19.8729	701.483	615.466	14.6081	18.2415	971.398	1572.03	55.911	153.691	2.98093	8.72034
12	2.18984	47.3849	2.45943	2.1315	4.21123	21.5241	164.144	123.155	34.8128	3.08824	1.20535	54.0909	750.535	61.016	66.631	11.7914	23.0214	441.711	162.086	6.92513	10.762	288.235	748.663	63.8235	111.234	3.57487	10.0695
14	2.62903	40.9578	1.78975	1.51441	3.25806	18.5484	175.806	123.548	31.7742	2.75806	2.14516	71.4516	609.677	52.4194	53.3871	279.032	23.2258	520.968	250	6.37097	6.32258	385.484	772.581	57.9032	96.9402	3.08065	12.1129
14	4.5973	42.0917	2.61153	2.45791	4.38919	29.3243	319.73	198.649	26.6757	4.5973	3.76486	84.7568	1021.62	89.4865	72.6486	336.757	30.8378	1343.24	1460.54	30.2703	43.1351	2610.81	3159.46	84.5676	149.919	5.41081	10.5378
14	1.67242	38.367	1.31169	0.918186	4.67268	23.8144	245.361	146.314	25.0773	4.51031	2.32732	64.2268	961.598	69.6392	97.2423	43.4794	31.0309	1320.62	808.247	40.4124	51.4175	2868.56	3373.71	80.1031	104.484	3.44588	9.32732
14	1.56418	39.5116	1.36461	1.24055	5.12371	29.768	279.639	142.345	35.3608	4.85309	1.46314	67.2938	635.052	46.5464	82.4485	141.804	36.6237	1201.55	712.629	33.9175	40.7732	4329.9	3103.09	76.6753	6.99979	2.63402	12.5928
14	1.31821	34.7279	1.66361	1.52498	3.51902	20.3533	167.391	91.3043	29.4837	3.11957	0.616304	49.837	393.75	32.5272	38.4239	9.60598	29.1033	610.598	488.859	19.4022	23.0163	1312.5	1346.74	70.9511	83.0076	2.11141	8.33152
16 (ED)	1.11894	30.1084	1.61008	1.12705	4.13636	32.3485	304.04	180.303	46.6667	5.37374	1.41061	82.7273	555.051	61.1616	79.0152	110.833	45.0758	668.182	438.384	21.7424	25.9848	1447.73	2315.66	73.3586	59.679	2.10354	15.8207
16 (ED)	2.52577	37.2216	1.35845	1.76599	4.16753	37.8866	322.938	177.345	37.1649	6.67526	2.23711	92.5515	772.165	66.5722	101.933	360.825	44.5619	1161.86	862.371	39.3299	66.3918	2814.43	2958.76	69.8196	90.5951	3.77062	15.0644
16 (ED)	2.82039	38.1125	0.127254	0.763523	3.04126	19.199	202.184	128.617	34.1505	3.36408	1.36262	64.3932	491.019	34.8301	59.1262	282.039	28.2039	735.68	798.544	15.5121	25.4854	766.262	1573.3	61.8447	93.7112	2.82039	10.3641
16 (ED)	2.96296	41.5299	1.92523	1.51268	3.72222	18.4259	162.037	112.407	13.4074	2.81481	1.35	37.4074	650	51.8519	69.6296	8.66667	22.963	698.148	794.444	41.2963	41.4815	3703.7	2759.26	72.037	131.043	2.48148	8.01852
16 (ED)	2.8525	41.1414	1.75934	1.48867	3.815	19.425	197.75	123.375	22.05	3.1675	2.03	52.675	700	58.1	57.575	15.8025	29.05	705.25	532	20.125	21.875	1030.75	1704.5	63.875	149.582	2.8875	9.8175
16.5	2.59848	36.33	1.59533	1.4503	2.77525	19.0909	174.293	51.4394	26.1616	2.95202	0.0650505	51.4394	401.263	64.1667	110.657	34.6465	27.2222	539.141	1260.35	18.2071	25.2778	1675.76	1495.45	66.1111	129.085	1.19672	1.63333
16.5	1.28209	30.4611	1.30455	0.913182	3.53743	26.5775	260.16	72.4332	26.7647	5.72727	0.0602674	82.3529	636.364	104.813	209.626	76.1765	39.492	709.358	780.481	28.8235	35.5615	3219.25	2564.17	74.8663	93.375	3.91176	5.76471
16.5	4.00256	38.6904	1.8816	0.823201	3.75128	22.9744	231.538	64.6154	34.4615	4.32564	0.0671282	68.2051	450.513	56.5385	151.128	283.59	34.1026	1125.38	631.795	30.6923	33.0256	1938.46	1640.51	64.9744	144.52	3.55385	3.94872
16.5	4.8871	45.3825	1.87975	0.939875	4.66129	19.6774	187.097	54.6774	21.9355	3.66129	0.0519355	48.0645	448.387	75.6452	124.677	87.0968	28.5484	1282.26	864.516	16.9355	26.7742	1262.9	1403.23	58.0645	148.404	2.35484	3.72581
16.5	3.22831	38.2723	1.51574	1.51574	3.51598	19.4977	202.968	52.2603	26.21	3.57991	0.0739954	53.6986	514.612	64.0868	175.799	42.1918	25.2511	661.644	714.384	35.9589	47.3059	2621	2029.68	60.0913	136.013	1.59817	3.10046
17	2.89211	42.7812	2.02116	1.34744	5.23158	29.8421	280	84	33.5263	5.12105	0.0701842	77	447.632	84.9211	105.184	200.789	37.9474	875	937.632	33.7105	47.5263	2836.84	1842.11	73.1316	131.049	1.87895	4.9
17	1.43213	32.1148	1.65754	1.38128	3.33092	17.9227	151.159	40.7488	23.1643	3.07729	0.0417633	42.9469	268.841	59.686	77.7778	7.8285	28.5749	81.8357	495.411	19.6135	23.3333	1631.64	867.391	62.7295	112.698	1.4372	0.938406
17	1.91878	39.2734	2.01402	1.34268	3.58883	17.5355	139.112	47.7919	23.4518	3.03807	0.065736	40.5076	303.807	58.8071	81.7259	9.86041	25.0508	211.421	181.218	16.8782	20.2538	1424.87	662.69	63.4264	87.8465	1.6203	0.927411
17	1.11188	29.6074	1.16795	1.40154	3.92541	27.4586	230.11	86.4365	30.3591	5.00829	0.0866298	70.3867	491.16	80.2486	137.486	17.7707	40.0276	342.265	437.017	24.3646	39.4475	2011.05	1804.14	74.2541	61.9275	2.70718	6.34254
17	0.985385	34.6411	1.20841	1.61121	3.30256	20.2821	224.359	60.4872	18.6667	3.4641	0.0791538	54.5641	437.949	79.8718	111.462	9.63846	34.8205	394.872	384.103	28.5385	42.5385	2871.79	2243.59	68.5641	71.9243	2.18974	5.5641
18	0.812903	28.2825	1.15145	1.29538	4.75806	26.6129	306.452	88.0645	34.1935	4.41935	0.0654839	95.1613	450	102.742	136.452	24.8387	32.2581	90.4839	543.548	16	26.6129	1774.19	1412.9	64.0323	65.5022	2.45161	3.16129
18	1.33571	37.6817	1.55069	1.39562	6.67857	26.0714	287.5	81.7857	42.6786	4.80357	0.0592857	60	410.714	73.3929	107.5	29.4643	45	328.571	569.643	26.7857	36.25	1780.36	1444.64	69.4643	110.513	3.33929	2.41071
18	3.34865	50.5556	2.28161	2.16152	7.49189	29.1351	238.378	84.9459	53.5405	4.54054	0.158541	59.5946	251.622	60.3514	61.6757	27.8108	23.6486	139.622	223.243	6.92432	10.3865	514.595	478.649	64.7027	118.669	2.89459	5.50541
18	0.527692	29.5974	1.0962	1.4616	3.80513	20.641	172.667	61.7436	40.2051	4.11026	0.041641	53.1282	382.308	54.5641	122.769	8.50769	31.0513	102.667	366.154	26.7436	34.641	1938.46	1588.46	67.1282	45.1573	1.54179	1.20795
18	1.47151	31.7933	1.59365	0.796823	4.27151	37.0699	397.043	109.14	58.3333	6.4543	0.0613441	101.989	560.753	84.3011	161.828	148.656	60.9677	878.763	893.817	52.3118	94.2742	3688.17	2709.68	70.7527	65.6009	3.19892	6.3414
20	0.987179	33.9788	1.02302	1.02302	5.58205	23.5128	276.41	67.4872	41.8205	4.18205	0.0570769	83.641	457.692	89.9231	97.2821	49	33.7436	656.923	481.026	28.7179	38.5897	2638.46	1629.74	75.0256	56.6765	3.30256	3.91282
20	0.891935	29.5871	1.47369	1.70041	4.91129	27.2849	244.624	63.414	53.4409	4.00806	0.041586	60.4032	255.914	53.0645	82.4194	30.4839	29.3548	594.624	692.473	15.6183	27.8495	1454.57	1057.53	69.0591	45.8443	1.28333	0.64543
20	0.690933	27.893	0.903418	0.790491	5.07772	29.5596	257.513	78.342	48.601	5.04145	0.0493264	60.9326	413.472	75.9845	122.409	17.0104	27.7461	157.228	426.166	33.5492	42.7979	1940.41	1530.57	66.9171	61.724	1.86788	3.66321
20	1.58308	39.8834	2.40331	2.40331	4.81026	19.2051	130.308	41.4615	28.8974	3.66154	0.100154	36.9744	160.641	84.1795	40.2051	4.77436	17.159	67.4872	133	14.8256	13.4795	960.256	630	62.2821	81.2715	2.0641	3.44615
20	0.989211	31.752	1.5288	1.0584	4.73421	24.6842	257.895	65.3947	31.1316	4.42105	0.0388684	59.1316	431.053	76.6316	112.921	10.1132	28.9211	226.579	350	42.1842	58.7632	3702.63	2100	69.8158	55.6222	1.86053	3.16842
22	0.418205	22.8944	1.50351	1.23015	2.88974	24.9487	193.846	89.7436	46.4872	4.46923	0.0543846	89.0256	292.564	74.1282	93.5128	24.7692	22.7949	249.487	272.821	17.159	27.641	1884.62	1021.28	67.3077	27.0886	1.30667	1.38923
22	0.78575	30.0584	1.26441	1.37935	3.6575	14.525	123.025	33.425	20.3	2.765	0.027475	39.025	192.5	51.625	43.575	4.62	18.9	105.35	243.25	32.025	23.625	4427.5	1204	66.5	56.2376	1.14625	0.9905
22	0.870166	33.567	1.47695	1.47695	4.35083	16.4558	144.448	41.1878	23.011	3.63536	0.0363536	41.5746	313.26	67.6796	61.2983	11.5055	23.5912	176.74	384.807	31.5193	33.8398	2707.18	1283.98	69.2265	56.5512	1.65138	2.51381
22	1.28216	36.2694	1.48867	0.812001	5.87437	16.5503	154.95	48.7186	26.0302	3.16583	0.0337688	35.3518	230.402	41.6834	54.8744	5.34673	29.3719	90.7538	434.422	21.4573	24.6231	2462.31	932.161	61.7337	108.282	2.09296	1.2294
22	1.4	36.4457	1.68119	1.32093	4.43447	15.3083	138.981	34.4903	16.7184	2.8034	0.0377184	32.6214	185.194	38.568	42.8155	3.05825	22.5971	98.034	468.932	26.165	30.0728	2871.36	1043.2	60.8252	119.324	1.53592	0.764563
24 (EN II)	0.682051	27.0243	1.31027	1.31027	3.73333	21	204.615	50.0769	39.6667	3.84103	0.0326667	50.2564	157.769	41.2821	44.5128	15.8846	24.0513	254.872	509.744	22.9744	19.2051	2261.54	920.769	64.2564	26.2482	1.64769	1.84872
24 (EN II)	0.945169	33.4723	1.64373	1.79316	4.58213	19.6135	224.879	57.3188	40.2415	3.60145	0.0415942	51.57	169.082	40.0725	41.5942	12.1063	17.7536	409.179	282.367	8.97826	12.5459	792.995	451.449	60.1932	43.316	0.530918	1.38647
24 (EN II)	0.716154	29.4108	1.09508	1.25152	3.35641	16.6744	165.128	65.6923	28.1795	3.39231	0.0484615	40.7436	229.744	50.4359	57.4359	11.1821	22.9744	65.3333	315.897	24.7692	28.7179	2638.46	1089.49	66.5897	30.4927	1.27974	0.430769
24 (EN II)	1.72435	35.8381	1.5896	1.15607	5.71728	20.8901	156.126	62.4869	39.5812	4.08639	0.0494764	52.2251	212.565	52.7749	52.5916	47.4607	20.3403	85.5759	469.11	12.1859	17.0969	1079.32	566.23	64.8691	85.2889	1.79398	1.62356
24 (EN II)	1.39815	39.1593	2.86715	2.26354	5.03704	21.8519	155.926	51.2963	37.7778	4.46296	0.0564815	44.8148	165	34.2593	48.8889	6.87037	19.4444	80.5556	237.037	15.6481	18.7037	903.704	672.222	62.2222	65.6144	1.28333	1.82222

## Sheet: Wheat
	nmol/gFW	µmol/gFW	µmol/gFW	µmol/gFW	nmol/gFW	nmol/gFW	nmol/gFW	nmol/gFW	nmol/gFW	nmol/gFW	nmol/gFW	nmol/gFW	nmol/gFW	nmol/gFW	nmol/gFW	nmol/gFW	nmol/gFW	nmol/gFW	nmol/gFW	nmol/gFW	nmol/gFW	nmol/gFW	nmol/gFW	nmol/gFW	µmol glucose/gFW
ZT (h)	Tre6P	Sucrose	Glucose	Fructose	Suc6P	Glc1P	Glc6P	Fru6P	Man6P	Gal1P	ADPGlc	UDPGlc	3-PGA	Pyruvate	PEP	Shikimate	Gly3P	Glycerate	2-OG	Isocitrate	Aconitate	Citrate	Malate	Fumarate	Starch
0 (EN I)	0.245	1.30268	1.70102	0.45217	1.94444	76.8056	137.083	34.4167	42	1.30472	0.114139	113.556	350	453.056	64.5556	435.556	51.3333	0	162.556	102.083	227.5	1909.44	3694.44	11.5111	1.65365
0 (EN I)	0.241111	1.53953	2.62689	0.279915	1.81806	77	137.083	34.2222	40.8333	1.15111	0.0859444	116.278	392.778	117.639	67.4722	530.833	49.3889	0	158.083	105.194	239.167	1860.83	3675	19.8333	1.5503
0 (EN I)	0.361667	2.36851	1.5503	0.279915	1.96389	57.5556	170.917	39.4722	45.8889	1.70139	0.106944	114.722	466.667	297.5	78.75	768.056	36.3611	0	184.917	211.944	408.333	4977.78	9916.67	16.4306	1.80868
0 (EN I)	0.281944	2.00785	2.15319	0.645958	2.25556	57.9444	124.833	31.3056	35.5833	1.25028	0.0406389	70.9722	206.111	88.0833	49.3889	466.667	27.8056	0	90.4167	61.4444	231.389	1331.94	4491.67	13.65	1.5503
0.5	0.274167	2.85836	1.20579	0.215819	2.31389	66.3056	134.167	51.7222	56	1.92306	1.36306	143.694	1213.33	278.056	96.8333	381.111	36.3611	219.722	383.056	118.611	324.722	1983.33	6066.67	24.8889	1.34359
0.5	0.191528	3.15981	1.80868	0.10816	1.17833	44.3333	100.333	42.1944	36.3611	1.58083	1.6275	100.722	976.111	208.056	62.0278	647.5	26.25	181.806	311.111	140.389	334.444	2586.11	6027.78	16.9556	1.18856
0.5	0.239167	2.61075	2.32545	0.001	1.41167	59.1111	125.806	45.8889	48.8056	1.92889	0.9975	118.417	1009.17	217.778	85.9444	694.167	37.7222	208.056	404.444	130.861	416.111	2838.89	6591.67	2.46944	1.44695
0.5	0.431667	2.76147	1.95941	0.409107	2.85833	96.0556	223.611	59.1111	64.9444	1.75194	0.77	163.917	1040.28	225.556	123.861	474.444	54.0556	150.5	375.278	129.306	476.389	2061.11	4763.89	14.8556	1.60198
1	0.390833	4.07492	2.51924	0.344511	2.17778	56.1944	162.944	45.3056	30.3333	0.688333	1.73833	178.889	1098.61	264.444	85.9444	501.667	26.6389	145.639	369.444	183.556	857.5	2800	6377.78	6.14444	1.5503
1	0.363611	3.49355	1.76562	0.602894	1.96389	65.5278	154.194	50.5556	34.0278	1.06361	1.015	145.25	1116.11	276.111	76.2222	388.889	27.0278	198.333	441.389	105	303.333	1798.61	3694.44	20.6111	1.49862
1	0.439444	4.02647	2.26085	0.710554	2.87778	82.25	184.139	72.3333	31.1111	1.61389	1.60028	167.222	1057.78	385	91.3889	639.722	25.2778	206.111	375.278	266.389	468.611	3538.89	6455.56	23.1389	1.39527
1	0.381111	3.289	2.69149	0.151223	1.76944	47.4444	169.167	52.8889	38.8889	1.41944	0.888611	113.167	1302.78	287.778	79.9167	493.889	24.5	204.167	505.556	88.0833	287.778	1567.22	5852.78	7.66111	1.39527
2	0.313056	3.97264	2.73455	0.495734	1.90944	37.9167	129.694	50.5556	21.9722	1.13167	1.20167	109.667	1067.5	258.611	54.25	344.167	18.4139	113.167	383.056	77.5833	235.278	1170.56	5852.78	13.1833	1.34359
2	0.408333	4.88775	2.94987	1.42111	2.13889	70.7778	189.194	56	25.0833	1.2075	0.906111	166.639	1333.89	307.222	78.5556	398.611	28.5833	258.611	470.556	159.25	324.722	2761.11	5911.11	15.3417	1.5503
2	0.330556	5.05462	2.17472	1.42111	1.43694	48.6111	133.389	43.5556	24.1111	1.35722	0.554167	116.083	915.833	268.333	53.8611	606.667	21		299.444	115.694	338.333	2255.56	7952.78	18.7639	1.49862
2	0.390833	4.45173	3.5097	0.322979	1.75583	60.4722	125.417	42.5833	22.75	1.68194	0.556111	101.111	970.278	361.667	72.5278	534.722	27.0278	186.861	285.833	106.167	402.5	2313.89	5288.89	103.444	1.39527
4	0.77	6.22273	5.51217	1.42111	3.38333	75.4444	194.444	65.7222	25.8611	0.791389	2.275	156.139	1514.72	293.611	108.889	268.333	29.1667	276.111	246.944	88.6667	1244.44	1300.83	5327.78		2.37712
4	0.968333	5.41528	5.29685	1.5503	2.91667	56.7778	198.333	68.0556	38.1111	1.6275	1.00333	192.306	1234.72	406.389	87.5	641.667	28.3889	223.611	423.889	104.806	1767.5	2100	12794.4	18.5111	2.84221
4	0.468611	5.00079	4.78009	1.0766	2.00278	53.0833	93.1389	38.8889	18.7833	1.44472	0.635833	98.9722	1042.22	324.722	51.1389	474.444	23.7222	180.833	270.278	110.25	361.667	1886.11	5269.44	13.5333	2.06706
4	0.338333	3.73579	4.19873	1.72255	1.19778	44.1389	132.806	53.4722	22.1667	1.09083	1.49917	81.4722	806.944	219.722	63.1944	717.5	16.7417	318.889	239.167	106.944	289.722	1831.67	7311.11	11.5111	1.65365
6	0.406389	5.31839	4.82315	1.67949	1.71694	46.2778	142.139	53.0833	21.7778	1.37667	1.94444	111.028	1197.78	293.611	77.7778	552.222	17.85	322.778	246.944	111.611	694.167	1963.89	7311.11	34.0278	6.30455
6	0.536667	5.15151	4.15566	1.59336	1.71694	60.2778	126.583	52.3056	28.3889	1.07722	0.851667	134.361	1090.83	421.944	63.5833	480.278	25.8611	153.417	322.778	100.333	593.056	1783.06	5366.67	18.2	4.96096
6	0.791389	7.09477	6.05047	1.59336	2.39167	61.0556	178.111	71.75	31.5	1.78694	2.93611	159.056	1341.67	357.778	111.806	777.778	25.8611	361.667	326.667	208.056	1361.11	3927.78	18491.7	15.7306	3.15227
6	0.711667	6.34115	4.71549	0.839745	2.33333	79.1389	133.194	66.6944	26.4444	1.17639	1.49722	118.806	1145.28	346.111	87.8889	700	31.5	316.944	299.444	126.778	742.778	1855	6027.78	13.2417	3.77239
8	0.429722	7.98834	6.41651	0.904341	2.275	55.2222	120.556	55.8056	21.9722	0.966389	1.69944	131.444	970.278	311.111	63.5833	686.389	27.8056	137.472	276.111	105.583	1221.11	1683.89	6086.11	36.75	5.78778
8	0.595	7.66537	5.61983	1.05506	2.91667	61.6389	168.389	77.5833	28.3889	1.47	1.49139	142.528	620.278	402.5	56.3889	698.056	27.2222	196.389	351.944	91.7778	1145.28	1273.61	9605.56	2.00278	8.00988
8	0.735	9.03264	7.66537	1.44264	3.34444	70	183.944	95.8611	29.9444	1.31444	2.95556	159.833	530.833	299.444	85.9444	612.5	35.3889	138.833	281.944	145.25	1114.17	2236.11	7700	44.1389	9.97359
8	0.820556	8.096	6.82562	1.5503	4.49167	75.8333	237.222	101.889	41.2222	1.43306	2.11944	143.889	754.444	272.222	103.639	429.722	35.9722		239.167	65.3333	361.667	884.722	7661.11	22.1667	8.73335
10	0.456944	11.0136	6.99788	1.16272	4.29722	63.7778	202.222	88.4722	35.1944	1.84139	2.13889	157.694	626.111	353.889	71.1667	845.833	30.3333	131.833	350	74.8611	1112.22	1258.06	7486.11	25.0833	11.2138
10	0.377222	11.2881	6.56724	1.52877	3.40278	72.7222	130.278	80.1111	24.1111	1.06361	2.06111	132.806	495.833	322.778	55.8056	890.556	30.5278	152.639	281.944	92.5556	711.667	1199.72	5619.44	16.6639	11.989
10	0.649444	9.48481	8.89268	5.5983	4.33611	78.1667	167.417	74.2778	36.9444	1.645	2.15833	178.889	1370.83	458.889	56.7778	1040.28	31.8889	208.056	383.056	111.222	888.611	1866.67	12269.4	8.80833	11.2655
10	0.589167	10.9705	7.92375	2.66996	2.8	75.6389	159.639	89.6389	31.8889	1.785	2.625	140.389	692.222	316.944	44.5278	1281.39	33.25	146.806	328.611	175.389	968.333	3013.89	8536.11	49.9722	9.87023
12	0.550278	13.2314	7.19166	2.26085	4.04444	118.611	182.194	99.75	37.9167	1.575	1.89778	245	581.389	505.556	43.75	1639.17	42.9722	231.389	474.444	200.278	1429.17	3033.33	9216.67	30.7222	14.1077
12	0.550278	13.0214	6.84715	1.95941	5.40556	69.2222	147	70.5833	38.8889	1.86278	1.39028	184.139	1024.72	410.278	53.4722	1184.17	32.0833	318.889	435.556	116.861	1015	1963.89	12755.6	27.0278	15.7097
12	0.4725	12.2678	8.096	1.65796	5.11389	90.2222	190.556	100.333	38.5	1.35139	1.60417	191.528	575.556	416.111	58.5278	1411.67	42.1944	167.222	373.333	119	1075.28	1790.83	8361.11	19.3861	16.3815
12	0.960556	14.3133	9.62477	1.18426	8.06944	85.9444	173.056	72.9167	40.8333	1.38056	1.11417	179.472	1086.94	443.333	79.9167	1310.56	33.4444	421.944	530.833	119.583	1063.61	1670.28	10655.6	29.75	21.9109
14 (ED)	0.49	13.6243	6.91175	1.93787	3.96667	84.1944	148.556	66.3056	32.6667	2.25556	1.41361	159.25	748.611	443.333	14.1556	1396.11	26.0556	466.667	431.667	127.361	989.722	1802.5	11550	16.9361	18.3969
14 (ED)	0.628056	14.2595	8.46205	2.47617	7.58333	81.6667	149.722	63.3889	35.5833	1.28139	1.47194	179.472	1061.67	437.5	58.3333	1263.89	34.2222	316.944	437.5	98	1018.89	1569.17	7602.78	7.95278	20.0505
14 (ED)	0.799167	14.0603	8.59124	2.34698	6.70833	60.6667	135.333	53.2778	31.6944	1.63139	0.933333	135.722	869.167	377.222	48.6111	845.833	28.1944	248.889	328.611	91	738.889	1186.11	9275	17.85	21.4975
14 (ED)	0.799167	11.9018	12.2517	6.11507	6.80556	88.2778	155.167	60.4722	30.9167	1.59639	0.828333	156.333	917.778	404.444	40.0556	1291.11	32.6667	421.944	431.667	74.4722	768.056	1339.72	7991.67	24.8889	19.9989
14.5	0.703889	10.1469	9.60324	5.21073	4.39444	84.3889	182	48.6111	38.1111	1.6625	0.123278	146.417	215.833	268.333	5.93056	1201.67	35.7778	0	268.333	106.75	1013.06	2119.44	9780.56	29.5556	13.7977
14.5	0.950833	13.8289	10.3999	2.60536	7.48611	93.3333	233.333	60.4722	44.1389	1.80833	0.140583	202.222	348.056	254.722	3.16944	1125.83	30.9167	0	274.167	170.528	997.5	3169.44	13902.8		13.7977
14.5	0.853611	12.0256	8.61277	3.66043	11.2972	109.861	225.556	58.5278	45.8889	1.01306	0.142722	175.972	420	266.389	28.3889	1077.22	40.8333	0	227.5	96.25	1232.78	1707.22	8361.11	11.6472	21.9626
14.5	0.595	11.0297	8.2252	2.92834	3.55833	94.1111	171.111	49	31.1111	2.06111	0.0908056	136.889	196.389	266.389	13.4361	1796.67	35.5833	0	305.278	105.778	1042.22	2391.67	8244.44	43.3611	17.0533
15	0.526944	11.7564	7.75149	2.04553	7.31111	100.139	187.833	50.3611	39.0833	1.29306	0.133194	185.889	495.833	289.722	19.0556	962.5	41.2222	0	229.444	143.889	1112.22	2313.89	6241.67	2.43056	17.3117
15	0.7875	12.0256	8.20366	2.77762	9.89722	128.528	204.167	49.3889	45.6944	1.50306	0.116472	180.833	326.667	307.222	11.5694	1067.5	58.9167	0	291.667	118.417	1139.44	2275	8147.22	21.5833	15.9164
15	1.12972	11.3419	10.766	3.6389	7.7	111.417	211.944	55.2222	45.8889	1.64889	0.125222	239.167	414.167	305.278	35.5833	1491.39	49.9722	0	340.278	177.722	1448.61	3150	10616.7	63.3889	20.8257
15	0.875	10.739	9.28026	3.48817	3.88889	87.6944	172.667	45.3056	38.1111	1.65667	0.0847778	127.944	172.278	268.333	19.25	1814.17	42.9722	0	301.389	91.5833	2002.78	2313.89	14505.6	28.5833	15.9164
16	0.624167	9.6463	7.98834	2.60536	16.4889	97.6111	256.667	67.4722	56.5833	2.29444	0.122694	204.167	616.389	258.611	61.6389	1125.83	47.25	0	191.139	100.528	1450.56	1734.44	8050	20.8056	14.7795
16	0.923611	9.88315	11.7564	5.03847	7.81667	78.9444	191.333	49	41.0278	1.88417	0.0985833	183.167	377.222	227.5	55.8056	1510.83	42.5833	0	248.889	144.083	1215.28	3150	12600	18.4139	17.3117
16	0.766111	8.2252	11.8426	5.85668	7.91389	103.639	221.667	56.1944	45.5	2.02222	0.113944	217.778	386.944	283.889	34.8056	1697.5	51.5278	0	278.056	129.694	2722.22	2975	12852.8	31.3056	19.8438
16	0.727222	7.72458	10.0985	4.26332	4.99722	111.417	221.667	54.4444	53.4722	1.96389	0.101306	174.222	396.667	272.222	22.9444	1396.11	55.2222	0	192.889	74.0833	1131.67	1779.17	4161.11	31.3056	12.3507
18	0.429722	7.61692	7.21319	3.29438	4.88056	90.6111	178.694	43.3611	43.75	1.20944	0.0875	181.028	408.333	305.278	22.9444	1098.61	49.5833	0	198.333	113.75	1298.89	2722.22	5561.11	25.8611	13.746
18	0.385	7.33162	7.55771	2.26085	7.89444	105.583	211.944	54.0556	47.25	2.08056	0.0896389	161	525	328.611	6.76667	1022.78	49.1944	0	156.139	98.5833	1114.17	2002.78	6455.56		14.8312
18	0.445278	7.54694	6.43805	2.47617	6.08611	130.083	202.222	52.3056	51.7222	2.19722	0.091	208.056	530.833	291.667	32.8611	1487.5	58.9167	0	219.722	155.944	1460.28	3966.67	6086.11	14.9917	14.1594
18	0.513333	7.71919	8.24673	2.69149	5.71667	83.0278	202.222	50.5556	53.6667	2.17778	0.0775833	152.25	429.722	204.167	60.8611	1405.83	51.7222	0	213.889	126.778	1433.06	2722.22	9663.89	12.075	15.6063
20	0.4025	3.83268	6.78256	3.55277	2.13889	88.2778	225.556	55.4167	56.7778	2.23611	0.0945	184.722	439.444	206.111	35.9722	1252.22	58.9167	0	213.889	139.806	1380.56	3344.44	8050	9.21667	9.92191
20	0.486111	5.03309	8.95728	3.83268	5.73611	116.667	219.722	51.7222	56	2.46944	0.084	165.083	490	182.194	79.7222	937.222	79.7222	0	174.611	139.611	1261.94	3013.89	6261.11	74.2778	12.5057
20	0.357778	4.28485	9.81856	5.40451	3.38333	92.1667	206.111	52.5	56	2.41111	0.0713611	161.194	439.444	194.444	43.3611	1234.72	59.6944	0	179.472	149.917	1468.06	3422.22	7719.44	20.2222	10.6971
20	0.315	3.55815	7.6223	4.00494	2.60556	95.2778	183.944	45.6944	49	2.37222	0.100139	166.25	478.333	231.389	48.4167	1442.78	59.5	0	202.222	182	1456.39	4044.44	5872.22	39.6667	11.4722
22	0.351944	0.188404	12.1009	8.11754	3.18889	119.778	206.111	48.4167	67.0833	1.94444	0.0867222	189.972	573.611	264.444	68.4444	1230.83	73.1111	0	198.333	158.083	1592.5	4025	4102.78	16.7611	4.39251
22	0.250833	0.0215319	9.88315	7.01941	1.78306	98.1944	193.278	47.4444	62.6111	2.23611	0.0626111	144.667	482.222	217.778	57.5556	898.333	60.6667	0	142.722	134.167	1388.33	2858.33	6086.11	30.5278	4.28916
22	0.637778	0.139958	14.5986	9.15107	3.86944	147.972	246.944	63	75.8333	1.48361	0.0970278	285.833	633.889	486.111	70.5833	960.556	87.8889	0	208.056	276.111	1893.89	4705.56	6475	16.1194	5.42605
22	0.398611	0.0430638	11.4765	7.25626	3.92778	106.361	237.222	63.9722	78.75	2.50833	0.106556	176.944	626.111	210	64.5556	1215.28	65.5278	0	172.667	152.639	1617.78	3188.89	8458.33	31.6944	4.96096
24 (EN II)	0.260556	0.113043	6.89022	4.50017	1.93667	79.7222	152.056	33.4444	52.1111	1.50694	0.04725	98.1944	338.333	184.528	18.8611	643.611	54.8333	0	133.389	98.1944	1380.56	2061.11	5347.22		1.80868
24 (EN II)	0.423889	0.0322979	8.33285	5.23226	2.74167	128.528	181.222	43.1667	63.3889	1.07722	0.0943056	182.389	546.389	348.056	22.75	610.556	68.4444	0	144.667	245	2119.44	4627.78	6805.56	21.9722	1.39527
24 (EN II)	0.245	0.0161489	6.91175	4.39251	1.33583	85.3611	125.222	32.0833	43.9444	1.55167	0.0596944	96.25	268.333	315	11.8417	612.5	56.1944	0	127.167	102.278	1466.11	2061.11	5386.11	26.6389	1.5503
24 (EN II)	0.283889	0.0376809	6.95481	4.50017	2.70278	128.333	150.306	37.7222	59.6944	1.38833	0.0841944	113.944	365.556	256.667	11.6278	966.389	68.0556	0	131.25	117.833	1456.39	2080.56	3752.78	16.0806	1.75701

## Sheet: Plantago
	nmol/gFW	µmol/gFW	µmol/gFW	µmol/gFW	nmol/gFW	nmol/gFW	nmol/gFW	nmol/gFW	nmol/gFW	nmol/gFW	nmol/gFW	nmol/gFW	nmol/gFW	nmol/gFW	nmol/gFW	nmol/gFW	nmol/gFW	nmol/gFW	nmol/gFW	nmol/gFW	nmol/gFW	nmol/gFW	nmol/gFW	nmol/gFW	µmol glucose/gFW	nmol/gFW	nmol/gFW	µmol/gFW
ZT (h)	Tre6P	Sucrose	Glucose	Fructose	Suc6P	Glc1P	Glc6P	Fru6P	Man6P	Gal1P	ADPGlc	UDPGlc	3-PGA	Pyruvate	PEP	Shikimate	Gly3P	Glycerate	2-OG	Isocitrate	Aconitate	Citrate	Malate	Fumarate	Starch	Glc1,6bP	Fru1,6bP	Sorbitol
0 (EN I)	0.056085	2.04118	0.585011	0.890234	0.11499	19.267	17.2621	5.64757	7.47743	2.52476	0.0885874	24.8908	2.21214	36.1553	0.0736189	13.0197	2.14587	140.408	28.7985	725.655	72.6845	2791.5	1846.84	78.0704	13.324	0.380413	0.169903	8.26265
0 (EN I)	0.103294	1.71657	0.889607	0.651543	0.100002	16.5214	39.6493	10.8169	10.2527	1.5945	0.0228109	28.7139	4.34104	26.3458	0.30194	12.4659	3.69502	112.836	24.6567	521.343	37.995	2326.37	1955.47	91.9577	10.4731	0.517512	0.337289	7.33023
0 (EN I)	0.128046	2.60075	1.74231		0.134849	20.5872	78.4897	21.9333	16.6887	2.83949	0.0352872	37.0282	7.60308	24.6256	1.95641	13.8977	10.7836	190.615	23.7462	683.128	57.1487	2502.05	2198.72	119.61	22.9596	0.634846	0.812897	9.45206
2	0.122378	4.45753	1.93308	1.44981	0.428358	41.4602	3.35547	2.79129	2.02861	5.36493	0.0731692	27.8781	2.65547	47.4851	0.163107	23.0373	8.73085	404.851	54.7463	900.945	101.813	4156.47	4856.47	97.1816	11.6249	0.738308	1.03137	8.64225
2	0.19565	3.96154	2.0221	1.36079	0.4158	37.0825	7.51275	5.0155	3.6575	3.8815	0.0117827	24.3425	0.63945	31.9025	0.071225	14.098	2.35025	373.625	32.305	1074.85	132.02	3967.25	3858.75	126.035	11.3348	0.66535	0.3892	8.43979
2	0.287107	3.99878	1.83488	1.75896	0.57066	28.2843	135.541	49.4797	16.6863	2.75558	0.56302	59.3401	31.6599	36.0482	3.32056	15.9561	3.85	286.396	34.8934	695.381	99.1548	3755.84	4679.7	188.503	14.1856	1.31845	7.33223	8.33485
4	0.271295				0.541321	51.9378	52.9171	24.8808	11.7513	6.0715	0.223601	52.3549	11.7495	43.0155	0.514301	21.7254	2.88342	408.031	38.772	883.523	146.746	5344.3	6443.26	190.415	15.2912	1.40345	5.48031	7.47982
4	0.230714	2.43702	1.82933	1.29056	0.33	16.7839	79.625	37.75	8.35	2.30893	0.274464	34.9107	7.30536	30.5	0.980179	13.5429	3.11429	224.107	28.3393	636.429	38.4286	1469.46	2526.79	98.5357	17.149	0.72875	4.25	7.69175
4	0.198629	3.62918	2.76686	2.09686	0.447716	44.7005	6.20584	4.76675	3.26548	4.84848	0.0081335	28.7107	1.27332	52.9442	0.0959924	17.6581	3.59772	334.721	69.8579	985.508	101.5	3457.36	5376.14	209.467	24.9267	0.769467	0.67566	8.15988
6	0.215411	4.51476	3.86616	2.46722	0.516715	29.5725	55.9155	26.0725	10.1043	3.83647	1.84976	53.1256	20.9155	51.8913	1.17428	25.9879	2.18285	362.681	55.3913	812.271	116.176	3516.91	7804.83	214.396	43.0182	1.08906	3.98527	10.0721
6	0.263923	4.31896	4.256	2.49316	0.383158	25.89	120.474	46.823	13.3636	2.93062	0.379809	35.4187	27.0789	28.1172	3.25885	18.9569	4.59187	292.225	25.3708	576.077	59.1148	2548.8	3829.9	133.469	38.3043	1.04983	5.73397	10.4484
6	0.253706	2.90511	3.07966	1.93258	0.436345	18.0863	86.1142	34.8579	11.264	2.49086	1.58282	50.2792	5.85406	27.3249	0.592868	20.2538	2.14619	291.548	28.7107	908.579	51.9848	2288.32	4462.94	143.305	23.9112	0.806954	2.91548	8.63406
8	0.189976	2.75653	2.36811	1.56621	0.258462	35.4543	18.3245	14.244	7.92548	2.60481	0.0885096	20.9327	5.25337	42.5385	0.238942	19.8894	4.7738	400.312	37.1034	753.846	67.6947	2500.48	4223.56	156.793	35.0942	0.910337	2.40625	10.6213
8	0.226833	4.05374	4.31666	2.48238	0.404167	44.7333	63.2333	29.9167	11.9333	4.875	0.0241333	27.75	5.69333	28.6833	0.410167	21.9167	2.23333	383.333	28.3833	1015.5	95	3073.33	4856.67	143.7	39.8892	1.14117	1.66483	12.6047
8	0.249439	3.71252	4.04652	1.69568	0.371854	26.7707	36.1098	17.4659	8.26512	3.39415	0.0869195	33.9244	10.9524	30.561	0.83078	15.4068	2.21268	285.122	30.9195	633.073	81.1317	3402.68	4273.41	119.683	38.9526	1.03002	3.71341	10.0332
10	0.262761	3.6726	3.8339	2.23334	0.389701	42.0174	33.7463	20.5124	11.893	4.83035	0.190672	33.2065	12.0915	40.3632	0.466144	22.2886	2.36816	414.95	32.8582	760.597	73.4129	3613.18	6244.28	179.876	62.5087	1.16945	4.8791	11.6411
10	0.162038	5.25214	6.5667	3.39952	0.469422	50.6709	2.82286	1.74437	3.01106	7.38166	0.0120196	23.9899	1.16432	42.5804	0.0869724	24.7814	1.92236	476.457	48.7538	861.633	114.796	3793.72	7191.71	156.058	82.0101	0.955201	0.386231	12.3005
10	0.253144	3.59273	4.4003	2.30189	0.494505	41.1683	24.4653	13.7176	10.4012	4.86361	0.0316559	32.6089	6.63441	32.2797	0.275842	21.7624	1.64968	463.317	37.6163	708.663	130.713	4796.04	7991.09	213.985	64.4859	1.06663	2.43094	11.2109
12 (ED)	0.407124	4.41938	5.93913	3.03951	0.480389	41.8368	142.503	54.386	27.4197	4.94534	1.09733	51.4663	42.3446	46.5337	3.28601	23.4482	5.28627	369.585	37.3212	704.896	47.8212	2368.39	5632.64	221.969	70.3294	1.31948	7.86684	12.2738
12 (ED)	0.311269	4.47044	6.53866	2.49214	0.488046	50.0838	21.8528	11.7135	11.0827	5.30685	0.0434569	47.1168	2.32563	36.0127	0.148084	25.3706	2.51396	517.716	36.4036	980.711	66.5178	2428.68	5907.36	163.914	74.4725	0.776396	0.808731	13.433
12 (ED)	0.292586	3.97503	4.1532	2.32235	0.374828	42.1034	35.9655	19.069	13.8448	5.69828	0.0454138	34.1552	11.7034	37.8966	0.374138	19.7069	2.1931	354.828	45.9138	710.69	82.4138	3770.69	7960.34	258.793	72.6761	0.961552	2.76897	13.1179
14	0.225333	2.16324	3.44124	1.8453	0.1715	37.1167	47.6667	13.6567	15.3667	4.00333	0.0996	34.4167	10.9133	39.2667	1.545	24.0833	3.33833	222.167	32.4	687	60.9	2948.33	4671.67	147.983	74.0699	0.870167	0.721333	12.4797
14	0.0785677	2.05633	2.80927	1.25278	0.117633	25.4297	2.34063	0.861328	2.96589	3.61302	0.0107479	23.6797	1.43427	33.4505	0.0911641	19.6875	1.52615	185.937	33.5599	970.885	77.3828	2677.86	4513.54	155.276	47.464	0.545599	0.154018	11.6839
14	0.179804	2.70482	3.25075	1.675	0.185466	37.7966	45.7745	13.0924	14.0309	7.87843	0.0114076	29.9559	5.59314	35.3946	0.363897	20.8284	2.37623	219.265	46.7181	780.637	70.6005	3237.5	5570.83	213.603	53.2497	0.663799	0.443505	11.7028
16	0.207789	1.71052	1.55155	0.686752	0.167005	32.0526	102.495	24.1132	24.9053	6.23737	0.124416	47.6368	38.8868	59.7211	4.24789	21.1105	10.2568	209.632	102.108	829.5	197.289	6731.05	9543.95	333.605	34.2322	0.966553	0.797447	10.11
16	0.122665	1.41875	1.8661	0.677421	0.156712	24.445	18.1817	5.7356	10.2361	3.69607	0.0163455	44.7304	4.34476	45.6466	0.152296	17.3351	2.1678	205.602	46.3246	803.901	75.8455	3432.2	4419.9	178.042	39.0276	0.665916	0.32233	9.86835
16	0.141161	3.15397	2.8106	2.06026	0.15795	25.245	28.1559	7.57698	11.3889	3.35792	0.0103597	34.9134	4.84282	36.8713	0.24604	16.3824	2.04455	224.728	54.3886	1015.69	112.295	5684.9	6395.3	216.064	70.8682	0.619084	0.347054	13.6656
18	0.139816	2.99862	2.74302	0.872778	0.205211	34.9263	54.2316	13.3203	17.0247	7.99658	0.0970605	38.9053	9.89763	41.6316	1.14174	16.3837	3.35447	194.342	39.4395	890.842	72.0816	3645.53	3011.84	117.876	56.5986	0.735184	0.441	11.7974
18	0.210173	2.5063	2.29538		0.152198	26.5965	66.7426	14.8092	19.3193	5.64505	0.0172955	42.5718	9.45693	37.2698	1.15344	17.5347	4.74579	198.391	33.5272	967.005	67.4703	3273.02	3557.18	170.703	59.1124	0.673663	0.513045	12.2954
18	0.179086	2.81972	2.35083	1.19469	0.203604	30.2919	48.9467	13.2911	17.1891	5.91269	0.0149967	45.5711	26.8629	62.2538	0.841599	18.3883	3.81802	225.99	110.703	946.599	320.152	8257.87	12601.8	360.305	68.2769	0.865228	0.611523	13.2285
20	0.180398	1.72685	1.92011	1.50866	0.175174	49.0871	96.8682	20.5995	23.107	8.55498	0.0942214	14.1881	25.4229	33.0323	4.09552	14.5311	12.5164	236.294	33.5547	916.095	189.104	6317.41	7599	251.791	31.4482	0.904602	0.910697	10.3708
20	0.179058	2.16667	1.90796	1.40478	0.191401	40.0386	69.4251	16.778	19.901	5.78092	0.0130548	35.6594	10.4543	44.1643	1.51684	15.7382	4.5314	175.845	37.3671	824.444	65.2826	2984.3	3058.7	136.263	40.8597	0.776425	0.617319	11.1425
22	0.144714	2.47427	1.46064	1.33472	0.204196	33.9271	85.6357	19.7161	18.0101	7.25151	0.0155196	31.9749	40.2412	33.8744	6.69397	14.693	9.82814	191.005	37.1985	747.312	127.776	4595.73	4404.02	132.736	30.385	0.718819	0.709673	9.84707
22	0.154871	3.23079	2.06822	1.8113	0.232943	33.9952	9.48852	2.39139	5.77416	3.93876	0.0771507	31.1986	7.22775	45.7679	0.157299	20.7153	3.32919	224.737	64.5407	917.536	149.478	5134.45	5655.26	105.837	36.5874	0.593158	0.26878	10.8129
24 (EN II)	0.147213	2.3752	2.29416	2.49365	0.181218	32.797	83.8579	17.3135	18.6904	7.26117	0.0173827	31.6599	26.5964	39.9569	4.42741	17.3223	13.2183	173.099	35.8706	608.503	65.434	3366.75	3937.06	94.8553	16.2726	0.590381	0.628401	11.909
24 (EN II)	0.101417	1.2338	3.11297	2.73334	0.1272	37.2833	68.75	16.5617	15.7483	5.705	0.0117433	17.4	6.24667	23.0167	1.68333	11.8317	11.155	176.833	22.9167	576.667	44.6167	2591.67	2240	144.3	20.3712	0.452667	0.330167	20.7364
24 (EN II)	0.257711	4.97373		0.768094	0.260289	47.4342	194.342	38.6289	31.7763	9.47395	0.176216	45.3895	46.5132	42.8842	9.22158	21.9026	18.2332	240.579	42.5711	1366.29	57.9526	3803.95	5845	159.489	44.9517	0.564789	1.08703	21.7613
