# Supplementary material for: The sucrose–trehalose 6-phosphate nexus is conserved in flowering plants with different phloem loading and carbon storage strategies
Source: J Exp Bot. 2025 Oct 23;77(2):578–91. doi: 10.1093/jxb/eraf401 (PMC12794214; doi:10.1093/jxb/eraf401)
Supplement: eraf401_Supplementary_Data [file eraf401_supplementary_data.zip › jexbot316141-file003.xlsx]

## Sheet: all_metabolites
metabolite_1	metabolite_2	Pearson.s.r	R2	p.value
Tre6P	Sucrose	-0.0575537	0.00331243	0.234761
Tre6P	Glucose	0.272537	0.0742765	1.04106e-08
Tre6P	Fructose	0.219161	0.0480315	5.10641e-06
Tre6P	Suc6P	-0.156228	0.0244071	0.00115341
Tre6P	Glc1P	0.211996	0.0449425	9.26077e-06
Tre6P	Glc6P	0.648416	0.420443	0
Tre6P	Fru6P	0.696456	0.485051	0
Tre6P	Man6P	-0.224615	0.0504518	2.54615e-06
Tre6P	Gal1P	0.778232	0.605644	0
Tre6P	ADPGlc	0.135796	0.0184405	0.0047904
Tre6P	UDPGlc	-0.161079	0.0259464	0.000801147
Tre6P	3-PGA	0.00638217	4.07321e-05	0.895016
Tre6P	Pyruvate	0.236572	0.0559663	6.97747e-07
Tre6P	PEP	-0.0639541	0.00409012	0.185611
Tre6P	Shikimate	-0.187692	0.0352282	9.54719e-05
Tre6P	Gly3P	-0.00512674	2.62834e-05	0.915581
Tre6P	Glycerate	0.480187	0.23058	0
Tre6P	2-OG	0.0272148	0.000740643	0.573572
Tre6P	Isocitrate	-0.140969	0.0198722	0.00339699
Tre6P	Aconitate	-0.214483	0.0460029	3.51087e-05
Tre6P	Citrate	0.0262896	0.000691141	0.586676
Tre6P	Malate	0.867524	0.752598	0
Tre6P	Fumarate	0.228388	0.052161	2.00204e-05
Tre6P	Starch	0.775839	0.601926	0
Sucrose	Tre6P	-0.0575537	0.00331243	0.234761
Sucrose	Glucose	-0.126677	0.0160469	0.00877926
Sucrose	Fructose	0.104154	0.0108481	0.0318159
Sucrose	Suc6P	0.488853	0.238977	0
Sucrose	Glc1P	-0.428132	0.183297	0
Sucrose	Glc6P	0.0628618	0.0039516	0.194296
Sucrose	Fru6P	0.0585102	0.00342345	0.227061
Sucrose	Man6P	-0.358842	0.128768	1.86517e-14
Sucrose	Gal1P	-0.208393	0.0434275	1.38351e-05
Sucrose	ADPGlc	-0.060358	0.00364309	0.212698
Sucrose	UDPGlc	-0.501431	0.251433	0
Sucrose	3-PGA	0.307927	0.0948188	7.4817e-11
Sucrose	Pyruvate	-0.431724	0.186385	0
Sucrose	PEP	0.442681	0.195967	0
Sucrose	Shikimate	0.128241	0.0164457	0.00812322
Sucrose	Gly3P	-0.172274	0.0296783	0.000343051
Sucrose	Glycerate	0.436059	0.190148	0
Sucrose	2-OG	0.451061	0.203456	0
Sucrose	Isocitrate	-0.336078	0.112948	9.24816e-13
Sucrose	Aconitate	-0.314142	0.0986855	8.8612e-10
Sucrose	Citrate	-0.371932	0.138333	1.77636e-15
Sucrose	Malate	-0.228373	0.0521543	1.80568e-06
Sucrose	Fumarate	-0.386891	0.149685	1.38556e-13
Sucrose	Starch	0.732565	0.536652	0
Glucose	Tre6P	0.272537	0.0742765	1.04106e-08
Glucose	Sucrose	-0.126677	0.0160469	0.00877926
Glucose	Fructose	0.794264	0.630855	0
Glucose	Suc6P	0.376135	0.141477	8.88178e-16
Glucose	Glc1P	0.693616	0.481103	0
Glucose	Glc6P	0.249061	0.0620314	1.84918e-07
Glucose	Fru6P	0.181547	0.0329594	0.000162021
Glucose	Man6P	0.000627064	3.9321e-07	0.989692
Glucose	Gal1P	0.216696	0.0469571	6.22879e-06
Glucose	ADPGlc	0.0407521	0.00166073	0.40092
Glucose	UDPGlc	0.350612	0.122929	8.52651e-14
Glucose	3-PGA	0.289057	0.083554	1.15798e-09
Glucose	Pyruvate	0.605852	0.367057	0
Glucose	PEP	-0.0819856	0.00672163	0.09064
Glucose	Shikimate	0.353536	0.124988	6.30607e-14
Glucose	Gly3P	0.374507	0.140255	1.11022e-15
Glucose	Glycerate	0.183929	0.0338297	0.000212803
Glucose	2-OG	0.151546	0.0229662	0.00168649
Glucose	Isocitrate	0.141997	0.020163	0.00327655
Glucose	Aconitate	0.852275	0.726373	0
Glucose	Citrate	-0.0531356	0.00282339	0.273276
Glucose	Malate	0.258174	0.0666539	6.25779e-08
Glucose	Fumarate	-0.235663	0.0555373	1.16033e-05
Glucose	Starch	-0.244691	0.0598735	2.38396e-06
Fructose	Tre6P	0.219161	0.0480315	5.10641e-06
Fructose	Sucrose	0.104154	0.0108481	0.0318159
Fructose	Glucose	0.794264	0.630855	0
Fructose	Suc6P	0.337737	0.114066	8.46656e-13
Fructose	Glc1P	0.531445	0.282434	0
Fructose	Glc6P	0.276807	0.0766223	6.49424e-09
Fructose	Fru6P	0.191551	0.0366917	7.06308e-05
Fructose	Man6P	-0.0855231	0.0073142	0.0782148
Fructose	Gal1P	0.180932	0.0327365	0.000176818
Fructose	ADPGlc	-0.0355513	0.0012639	0.46479
Fructose	UDPGlc	0.0690688	0.00477049	0.155202
Fructose	3-PGA	0.200635	0.0402543	3.09382e-05
Fructose	Pyruvate	0.292027	0.0852796	8.41859e-10
Fructose	PEP	-0.0889464	0.00791146	0.066965
Fructose	Shikimate	0.318949	0.101729	1.96458e-11
Fructose	Gly3P	0.307338	0.0944568	9.50364e-11
Fructose	Glycerate	0.196355	0.0385553	7.86793e-05
Fructose	2-OG	0.168093	0.0282552	0.00050158
Fructose	Isocitrate	0.128625	0.0165443	0.00793341
Fructose	Aconitate	0.606711	0.368099	0
Fructose	Citrate	0.00294936	8.69873e-06	0.951659
Fructose	Malate	0.174646	0.0305014	0.000297272
Fructose	Fumarate	-0.320979	0.103027	1.63134e-09
Fructose	Starch	-0.00731136	5.3456e-05	0.889896
Suc6P	Tre6P	-0.156228	0.0244071	0.00115341
Suc6P	Sucrose	0.488853	0.238977	0
Suc6P	Glucose	0.376135	0.141477	8.88178e-16
Suc6P	Fructose	0.337737	0.114066	8.46656e-13
Suc6P	Glc1P	0.312134	0.0974275	3.59657e-11
Suc6P	Glc6P	0.207599	0.0430974	1.42676e-05
Suc6P	Fru6P	0.0254194	0.000646146	0.599125
Suc6P	Man6P	0.168776	0.0284854	0.000439963
Suc6P	Gal1P	-0.264105	0.0697513	2.70288e-08
Suc6P	ADPGlc	-0.122418	0.0149861	0.0110636
Suc6P	UDPGlc	0.224934	0.0505952	2.46192e-06
Suc6P	3-PGA	0.351836	0.123788	5.63993e-14
Suc6P	Pyruvate	0.190575	0.0363189	6.98339e-05
Suc6P	PEP	0.304661	0.0928183	1.09486e-10
Suc6P	Shikimate	0.429094	0.184122	0
Suc6P	Gly3P	0.391039	0.152912	0
Suc6P	Glycerate	0.0575225	0.00330884	0.24868
Suc6P	2-OG	0.429127	0.18415	0
Suc6P	Isocitrate	-0.251213	0.0631078	1.29904e-07
Suc6P	Aconitate	0.432727	0.187253	0
Suc6P	Citrate	-0.246959	0.0609888	2.14055e-07
Suc6P	Malate	-0.173282	0.0300267	0.000306029
Suc6P	Fumarate	-0.410852	0.1688	2.22045e-15
Suc6P	Starch	0.189494	0.0359078	0.000271695
Glc1P	Tre6P	0.211996	0.0449425	9.26077e-06
Glc1P	Sucrose	-0.428132	0.183297	0
Glc1P	Glucose	0.693616	0.481103	0
Glc1P	Fructose	0.531445	0.282434	0
Glc1P	Suc6P	0.312134	0.0974275	3.59657e-11
Glc1P	Glc6P	0.454681	0.206735	0
Glc1P	Fru6P	0.2763	0.0763416	5.65668e-09
Glc1P	Man6P	0.362267	0.131238	8.88178e-15
Glc1P	Gal1P	0.23894	0.0570922	5.35507e-07
Glc1P	ADPGlc	-0.0739196	0.0054641	0.125903
Glc1P	UDPGlc	0.569707	0.324566	0
Glc1P	3-PGA	0.156113	0.0243712	0.00116328
Glc1P	Pyruvate	0.729837	0.532663	0
Glc1P	PEP	-0.178495	0.0318605	0.00019883
Glc1P	Shikimate	0.309273	0.09565	6.44944e-11
Glc1P	Gly3P	0.672691	0.452513	0
Glc1P	Glycerate	-0.15958	0.0254659	0.00128981
Glc1P	2-OG	0.105182	0.0110632	0.0291983
Glc1P	Isocitrate	0.152743	0.0233306	0.00148912
Glc1P	Aconitate	0.88909	0.790481	0
Glc1P	Citrate	0.182666	0.0333667	0.000139585
Glc1P	Malate	0.36281	0.131631	7.99361e-15
Glc1P	Fumarate	-0.194933	0.0379987	0.00028719
Glc1P	Starch	-0.444363	0.197458	0
Glc6P	Tre6P	0.648416	0.420443	0
Glc6P	Sucrose	0.0628618	0.0039516	0.194296
Glc6P	Glucose	0.249061	0.0620314	1.84918e-07
Glc6P	Fructose	0.276807	0.0766223	6.49424e-09
Glc6P	Suc6P	0.207599	0.0430974	1.42676e-05
Glc6P	Glc1P	0.454681	0.206735	0
Glc6P	Fru6P	0.881605	0.777227	0
Glc6P	Man6P	0.171333	0.0293552	0.000358443
Glc6P	Gal1P	0.713495	0.509075	0
Glc6P	ADPGlc	0.104281	0.0108746	0.0306159
Glc6P	UDPGlc	0.0564937	0.00319154	0.242403
Glc6P	3-PGA	0.181811	0.0330552	0.000150177
Glc6P	Pyruvate	0.305157	0.093121	1.01781e-10
Glc6P	PEP	0.187136	0.0350199	9.47024e-05
Glc6P	Shikimate	-0.0565966	0.00320317	0.243203
Glc6P	Gly3P	0.418814	0.175405	0
Glc6P	Glycerate	0.406563	0.165294	0
Glc6P	2-OG	0.33756	0.113947	6.40377e-13
Glc6P	Isocitrate	-0.310129	0.09618	4.8634e-11
Glc6P	Aconitate	0.293018	0.0858593	1.11364e-08
Glc6P	Citrate	0.107997	0.0116633	0.0251234
Glc6P	Malate	0.684651	0.468748	0
Glc6P	Fumarate	0.0831702	0.00691729	0.124755
Glc6P	Starch	0.137714	0.0189652	0.00842452
Fru6P	Tre6P	0.696456	0.485051	0
Fru6P	Sucrose	0.0585102	0.00342345	0.227061
Fru6P	Glucose	0.181547	0.0329594	0.000162021
Fru6P	Fructose	0.191551	0.0366917	7.06308e-05
Fru6P	Suc6P	0.0254194	0.000646146	0.599125
Fru6P	Glc1P	0.2763	0.0763416	5.65668e-09
Fru6P	Glc6P	0.881605	0.777227	0
Fru6P	Man6P	0.0280013	0.000784073	0.562541
Fru6P	Gal1P	0.769008	0.591374	0
Fru6P	ADPGlc	0.366162	0.134074	4.44089e-15
Fru6P	UDPGlc	-0.0129172	0.000166854	0.789401
Fru6P	3-PGA	0.27297	0.0745126	8.73758e-09
Fru6P	Pyruvate	0.255482	0.0652713	7.79635e-08
Fru6P	PEP	0.204061	0.041641	2.00676e-05
Fru6P	Shikimate	-0.211536	0.0447476	1.0416e-05
Fru6P	Gly3P	0.237859	0.056577	6.04455e-07
Fru6P	Glycerate	0.495011	0.245036	0
Fru6P	2-OG	0.324764	0.105472	5.09726e-12
Fru6P	Isocitrate	-0.338259	0.114419	5.70211e-13
Fru6P	Aconitate	-0.0283883	0.000805894	0.588266
Fru6P	Citrate	0.0800098	0.00640156	0.0975305
Fru6P	Malate	0.679341	0.461504	0
Fru6P	Fumarate	0.238421	0.0568447	8.29272e-06
Fru6P	Starch	0.246483	0.0607539	1.87321e-06
Man6P	Tre6P	-0.224615	0.0504518	2.54615e-06
Man6P	Sucrose	-0.358842	0.128768	1.86517e-14
Man6P	Glucose	0.000627064	3.9321e-07	0.989692
Man6P	Fructose	-0.0855231	0.0073142	0.0782148
Man6P	Suc6P	0.168776	0.0284854	0.000439963
Man6P	Glc1P	0.362267	0.131238	8.88178e-15
Man6P	Glc6P	0.171333	0.0293552	0.000358443
Man6P	Fru6P	0.0280013	0.000784073	0.562541
Man6P	Gal1P	-0.105432	0.0111158	0.0288149
Man6P	ADPGlc	-0.125217	0.0156794	0.00934301
Man6P	UDPGlc	0.664377	0.441397	0
Man6P	3-PGA	-0.0463706	0.00215023	0.337419
Man6P	Pyruvate	0.314477	0.098896	2.52025e-11
Man6P	PEP	0.0933403	0.00871241	0.0530964
Man6P	Shikimate	0.00371669	1.38138e-05	0.93896
Man6P	Gly3P	0.65291	0.426291	0
Man6P	Glycerate	-0.472471	0.223229	0
Man6P	2-OG	0.0852503	0.00726761	0.0774199
Man6P	Isocitrate	-0.235179	0.055309	8.14271e-07
Man6P	Aconitate	0.395944	0.156771	3.55271e-15
Man6P	Citrate	0.104017	0.0108195	0.0310439
Man6P	Malate	-0.0534778	0.00285988	0.268509
Man6P	Fumarate	0.0731723	0.00535418	0.177
Man6P	Starch	-0.432944	0.187441	0
Gal1P	Tre6P	0.778232	0.605644	0
Gal1P	Sucrose	-0.208393	0.0434275	1.38351e-05
Gal1P	Glucose	0.216696	0.0469571	6.22879e-06
Gal1P	Fructose	0.180932	0.0327365	0.000176818
Gal1P	Suc6P	-0.264105	0.0697513	2.70288e-08
Gal1P	Glc1P	0.23894	0.0570922	5.35507e-07
Gal1P	Glc6P	0.713495	0.509075	0
Gal1P	Fru6P	0.769008	0.591374	0
Gal1P	Man6P	-0.105432	0.0111158	0.0288149
Gal1P	ADPGlc	0.199718	0.0398874	3.02615e-05
Gal1P	UDPGlc	-0.158205	0.0250288	0.000995446
Gal1P	3-PGA	-0.0983465	0.00967203	0.0415136
Gal1P	Pyruvate	0.19327	0.0373533	5.47964e-05
Gal1P	PEP	-0.0981665	0.00963666	0.0418896
Gal1P	Shikimate	-0.352749	0.124432	5.88418e-14
Gal1P	Gly3P	0.00849804	7.22166e-05	0.860522
Gal1P	Glycerate	0.480864	0.231231	0
Gal1P	2-OG	0.01622	0.000263089	0.737332
Gal1P	Isocitrate	0.00360034	1.29624e-05	0.940659
Gal1P	Aconitate	-0.384548	0.147877	2.39808e-14
Gal1P	Citrate	0.245233	0.0601392	2.61468e-07
Gal1P	Malate	0.743542	0.552855	0
Gal1P	Fumarate	0.333254	0.111058	2.58188e-10
Gal1P	Starch	0.0522625	0.00273137	0.319382
ADPGlc	Tre6P	0.135796	0.0184405	0.0047904
ADPGlc	Sucrose	-0.060358	0.00364309	0.212698
ADPGlc	Glucose	0.0407521	0.00166073	0.40092
ADPGlc	Fructose	-0.0355513	0.0012639	0.46479
ADPGlc	Suc6P	-0.122418	0.0149861	0.0110636
ADPGlc	Glc1P	-0.0739196	0.0054641	0.125903
ADPGlc	Glc6P	0.104281	0.0108746	0.0306159
ADPGlc	Fru6P	0.366162	0.134074	4.44089e-15
ADPGlc	Man6P	-0.125217	0.0156794	0.00934301
ADPGlc	Gal1P	0.199718	0.0398874	3.02615e-05
ADPGlc	UDPGlc	0.141597	0.0200497	0.00325564
ADPGlc	3-PGA	0.345711	0.119516	1.62315e-13
ADPGlc	Pyruvate	0.0850921	0.00724066	0.0779733
ADPGlc	PEP	0.187139	0.0350212	9.46734e-05
ADPGlc	Shikimate	-0.128606	0.0165395	0.00779606
ADPGlc	Gly3P	0.0192621	0.000371029	0.690408
ADPGlc	Glycerate	0.231784	0.0537239	2.49371e-06
ADPGlc	2-OG	0.0339177	0.00115041	0.482999
ADPGlc	Isocitrate	-0.220051	0.0484224	4.09751e-06
ADPGlc	Aconitate	-0.139571	0.0194801	0.00749263
ADPGlc	Citrate	0.0215843	0.000465882	0.655358
ADPGlc	Malate	0.0279878	0.000783317	0.56273
ADPGlc	Fumarate	0.389572	0.151766	7.68274e-14
ADPGlc	Starch	-0.0272056	0.000740146	0.604405
UDPGlc	Tre6P	-0.161079	0.0259464	0.000801147
UDPGlc	Sucrose	-0.501431	0.251433	0
UDPGlc	Glucose	0.350612	0.122929	8.52651e-14
UDPGlc	Fructose	0.0690688	0.00477049	0.155202
UDPGlc	Suc6P	0.224934	0.0505952	2.46192e-06
UDPGlc	Glc1P	0.569707	0.324566	0
UDPGlc	Glc6P	0.0564937	0.00319154	0.242403
UDPGlc	Fru6P	-0.0129172	0.000166854	0.789401
UDPGlc	Man6P	0.664377	0.441397	0
UDPGlc	Gal1P	-0.158205	0.0250288	0.000995446
UDPGlc	ADPGlc	0.141597	0.0200497	0.00325564
UDPGlc	3-PGA	0.177068	0.031353	0.000224019
UDPGlc	Pyruvate	0.674982	0.455601	0
UDPGlc	PEP	0.0659987	0.00435583	0.171912
UDPGlc	Shikimate	0.273533	0.0748201	9.15734e-09
UDPGlc	Gly3P	0.625263	0.390953	0
UDPGlc	Glycerate	-0.389457	0.151677	4.44089e-16
UDPGlc	2-OG	-0.0217585	0.00047343	0.652759
UDPGlc	Isocitrate	-0.190272	0.0362033	7.1752e-05
UDPGlc	Aconitate	0.647936	0.419821	0
UDPGlc	Citrate	0.0798541	0.00637668	0.0981861
UDPGlc	Malate	-0.0226097	0.000511199	0.640114
UDPGlc	Fumarate	0.212887	0.0453208	7.2438e-05
UDPGlc	Starch	-0.524864	0.275482	0
3-PGA	Tre6P	0.00638217	4.07321e-05	0.895016
3-PGA	Sucrose	0.307927	0.0948188	7.4817e-11
3-PGA	Glucose	0.289057	0.083554	1.15798e-09
3-PGA	Fructose	0.200635	0.0402543	3.09382e-05
3-PGA	Suc6P	0.351836	0.123788	5.63993e-14
3-PGA	Glc1P	0.156113	0.0243712	0.00116328
3-PGA	Glc6P	0.181811	0.0330552	0.000150177
3-PGA	Fru6P	0.27297	0.0745126	8.73758e-09
3-PGA	Man6P	-0.0463706	0.00215023	0.337419
3-PGA	Gal1P	-0.0983465	0.00967203	0.0415136
3-PGA	ADPGlc	0.345711	0.119516	1.62315e-13
3-PGA	UDPGlc	0.177068	0.031353	0.000224019
3-PGA	Pyruvate	0.340956	0.116251	3.63265e-13
3-PGA	PEP	0.679846	0.462191	0
3-PGA	Shikimate	0.204849	0.041963	1.99097e-05
3-PGA	Gly3P	0.24563	0.0603343	2.4973e-07
3-PGA	Glycerate	0.330527	0.109248	9.39937e-12
3-PGA	2-OG	0.552521	0.30528	0
3-PGA	Isocitrate	-0.30532	0.0932201	9.93778e-11
3-PGA	Aconitate	0.217694	0.0473908	2.65761e-05
3-PGA	Citrate	-0.216441	0.0468466	5.92799e-06
3-PGA	Malate	-0.0542171	0.0029395	0.261938
3-PGA	Fumarate	-0.288487	0.0832245	5.59048e-08
3-PGA	Starch	0.045584	0.0020779	0.385206
Pyruvate	Tre6P	0.236572	0.0559663	6.97747e-07
Pyruvate	Sucrose	-0.431724	0.186385	0
Pyruvate	Glucose	0.605852	0.367057	0
Pyruvate	Fructose	0.292027	0.0852796	8.41859e-10
Pyruvate	Suc6P	0.190575	0.0363189	6.98339e-05
Pyruvate	Glc1P	0.729837	0.532663	0
Pyruvate	Glc6P	0.305157	0.093121	1.01781e-10
Pyruvate	Fru6P	0.255482	0.0652713	7.79635e-08
Pyruvate	Man6P	0.314477	0.098896	2.52025e-11
Pyruvate	Gal1P	0.19327	0.0373533	5.47964e-05
Pyruvate	ADPGlc	0.0850921	0.00724066	0.0779733
Pyruvate	UDPGlc	0.674982	0.455601	0
Pyruvate	3-PGA	0.340956	0.116251	3.63265e-13
Pyruvate	PEP	0.0155665	0.000242317	0.747548
Pyruvate	Shikimate	0.221553	0.0490857	3.7949e-06
Pyruvate	Gly3P	0.51004	0.260141	0
Pyruvate	Glycerate	-0.0854072	0.0072944	0.0864408
Pyruvate	2-OG	0.110435	0.0121959	0.0219995
Pyruvate	Isocitrate	-0.099875	0.00997502	0.0384334
Pyruvate	Aconitate	0.724694	0.525181	0
Pyruvate	Citrate	0.0629969	0.00396861	0.192293
Pyruvate	Malate	0.32007	0.102445	1.06497e-11
Pyruvate	Fumarate	0.0116931	0.000136729	0.829409
Pyruvate	Starch	-0.4791	0.229536	0
PEP	Tre6P	-0.0639541	0.00409012	0.185611
PEP	Sucrose	0.442681	0.195967	0
PEP	Glucose	-0.0819856	0.00672163	0.09064
PEP	Fructose	-0.0889464	0.00791146	0.066965
PEP	Suc6P	0.304661	0.0928183	1.09486e-10
PEP	Glc1P	-0.178495	0.0318605	0.00019883
PEP	Glc6P	0.187136	0.0350199	9.47024e-05
PEP	Fru6P	0.204061	0.041641	2.00676e-05
PEP	Man6P	0.0933403	0.00871241	0.0530964
PEP	Gal1P	-0.0981665	0.00963666	0.0418896
PEP	ADPGlc	0.187139	0.0350212	9.46734e-05
PEP	UDPGlc	0.0659987	0.00435583	0.171912
PEP	3-PGA	0.679846	0.462191	0
PEP	Pyruvate	0.0155665	0.000242317	0.747548
PEP	Shikimate	0.060455	0.00365481	0.2125
PEP	Gly3P	0.214278	0.0459149	7.37411e-06
PEP	Glycerate	0.319066	0.101803	5.17981e-11
PEP	2-OG	0.498796	0.248797	0
PEP	Isocitrate	-0.486358	0.236544	0
PEP	Aconitate	-0.118578	0.0140609	0.0232811
PEP	Citrate	-0.13672	0.0186923	0.00450879
PEP	Malate	-0.144582	0.0209039	0.00265412
PEP	Fumarate	-0.0986255	0.00972699	0.0685049
PEP	Starch	0.22473	0.0505037	1.4622e-05
Shikimate	Tre6P	-0.187692	0.0352282	9.54719e-05
Shikimate	Sucrose	0.128241	0.0164457	0.00812322
Shikimate	Glucose	0.353536	0.124988	6.30607e-14
Shikimate	Fructose	0.318949	0.101729	1.96458e-11
Shikimate	Suc6P	0.429094	0.184122	0
Shikimate	Glc1P	0.309273	0.09565	6.44944e-11
Shikimate	Glc6P	-0.0565966	0.00320317	0.243203
Shikimate	Fru6P	-0.211536	0.0447476	1.0416e-05
Shikimate	Man6P	0.00371669	1.38138e-05	0.93896
Shikimate	Gal1P	-0.352749	0.124432	5.88418e-14
Shikimate	ADPGlc	-0.128606	0.0165395	0.00779606
Shikimate	UDPGlc	0.273533	0.0748201	9.15734e-09
Shikimate	3-PGA	0.204849	0.041963	1.99097e-05
Shikimate	Pyruvate	0.221553	0.0490857	3.7949e-06
Shikimate	PEP	0.060455	0.00365481	0.2125
Shikimate	Gly3P	0.211771	0.0448469	1.0178e-05
Shikimate	Glycerate	0.112273	0.0126051	0.0240207
Shikimate	2-OG	-0.0403766	0.00163027	0.405277
Shikimate	Isocitrate	-0.110543	0.0122198	0.022338
Shikimate	Aconitate	0.510322	0.260429	0
Shikimate	Citrate	-0.192287	0.0369742	6.35718e-05
Shikimate	Malate	-0.172537	0.0297692	0.000341293
Shikimate	Fumarate	-0.324366	0.105213	9.57703e-10
Shikimate	Starch	-0.0878815	0.00772315	0.0936484
Gly3P	Tre6P	-0.00512674	2.62834e-05	0.915581
Gly3P	Sucrose	-0.172274	0.0296783	0.000343051
Gly3P	Glucose	0.374507	0.140255	1.11022e-15
Gly3P	Fructose	0.307338	0.0944568	9.50364e-11
Gly3P	Suc6P	0.391039	0.152912	0
Gly3P	Glc1P	0.672691	0.452513	0
Gly3P	Glc6P	0.418814	0.175405	0
Gly3P	Fru6P	0.237859	0.056577	6.04455e-07
Gly3P	Man6P	0.65291	0.426291	0
Gly3P	Gal1P	0.00849804	7.22166e-05	0.860522
Gly3P	ADPGlc	0.0192621	0.000371029	0.690408
Gly3P	UDPGlc	0.625263	0.390953	0
Gly3P	3-PGA	0.24563	0.0603343	2.4973e-07
Gly3P	Pyruvate	0.51004	0.260141	0
Gly3P	PEP	0.214278	0.0459149	7.37411e-06
Gly3P	Shikimate	0.211771	0.0448469	1.0178e-05
Gly3P	Glycerate	-0.222853	0.0496636	6.1138e-06
Gly3P	2-OG	0.309687	0.0959063	5.196e-11
Gly3P	Isocitrate	-0.320678	0.102834	9.68847e-12
Gly3P	Aconitate	0.663026	0.439603	0
Gly3P	Citrate	0.0786264	0.00618212	0.103481
Gly3P	Malate	0.0944195	0.00891505	0.0503947
Gly3P	Fumarate	-0.0695554	0.00483795	0.19944
Gly3P	Starch	-0.266695	0.0711265	2.31974e-07
Glycerate	Tre6P	0.480187	0.23058	0
Glycerate	Sucrose	0.436059	0.190148	0
Glycerate	Glucose	0.183929	0.0338297	0.000212803
Glycerate	Fructose	0.196355	0.0385553	7.86793e-05
Glycerate	Suc6P	0.0575225	0.00330884	0.24868
Glycerate	Glc1P	-0.15958	0.0254659	0.00128981
Glycerate	Glc6P	0.406563	0.165294	0
Glycerate	Fru6P	0.495011	0.245036	0
Glycerate	Man6P	-0.472471	0.223229	0
Glycerate	Gal1P	0.480864	0.231231	0
Glycerate	ADPGlc	0.231784	0.0537239	2.49371e-06
Glycerate	UDPGlc	-0.389457	0.151677	4.44089e-16
Glycerate	3-PGA	0.330527	0.109248	9.39937e-12
Glycerate	Pyruvate	-0.0854072	0.0072944	0.0864408
Glycerate	PEP	0.319066	0.101803	5.17981e-11
Glycerate	Shikimate	0.112273	0.0126051	0.0240207
Glycerate	Gly3P	-0.222853	0.0496636	6.1138e-06
Glycerate	2-OG	0.247143	0.0610797	4.89546e-07
Glycerate	Isocitrate	-0.167179	0.0279489	0.000741867
Glycerate	Aconitate	-0.3357	0.112695	4.88223e-11
Glycerate	Citrate	-0.186644	0.034836	0.000161245
Glycerate	Malate	0.316792	0.100357	7.2069e-11
Glycerate	Fumarate	0.0480226	0.00230617	0.394894
Glycerate	Starch	0.570233	0.325166	0
2-OG	Tre6P	0.0272148	0.000740643	0.573572
2-OG	Sucrose	0.451061	0.203456	0
2-OG	Glucose	0.151546	0.0229662	0.00168649
2-OG	Fructose	0.168093	0.0282552	0.00050158
2-OG	Suc6P	0.429127	0.18415	0
2-OG	Glc1P	0.105182	0.0110632	0.0291983
2-OG	Glc6P	0.33756	0.113947	6.40377e-13
2-OG	Fru6P	0.324764	0.105472	5.09726e-12
2-OG	Man6P	0.0852503	0.00726761	0.0774199
2-OG	Gal1P	0.01622	0.000263089	0.737332
2-OG	ADPGlc	0.0339177	0.00115041	0.482999
2-OG	UDPGlc	-0.0217585	0.00047343	0.652759
2-OG	3-PGA	0.552521	0.30528	0
2-OG	Pyruvate	0.110435	0.0121959	0.0219995
2-OG	PEP	0.498796	0.248797	0
2-OG	Shikimate	-0.0403766	0.00163027	0.405277
2-OG	Gly3P	0.309687	0.0959063	5.196e-11
2-OG	Glycerate	0.247143	0.0610797	4.89546e-07
2-OG	Isocitrate	-0.173084	0.0299582	0.000311005
2-OG	Aconitate	0.0638301	0.00407429	0.223145
2-OG	Citrate	-0.132595	0.0175814	0.00589244
2-OG	Malate	-0.0104408	0.000109011	0.82908
2-OG	Fumarate	-0.391196	0.153034	5.9508e-14
2-OG	Starch	0.283292	0.0802541	3.65145e-08
Isocitrate	Tre6P	-0.140969	0.0198722	0.00339699
Isocitrate	Sucrose	-0.336078	0.112948	9.24816e-13
Isocitrate	Glucose	0.141997	0.020163	0.00327655
Isocitrate	Fructose	0.128625	0.0165443	0.00793341
Isocitrate	Suc6P	-0.251213	0.0631078	1.29904e-07
Isocitrate	Glc1P	0.152743	0.0233306	0.00148912
Isocitrate	Glc6P	-0.310129	0.09618	4.8634e-11
Isocitrate	Fru6P	-0.338259	0.114419	5.70211e-13
Isocitrate	Man6P	-0.235179	0.055309	8.14271e-07
Isocitrate	Gal1P	0.00360034	1.29624e-05	0.940659
Isocitrate	ADPGlc	-0.220051	0.0484224	4.09751e-06
Isocitrate	UDPGlc	-0.190272	0.0362033	7.1752e-05
Isocitrate	3-PGA	-0.30532	0.0932201	9.93778e-11
Isocitrate	Pyruvate	-0.099875	0.00997502	0.0384334
Isocitrate	PEP	-0.486358	0.236544	0
Isocitrate	Shikimate	-0.110543	0.0122198	0.022338
Isocitrate	Gly3P	-0.320678	0.102834	9.68847e-12
Isocitrate	Glycerate	-0.167179	0.0279489	0.000741867
Isocitrate	2-OG	-0.173084	0.0299582	0.000311005
Isocitrate	Aconitate	0.0639752	0.00409283	0.222092
Isocitrate	Citrate	0.25577	0.0654182	7.53054e-08
Isocitrate	Malate	-0.0528946	0.00279784	0.273771
Isocitrate	Fumarate	-0.248094	0.0615506	3.4161e-06
Isocitrate	Starch	-0.149114	0.022235	0.0043033
Aconitate	Tre6P	-0.214483	0.0460029	3.51087e-05
Aconitate	Sucrose	-0.314142	0.0986855	8.8612e-10
Aconitate	Glucose	0.852275	0.726373	0
Aconitate	Fructose	0.606711	0.368099	0
Aconitate	Suc6P	0.432727	0.187253	0
Aconitate	Glc1P	0.88909	0.790481	0
Aconitate	Glc6P	0.293018	0.0858593	1.11364e-08
Aconitate	Fru6P	-0.0283883	0.000805894	0.588266
Aconitate	Man6P	0.395944	0.156771	3.55271e-15
Aconitate	Gal1P	-0.384548	0.147877	2.39808e-14
Aconitate	ADPGlc	-0.139571	0.0194801	0.00749263
Aconitate	UDPGlc	0.647936	0.419821	0
Aconitate	3-PGA	0.217694	0.0473908	2.65761e-05
Aconitate	Pyruvate	0.724694	0.525181	0
Aconitate	PEP	-0.118578	0.0140609	0.0232811
Aconitate	Shikimate	0.510322	0.260429	0
Aconitate	Gly3P	0.663026	0.439603	0
Aconitate	Glycerate	-0.3357	0.112695	4.88223e-11
Aconitate	2-OG	0.0638301	0.00407429	0.223145
Aconitate	Isocitrate	0.0639752	0.00409283	0.222092
Aconitate	Citrate	0.0959971	0.00921544	0.0665814
Aconitate	Malate	0.714813	0.510957	0
Aconitate	Fumarate	-0.26878	0.0722426	5.48891e-06
Aconitate	Starch	-0.395321	0.156278	4.21885e-15
Citrate	Tre6P	0.0262896	0.000691141	0.586676
Citrate	Sucrose	-0.371932	0.138333	1.77636e-15
Citrate	Glucose	-0.0531356	0.00282339	0.273276
Citrate	Fructose	0.00294936	8.69873e-06	0.951659
Citrate	Suc6P	-0.246959	0.0609888	2.14055e-07
Citrate	Glc1P	0.182666	0.0333667	0.000139585
Citrate	Glc6P	0.107997	0.0116633	0.0251234
Citrate	Fru6P	0.0800098	0.00640156	0.0975305
Citrate	Man6P	0.104017	0.0108195	0.0310439
Citrate	Gal1P	0.245233	0.0601392	2.61468e-07
Citrate	ADPGlc	0.0215843	0.000465882	0.655358
Citrate	UDPGlc	0.0798541	0.00637668	0.0981861
Citrate	3-PGA	-0.216441	0.0468466	5.92799e-06
Citrate	Pyruvate	0.0629969	0.00396861	0.192293
Citrate	PEP	-0.13672	0.0186923	0.00450879
Citrate	Shikimate	-0.192287	0.0369742	6.35718e-05
Citrate	Gly3P	0.0786264	0.00618212	0.103481
Citrate	Glycerate	-0.186644	0.034836	0.000161245
Citrate	2-OG	-0.132595	0.0175814	0.00589244
Citrate	Isocitrate	0.25577	0.0654182	7.53054e-08
Citrate	Aconitate	0.0959971	0.00921544	0.0665814
Citrate	Malate	0.126309	0.015954	0.00873938
Citrate	Fumarate	0.163	0.0265689	0.00249785
Citrate	Starch	-0.254823	0.0649349	8.08234e-07
Malate	Tre6P	0.867524	0.752598	0
Malate	Sucrose	-0.228373	0.0521543	1.80568e-06
Malate	Glucose	0.258174	0.0666539	6.25779e-08
Malate	Fructose	0.174646	0.0305014	0.000297272
Malate	Suc6P	-0.173282	0.0300267	0.000306029
Malate	Glc1P	0.36281	0.131631	7.99361e-15
Malate	Glc6P	0.684651	0.468748	0
Malate	Fru6P	0.679341	0.461504	0
Malate	Man6P	-0.0534778	0.00285988	0.268509
Malate	Gal1P	0.743542	0.552855	0
Malate	ADPGlc	0.0279878	0.000783317	0.56273
Malate	UDPGlc	-0.0226097	0.000511199	0.640114
Malate	3-PGA	-0.0542171	0.0029395	0.261938
Malate	Pyruvate	0.32007	0.102445	1.06497e-11
Malate	PEP	-0.144582	0.0209039	0.00265412
Malate	Shikimate	-0.172537	0.0297692	0.000341293
Malate	Gly3P	0.0944195	0.00891505	0.0503947
Malate	Glycerate	0.316792	0.100357	7.2069e-11
Malate	2-OG	-0.0104408	0.000109011	0.82908
Malate	Isocitrate	-0.0528946	0.00279784	0.273771
Malate	Aconitate	0.714813	0.510957	0
Malate	Citrate	0.126309	0.015954	0.00873938
Malate	Fumarate	0.248585	0.0617945	3.26248e-06
Malate	Starch	-0.355791	0.126588	2.47713e-12
Fumarate	Tre6P	0.228388	0.052161	2.00204e-05
Fumarate	Sucrose	-0.386891	0.149685	1.38556e-13
Fumarate	Glucose	-0.235663	0.0555373	1.16033e-05
Fumarate	Fructose	-0.320979	0.103027	1.63134e-09
Fumarate	Suc6P	-0.410852	0.1688	2.22045e-15
Fumarate	Glc1P	-0.194933	0.0379987	0.00028719
Fumarate	Glc6P	0.0831702	0.00691729	0.124755
Fumarate	Fru6P	0.238421	0.0568447	8.29272e-06
Fumarate	Man6P	0.0731723	0.00535418	0.177
Fumarate	Gal1P	0.333254	0.111058	2.58188e-10
Fumarate	ADPGlc	0.389572	0.151766	7.68274e-14
Fumarate	UDPGlc	0.212887	0.0453208	7.2438e-05
Fumarate	3-PGA	-0.288487	0.0832245	5.59048e-08
Fumarate	Pyruvate	0.0116931	0.000136729	0.829409
Fumarate	PEP	-0.0986255	0.00972699	0.0685049
Fumarate	Shikimate	-0.324366	0.105213	9.57703e-10
Fumarate	Gly3P	-0.0695554	0.00483795	0.19944
Fumarate	Glycerate	0.0480226	0.00230617	0.394894
Fumarate	2-OG	-0.391196	0.153034	5.9508e-14
Fumarate	Isocitrate	-0.248094	0.0615506	3.4161e-06
Fumarate	Aconitate	-0.26878	0.0722426	5.48891e-06
Fumarate	Citrate	0.163	0.0265689	0.00249785
Fumarate	Malate	0.248585	0.0617945	3.26248e-06
Fumarate	Starch	0.0056433	3.18468e-05	0.925507
Starch	Tre6P	0.775839	0.601926	0
Starch	Sucrose	0.732565	0.536652	0
Starch	Glucose	-0.244691	0.0598735	2.38396e-06
Starch	Fructose	-0.00731136	5.3456e-05	0.889896
Starch	Suc6P	0.189494	0.0359078	0.000271695
Starch	Glc1P	-0.444363	0.197458	0
Starch	Glc6P	0.137714	0.0189652	0.00842452
Starch	Fru6P	0.246483	0.0607539	1.87321e-06
Starch	Man6P	-0.432944	0.187441	0
Starch	Gal1P	0.0522625	0.00273137	0.319382
Starch	ADPGlc	-0.0272056	0.000740146	0.604405
Starch	UDPGlc	-0.524864	0.275482	0
Starch	3-PGA	0.045584	0.0020779	0.385206
Starch	Pyruvate	-0.4791	0.229536	0
Starch	PEP	0.22473	0.0505037	1.4622e-05
Starch	Shikimate	-0.0878815	0.00772315	0.0936484
Starch	Gly3P	-0.266695	0.0711265	2.31974e-07
Starch	Glycerate	0.570233	0.325166	0
Starch	2-OG	0.283292	0.0802541	3.65145e-08
Starch	Isocitrate	-0.149114	0.022235	0.0043033
Starch	Aconitate	-0.395321	0.156278	4.21885e-15
Starch	Citrate	-0.254823	0.0649349	8.08234e-07
Starch	Malate	-0.355791	0.126588	2.47713e-12
Starch	Fumarate	0.0056433	3.18468e-05	0.925507

## Sheet: Arabidopsis diel
metabolite_1	metabolite_2	Pearson.s.r	R2	p.value
Tre6P	Sucrose	0.905506	0.819941	0
Tre6P	Glucose	0.657043	0.431705	1.51656e-12
Tre6P	Fructose	0.662566	0.438993	8.47322e-13
Tre6P	Suc6P	0.578763	0.334967	1.51407e-09
Tre6P	Glc1P	0.59172	0.350133	5.25088e-10
Tre6P	Glc6P	0.550795	0.303375	1.28039e-08
Tre6P	Fru6P	0.658805	0.434024	9.4369e-13
Tre6P	Man6P	-0.540744	0.292404	2.63137e-08
Tre6P	Gal1P	0.134979	0.0182194	0.199543
Tre6P	ADPGlc	0.691805	0.478594	2.24265e-14
Tre6P	UDPGlc	0.607915	0.369561	1.30614e-10
Tre6P	3-PGA	0.777176	0.604003	0
Tre6P	Pyruvate	0.00976101	9.52773e-05	0.926423
Tre6P	PEP	0.0285934	0.000817582	0.786727
Tre6P	Shikimate	0.583495	0.340467	1.03397e-09
Tre6P	Gly3P	0.497801	0.247806	4.44708e-07
Tre6P	Glycerate	0.791328	0.6262	0
Tre6P	2-OG	0.780563	0.609278	0
Tre6P	Isocitrate	0.0626863	0.00392957	0.55276
Tre6P	Aconitate	-0.058343	0.00340391	0.580656
Tre6P	Citrate	-0.199159	0.0396644	0.0570063
Tre6P	Malate	0.561867	0.315694	5.63041e-09
Tre6P	Fumarate	0.57337	0.328753	2.32124e-09
Tre6P	Starch	0.354963	0.125999	0.000555479
Tre6P	Glc1,6bP	0.819878	0.6722	0
Tre6P	Fru1,6bP	0.596715	0.356069	3.44719e-10
Sucrose	Tre6P	0.905506	0.819941	0
Sucrose	Glucose	0.563614	0.31766	6.00275e-09
Sucrose	Fructose	0.534705	0.285909	4.77222e-08
Sucrose	Suc6P	0.664648	0.441756	6.78124e-13
Sucrose	Glc1P	0.561568	0.315359	6.99697e-09
Sucrose	Glc6P	0.588729	0.346602	8.374e-10
Sucrose	Fru6P	0.719601	0.517826	8.88178e-16
Sucrose	Man6P	-0.523332	0.273876	1.02416e-07
Sucrose	Gal1P	0.0857787	0.00735799	0.418828
Sucrose	ADPGlc	0.789416	0.623177	0
Sucrose	UDPGlc	0.485629	0.235836	1.06468e-06
Sucrose	3-PGA	0.766295	0.587208	0
Sucrose	Pyruvate	-0.0644923	0.00415926	0.543622
Sucrose	PEP	-0.0379254	0.00143834	0.721157
Sucrose	Shikimate	0.613408	0.376269	1.01874e-10
Sucrose	Gly3P	0.499067	0.249068	4.77217e-07
Sucrose	Glycerate	0.8688	0.754813	0
Sucrose	2-OG	0.795111	0.632202	0
Sucrose	Isocitrate	-0.0541113	0.00292803	0.610454
Sucrose	Aconitate	-0.154538	0.0238821	0.14357
Sucrose	Citrate	-0.290609	0.0844534	0.0051982
Sucrose	Malate	0.621529	0.386298	4.8908e-11
Sucrose	Fumarate	0.629496	0.396265	2.33191e-11
Sucrose	Starch	0.422437	0.178453	3.03147e-05
Sucrose	Glc1,6bP	0.796302	0.634097	0
Sucrose	Fru1,6bP	0.709535	0.50344	3.55271e-15
Glucose	Tre6P	0.657043	0.431705	1.51656e-12
Glucose	Sucrose	0.563614	0.31766	6.00275e-09
Glucose	Fructose	0.801878	0.643009	0
Glucose	Suc6P	0.0480563	0.00230941	0.651015
Glucose	Glc1P	0.187226	0.0350536	0.0755545
Glucose	Glc6P	0.165062	0.0272454	0.117919
Glucose	Fru6P	0.127525	0.0162626	0.22835
Glucose	Man6P	-0.607536	0.3691	1.70961e-10
Glucose	Gal1P	-0.151243	0.0228745	0.15241
Glucose	ADPGlc	0.360619	0.130046	0.000445638
Glucose	UDPGlc	0.392488	0.154047	0.000119114
Glucose	3-PGA	0.648417	0.420444	3.6775e-12
Glucose	Pyruvate	-0.0015252	2.32623e-06	0.988552
Glucose	PEP	0.090572	0.00820329	0.393208
Glucose	Shikimate	0.271254	0.0735787	0.00930113
Glucose	Gly3P	0.195902	0.0383775	0.0627404
Glucose	Glycerate	0.529234	0.280088	6.91486e-08
Glucose	2-OG	0.709956	0.504037	3.33067e-15
Glucose	Isocitrate	0.0497805	0.0024781	0.639354
Glucose	Aconitate	-0.0721743	0.00520912	0.496588
Glucose	Citrate	-0.114115	0.0130222	0.281453
Glucose	Malate	0.265042	0.0702471	0.0111181
Glucose	Fumarate	0.292494	0.0855525	0.00490137
Glucose	Starch	0.054115	0.00292843	0.610429
Glucose	Glc1,6bP	0.442336	0.195661	1.13369e-05
Glucose	Fru1,6bP	0.196892	0.0387666	0.061397
Fructose	Tre6P	0.662566	0.438993	8.47322e-13
Fructose	Sucrose	0.534705	0.285909	4.77222e-08
Fructose	Glucose	0.801878	0.643009	0
Fructose	Suc6P	0.0972059	0.00944899	0.359331
Fructose	Glc1P	0.109787	0.0120533	0.300219
Fructose	Glc6P	0.0747539	0.00558815	0.481286
Fructose	Fru6P	0.135765	0.0184322	0.199435
Fructose	Man6P	-0.636648	0.405321	1.1775e-11
Fructose	Gal1P	-0.301424	0.0908566	0.00369009
Fructose	ADPGlc	0.419719	0.176164	3.45099e-05
Fructose	UDPGlc	0.266129	0.0708244	0.0107794
Fructose	3-PGA	0.607237	0.368737	1.75467e-10
Fructose	Pyruvate	-0.0889585	0.00791361	0.401726
Fructose	PEP	-0.0893034	0.00797511	0.399896
Fructose	Shikimate	0.0725161	0.00525858	0.494546
Fructose	Gly3P	0.166262	0.027643	0.115235
Fructose	Glycerate	0.385495	0.148607	0.000160976
Fructose	2-OG	0.517633	0.267944	1.48604e-07
Fructose	Isocitrate	-0.00623846	3.89184e-05	0.9532
Fructose	Aconitate	-0.11936	0.0142468	0.259777
Fructose	Citrate	-0.0545865	0.00297968	0.607317
Fructose	Malate	0.00988388	9.76911e-05	0.925915
Fructose	Fumarate	0.0270721	0.000732901	0.798933
Fructose	Starch	-0.210289	0.0442217	0.045421
Fructose	Glc1,6bP	0.399503	0.159603	8.74539e-05
Fructose	Fru1,6bP	0.223316	0.0498699	0.033354
Suc6P	Tre6P	0.578763	0.334967	1.51407e-09
Suc6P	Sucrose	0.664648	0.441756	6.78124e-13
Suc6P	Glucose	0.0480563	0.00230941	0.651015
Suc6P	Fructose	0.0972059	0.00944899	0.359331
Suc6P	Glc1P	0.791781	0.626917	0
Suc6P	Glc6P	0.842134	0.70919	0
Suc6P	Fru6P	0.913619	0.8347	0
Suc6P	Man6P	0.102688	0.0105449	0.330025
Suc6P	Gal1P	0.512607	0.262766	1.75265e-07
Suc6P	ADPGlc	0.647452	0.419194	3.07265e-12
Suc6P	UDPGlc	0.465258	0.216465	2.97068e-06
Suc6P	3-PGA	0.572118	0.327319	2.5605e-09
Suc6P	Pyruvate	0.043066	0.00185468	0.683556
Suc6P	PEP	0.20733	0.0429858	0.0473612
Suc6P	Shikimate	0.650293	0.422881	2.29727e-12
Suc6P	Gly3P	0.657474	0.432272	1.08669e-12
Suc6P	Glycerate	0.646503	0.417966	3.38352e-12
Suc6P	2-OG	0.37344	0.139458	0.000245871
Suc6P	Isocitrate	0.121632	0.0147943	0.248092
Suc6P	Aconitate	0.0835342	0.00697797	0.428558
Suc6P	Citrate	-0.0225238	0.000507319	0.831239
Suc6P	Malate	0.64433	0.415161	4.21441e-12
Suc6P	Fumarate	0.617522	0.381333	5.51013e-11
Suc6P	Starch	0.516589	0.266864	1.58975e-07
Suc6P	Glc1,6bP	0.709778	0.503784	2.22045e-15
Suc6P	Fru1,6bP	0.649143	0.421387	2.58504e-12
Glc1P	Tre6P	0.59172	0.350133	5.25088e-10
Glc1P	Sucrose	0.561568	0.315359	6.99697e-09
Glc1P	Glucose	0.187226	0.0350536	0.0755545
Glc1P	Fructose	0.109787	0.0120533	0.300219
Glc1P	Suc6P	0.791781	0.626917	0
Glc1P	Glc6P	0.853419	0.728323	0
Glc1P	Fru6P	0.806147	0.649873	0
Glc1P	Man6P	0.200001	0.0400004	0.0559438
Glc1P	Gal1P	0.747238	0.558365	0
Glc1P	ADPGlc	0.445927	0.198851	8.39725e-06
Glc1P	UDPGlc	0.621507	0.38627	3.81881e-11
Glc1P	3-PGA	0.611204	0.373571	9.75167e-11
Glc1P	Pyruvate	0.251003	0.0630027	0.0158048
Glc1P	PEP	0.494913	0.244939	5.30598e-07
Glc1P	Shikimate	0.689777	0.475793	2.86438e-14
Glc1P	Gly3P	0.812825	0.660685	0
Glc1P	Glycerate	0.595401	0.354502	3.85355e-10
Glc1P	2-OG	0.441817	0.195202	1.03893e-05
Glc1P	Isocitrate	0.36499	0.133218	0.000347238
Glc1P	Aconitate	0.239539	0.057379	0.0214621
Glc1P	Citrate	0.0703895	0.00495468	0.504933
Glc1P	Malate	0.691675	0.478415	2.28706e-14
Glc1P	Fumarate	0.678773	0.460733	1.04139e-13
Glc1P	Starch	0.552035	0.304743	1.41007e-08
Glc1P	Glc1,6bP	0.740588	0.548471	0
Glc1P	Fru1,6bP	0.51294	0.263108	1.71542e-07
Glc6P	Tre6P	0.550795	0.303375	1.28039e-08
Glc6P	Sucrose	0.588729	0.346602	8.374e-10
Glc6P	Glucose	0.165062	0.0272454	0.117919
Glc6P	Fructose	0.0747539	0.00558815	0.481286
Glc6P	Suc6P	0.842134	0.70919	0
Glc6P	Glc1P	0.853419	0.728323	0
Glc6P	Fru6P	0.87999	0.774382	0
Glc6P	Man6P	0.20558	0.042263	0.0493052
Glc6P	Gal1P	0.670239	0.449221	2.72671e-13
Glc6P	ADPGlc	0.492836	0.242887	6.01842e-07
Glc6P	UDPGlc	0.534338	0.285517	4.11458e-08
Glc6P	3-PGA	0.669432	0.44814	2.98206e-13
Glc6P	Pyruvate	0.178462	0.0318488	0.0887483
Glc6P	PEP	0.451474	0.203829	6.27237e-06
Glc6P	Shikimate	0.809185	0.65478	0
Glc6P	Gly3P	0.752926	0.566898	0
Glc6P	Glycerate	0.678679	0.460605	1.05249e-13
Glc6P	2-OG	0.54276	0.294588	2.28174e-08
Glc6P	Isocitrate	0.354695	0.125809	0.000522173
Glc6P	Aconitate	0.256296	0.0656875	0.013662
Glc6P	Citrate	0.132003	0.0174247	0.209729
Glc6P	Malate	0.788171	0.621213	0
Glc6P	Fumarate	0.771818	0.595703	0
Glc6P	Starch	0.622261	0.387209	4.57308e-11
Glc6P	Glc1,6bP	0.732001	0.535825	0
Glc6P	Fru1,6bP	0.562457	0.316357	5.38466e-09
Fru6P	Tre6P	0.658805	0.434024	9.4369e-13
Fru6P	Sucrose	0.719601	0.517826	8.88178e-16
Fru6P	Glucose	0.127525	0.0162626	0.22835
Fru6P	Fructose	0.135765	0.0184322	0.199435
Fru6P	Suc6P	0.913619	0.8347	0
Fru6P	Glc1P	0.806147	0.649873	0
Fru6P	Glc6P	0.87999	0.774382	0
Fru6P	Man6P	-0.0163725	0.000268058	0.876898
Fru6P	Gal1P	0.431931	0.186565	1.71444e-05
Fru6P	ADPGlc	0.723085	0.522852	4.44089e-16
Fru6P	UDPGlc	0.462343	0.213761	3.48889e-06
Fru6P	3-PGA	0.630614	0.397674	1.61946e-11
Fru6P	Pyruvate	-0.00428867	1.83927e-05	0.967636
Fru6P	PEP	0.113581	0.0129007	0.28102
Fru6P	Shikimate	0.746508	0.557274	0
Fru6P	Gly3P	0.748796	0.560696	0
Fru6P	Glycerate	0.767029	0.588333	0
Fru6P	2-OG	0.481324	0.231673	1.19201e-06
Fru6P	Isocitrate	0.0583569	0.00340553	0.580566
Fru6P	Aconitate	-0.0489689	0.00239795	0.642971
Fru6P	Citrate	-0.151435	0.0229326	0.14959
Fru6P	Malate	0.729282	0.531852	2.22045e-16
Fru6P	Fumarate	0.690729	0.477107	2.55351e-14
Fru6P	Starch	0.557426	0.310724	9.51275e-09
Fru6P	Glc1,6bP	0.818615	0.67013	0
Fru6P	Fru1,6bP	0.789213	0.622856	0
Man6P	Tre6P	-0.540744	0.292404	2.63137e-08
Man6P	Sucrose	-0.523332	0.273876	1.02416e-07
Man6P	Glucose	-0.607536	0.3691	1.70961e-10
Man6P	Fructose	-0.636648	0.405321	1.1775e-11
Man6P	Suc6P	0.102688	0.0105449	0.330025
Man6P	Glc1P	0.200001	0.0400004	0.0559438
Man6P	Glc6P	0.20558	0.042263	0.0493052
Man6P	Fru6P	-0.0163725	0.000268058	0.876898
Man6P	Gal1P	0.619426	0.383689	4.62745e-11
Man6P	ADPGlc	-0.391514	0.153283	0.000113774
Man6P	UDPGlc	-0.00551186	3.03806e-05	0.958413
Man6P	3-PGA	-0.311086	0.0967748	0.00254191
Man6P	Pyruvate	0.274053	0.0751051	0.00820539
Man6P	PEP	0.446959	0.199772	7.95673e-06
Man6P	Shikimate	-0.0629155	0.00395836	0.551306
Man6P	Gly3P	0.0896238	0.00803243	0.395548
Man6P	Glycerate	-0.438596	0.192366	1.22521e-05
Man6P	2-OG	-0.520123	0.270528	1.07392e-07
Man6P	Isocitrate	0.547958	0.300258	1.57279e-08
Man6P	Aconitate	0.599127	0.358953	2.8059e-10
Man6P	Citrate	0.620334	0.384815	4.25602e-11
Man6P	Malate	-0.0875673	0.00766803	0.406523
Man6P	Fumarate	-0.117507	0.0138079	0.264617
Man6P	Starch	-0.0214234	0.00045896	0.840258
Man6P	Glc1,6bP	-0.251847	0.0634267	0.015445
Man6P	Fru1,6bP	-0.31501	0.0992313	0.00222504
Gal1P	Tre6P	0.134979	0.0182194	0.199543
Gal1P	Sucrose	0.0857787	0.00735799	0.418828
Gal1P	Glucose	-0.151243	0.0228745	0.15241
Gal1P	Fructose	-0.301424	0.0908566	0.00369009
Gal1P	Suc6P	0.512607	0.262766	1.75265e-07
Gal1P	Glc1P	0.747238	0.558365	0
Gal1P	Glc6P	0.670239	0.449221	2.72671e-13
Gal1P	Fru6P	0.431931	0.186565	1.71444e-05
Gal1P	Man6P	0.619426	0.383689	4.62745e-11
Gal1P	ADPGlc	-0.102501	0.0105064	0.330913
Gal1P	UDPGlc	0.554737	0.307733	9.58936e-09
Gal1P	3-PGA	0.182377	0.0332614	0.0818578
Gal1P	Pyruvate	0.469305	0.220247	2.37054e-06
Gal1P	PEP	0.729615	0.532338	0
Gal1P	Shikimate	0.547175	0.299401	1.66415e-08
Gal1P	Gly3P	0.476127	0.226697	1.60985e-06
Gal1P	Glycerate	0.156327	0.0244382	0.136724
Gal1P	2-OG	0.11805	0.0139358	0.2624
Gal1P	Isocitrate	0.599435	0.359323	2.73269e-10
Gal1P	Aconitate	0.567223	0.321742	3.74277e-09
Gal1P	Citrate	0.378149	0.142997	0.00020201
Gal1P	Malate	0.552971	0.305776	1.09205e-08
Gal1P	Fumarate	0.551791	0.304473	1.19059e-08
Gal1P	Starch	0.553772	0.306663	1.2431e-08
Gal1P	Glc1,6bP	0.343019	0.117662	0.00081601
Gal1P	Fru1,6bP	0.0395983	0.00156802	0.707834
ADPGlc	Tre6P	0.691805	0.478594	2.24265e-14
ADPGlc	Sucrose	0.789416	0.623177	0
ADPGlc	Glucose	0.360619	0.130046	0.000445638
ADPGlc	Fructose	0.419719	0.176164	3.45099e-05
ADPGlc	Suc6P	0.647452	0.419194	3.07265e-12
ADPGlc	Glc1P	0.445927	0.198851	8.39725e-06
ADPGlc	Glc6P	0.492836	0.242887	6.01842e-07
ADPGlc	Fru6P	0.723085	0.522852	4.44089e-16
ADPGlc	Man6P	-0.391514	0.153283	0.000113774
ADPGlc	Gal1P	-0.102501	0.0105064	0.330913
ADPGlc	UDPGlc	0.331627	0.109977	0.00124108
ADPGlc	3-PGA	0.741928	0.550457	0
ADPGlc	Pyruvate	-0.226148	0.0511431	0.0301855
ADPGlc	PEP	-0.205266	0.0421343	0.04966
ADPGlc	Shikimate	0.403673	0.162952	6.60332e-05
ADPGlc	Gly3P	0.535654	0.286925	3.75641e-08
ADPGlc	Glycerate	0.795097	0.63218	0
ADPGlc	2-OG	0.577872	0.333936	1.62567e-09
ADPGlc	Isocitrate	-0.179268	0.0321369	0.0872944
ADPGlc	Aconitate	-0.29358	0.0861895	0.00450716
ADPGlc	Citrate	-0.315771	0.0997114	0.00216787
ADPGlc	Malate	0.386323	0.149246	0.000142608
ADPGlc	Fumarate	0.353163	0.124724	0.000554225
ADPGlc	Starch	0.169635	0.028776	0.107941
ADPGlc	Glc1,6bP	0.731886	0.535657	0
ADPGlc	Fru1,6bP	0.779414	0.607486	0
UDPGlc	Tre6P	0.607915	0.369561	1.30614e-10
UDPGlc	Sucrose	0.485629	0.235836	1.06468e-06
UDPGlc	Glucose	0.392488	0.154047	0.000119114
UDPGlc	Fructose	0.266129	0.0708244	0.0107794
UDPGlc	Suc6P	0.465258	0.216465	2.97068e-06
UDPGlc	Glc1P	0.621507	0.38627	3.81881e-11
UDPGlc	Glc6P	0.534338	0.285517	4.11458e-08
UDPGlc	Fru6P	0.462343	0.213761	3.48889e-06
UDPGlc	Man6P	-0.00551186	3.03806e-05	0.958413
UDPGlc	Gal1P	0.554737	0.307733	9.58936e-09
UDPGlc	ADPGlc	0.331627	0.109977	0.00124108
UDPGlc	3-PGA	0.541831	0.293581	2.43688e-08
UDPGlc	Pyruvate	0.311934	0.0973026	0.00247024
UDPGlc	PEP	0.48862	0.238749	7.75248e-07
UDPGlc	Shikimate	0.568211	0.322864	3.46828e-09
UDPGlc	Gly3P	0.437234	0.191174	1.31302e-05
UDPGlc	Glycerate	0.479699	0.230111	1.31011e-06
UDPGlc	2-OG	0.54342	0.295305	2.17717e-08
UDPGlc	Isocitrate	0.342258	0.117141	0.000839599
UDPGlc	Aconitate	0.296809	0.0880954	0.00406586
UDPGlc	Citrate	0.12566	0.0157903	0.232657
UDPGlc	Malate	0.511069	0.261192	1.93461e-07
UDPGlc	Fumarate	0.518278	0.268613	1.21242e-07
UDPGlc	Starch	0.431267	0.185991	1.97425e-05
UDPGlc	Glc1,6bP	0.603838	0.364621	1.86766e-10
UDPGlc	Fru1,6bP	0.176023	0.0309841	0.0932689
3-PGA	Tre6P	0.777176	0.604003	0
3-PGA	Sucrose	0.766295	0.587208	0
3-PGA	Glucose	0.648417	0.420444	3.6775e-12
3-PGA	Fructose	0.607237	0.368737	1.75467e-10
3-PGA	Suc6P	0.572118	0.327319	2.5605e-09
3-PGA	Glc1P	0.611204	0.373571	9.75167e-11
3-PGA	Glc6P	0.669432	0.44814	2.98206e-13
3-PGA	Fru6P	0.630614	0.397674	1.61946e-11
3-PGA	Man6P	-0.311086	0.0967748	0.00254191
3-PGA	Gal1P	0.182377	0.0332614	0.0818578
3-PGA	ADPGlc	0.741928	0.550457	0
3-PGA	UDPGlc	0.541831	0.293581	2.43688e-08
3-PGA	Pyruvate	0.066725	0.00445222	0.527415
3-PGA	PEP	0.315638	0.0996272	0.00217779
3-PGA	Shikimate	0.548296	0.300629	1.53484e-08
3-PGA	Gly3P	0.629191	0.395881	1.85529e-11
3-PGA	Glycerate	0.802492	0.643993	0
3-PGA	2-OG	0.821851	0.67544	0
3-PGA	Isocitrate	0.241117	0.0581376	0.0205928
3-PGA	Aconitate	0.0923121	0.00852153	0.38147
3-PGA	Citrate	-0.00633277	4.0104e-05	0.952226
3-PGA	Malate	0.526118	0.2768	7.20419e-08
3-PGA	Fumarate	0.533849	0.284995	4.25565e-08
3-PGA	Starch	0.276693	0.0765589	0.00792983
3-PGA	Glc1,6bP	0.810911	0.657577	0
3-PGA	Fru1,6bP	0.529081	0.279926	5.8972e-08
Pyruvate	Tre6P	0.00976101	9.52773e-05	0.926423
Pyruvate	Sucrose	-0.0644923	0.00415926	0.543622
Pyruvate	Glucose	-0.0015252	2.32623e-06	0.988552
Pyruvate	Fructose	-0.0889585	0.00791361	0.401726
Pyruvate	Suc6P	0.043066	0.00185468	0.683556
Pyruvate	Glc1P	0.251003	0.0630027	0.0158048
Pyruvate	Glc6P	0.178462	0.0318488	0.0887483
Pyruvate	Fru6P	-0.00428867	1.83927e-05	0.967636
Pyruvate	Man6P	0.274053	0.0751051	0.00820539
Pyruvate	Gal1P	0.469305	0.220247	2.37054e-06
Pyruvate	ADPGlc	-0.226148	0.0511431	0.0301855
Pyruvate	UDPGlc	0.311934	0.0973026	0.00247024
Pyruvate	3-PGA	0.066725	0.00445222	0.527415
Pyruvate	PEP	0.529726	0.28061	5.64416e-08
Pyruvate	Shikimate	0.052187	0.00272348	0.621269
Pyruvate	Gly3P	0.132115	0.0174544	0.209338
Pyruvate	Glycerate	-0.0792542	0.00628123	0.452672
Pyruvate	2-OG	0.0687835	0.00473117	0.514724
Pyruvate	Isocitrate	0.395739	0.156609	9.44014e-05
Pyruvate	Aconitate	0.376597	0.141825	0.000215603
Pyruvate	Citrate	0.225461	0.0508329	0.030704
Pyruvate	Malate	0.148271	0.0219843	0.158383
Pyruvate	Fumarate	0.171885	0.0295446	0.10135
Pyruvate	Starch	0.204189	0.0416933	0.0522071
Pyruvate	Glc1,6bP	0.0910497	0.00829004	0.388043
Pyruvate	Fru1,6bP	-0.180397	0.0325431	0.0852876
PEP	Tre6P	0.0285934	0.000817582	0.786727
PEP	Sucrose	-0.0379254	0.00143834	0.721157
PEP	Glucose	0.090572	0.00820329	0.393208
PEP	Fructose	-0.0893034	0.00797511	0.399896
PEP	Suc6P	0.20733	0.0429858	0.0473612
PEP	Glc1P	0.494913	0.244939	5.30598e-07
PEP	Glc6P	0.451474	0.203829	6.27237e-06
PEP	Fru6P	0.113581	0.0129007	0.28102
PEP	Man6P	0.446959	0.199772	7.95673e-06
PEP	Gal1P	0.729615	0.532338	0
PEP	ADPGlc	-0.205266	0.0421343	0.04966
PEP	UDPGlc	0.48862	0.238749	7.75248e-07
PEP	3-PGA	0.315638	0.0996272	0.00217779
PEP	Pyruvate	0.529726	0.28061	5.64416e-08
PEP	Shikimate	0.371805	0.138239	0.000263056
PEP	Gly3P	0.330045	0.10893	0.00131386
PEP	Glycerate	0.0468201	0.00219212	0.657632
PEP	2-OG	0.196277	0.0385246	0.0607699
PEP	Isocitrate	0.570025	0.324928	3.01402e-09
PEP	Aconitate	0.569253	0.324049	3.19995e-09
PEP	Citrate	0.384953	0.148189	0.000151277
PEP	Malate	0.368749	0.135976	0.000298161
PEP	Fumarate	0.391635	0.153378	0.000113171
PEP	Starch	0.420928	0.17718	3.25813e-05
PEP	Glc1,6bP	0.196144	0.0384724	0.0609485
PEP	Fru1,6bP	-0.27562	0.0759662	0.00783211
Shikimate	Tre6P	0.583495	0.340467	1.03397e-09
Shikimate	Sucrose	0.613408	0.376269	1.01874e-10
Shikimate	Glucose	0.271254	0.0735787	0.00930113
Shikimate	Fructose	0.0725161	0.00525858	0.494546
Shikimate	Suc6P	0.650293	0.422881	2.29727e-12
Shikimate	Glc1P	0.689777	0.475793	2.86438e-14
Shikimate	Glc6P	0.809185	0.65478	0
Shikimate	Fru6P	0.746508	0.557274	0
Shikimate	Man6P	-0.0629155	0.00395836	0.551306
Shikimate	Gal1P	0.547175	0.299401	1.66415e-08
Shikimate	ADPGlc	0.403673	0.162952	6.60332e-05
Shikimate	UDPGlc	0.568211	0.322864	3.46828e-09
Shikimate	3-PGA	0.548296	0.300629	1.53484e-08
Shikimate	Pyruvate	0.052187	0.00272348	0.621269
Shikimate	PEP	0.371805	0.138239	0.000263056
Shikimate	Gly3P	0.603424	0.364121	1.93625e-10
Shikimate	Glycerate	0.748899	0.56085	0
Shikimate	2-OG	0.656557	0.431067	1.19682e-12
Shikimate	Isocitrate	0.165834	0.0275009	0.114144
Shikimate	Aconitate	0.0751514	0.00564773	0.476478
Shikimate	Citrate	-0.10845	0.0117615	0.303463
Shikimate	Malate	0.956746	0.915364	0
Shikimate	Fumarate	0.934178	0.872689	0
Shikimate	Starch	0.836161	0.699165	0
Shikimate	Glc1,6bP	0.692182	0.479116	2.13163e-14
Shikimate	Fru1,6bP	0.5207	0.271128	1.03378e-07
Gly3P	Tre6P	0.497801	0.247806	4.44708e-07
Gly3P	Sucrose	0.499067	0.249068	4.77217e-07
Gly3P	Glucose	0.195902	0.0383775	0.0627404
Gly3P	Fructose	0.166262	0.027643	0.115235
Gly3P	Suc6P	0.657474	0.432272	1.08669e-12
Gly3P	Glc1P	0.812825	0.660685	0
Gly3P	Glc6P	0.752926	0.566898	0
Gly3P	Fru6P	0.748796	0.560696	0
Gly3P	Man6P	0.0896238	0.00803243	0.395548
Gly3P	Gal1P	0.476127	0.226697	1.60985e-06
Gly3P	ADPGlc	0.535654	0.286925	3.75641e-08
Gly3P	UDPGlc	0.437234	0.191174	1.31302e-05
Gly3P	3-PGA	0.629191	0.395881	1.85529e-11
Gly3P	Pyruvate	0.132115	0.0174544	0.209338
Gly3P	PEP	0.330045	0.10893	0.00131386
Gly3P	Shikimate	0.603424	0.364121	1.93625e-10
Gly3P	Glycerate	0.536906	0.288268	3.44324e-08
Gly3P	2-OG	0.433362	0.187803	1.59607e-05
Gly3P	Isocitrate	0.201067	0.0404278	0.054622
Gly3P	Aconitate	0.0916275	0.00839559	0.385026
Gly3P	Citrate	-0.0341481	0.00116609	0.74658
Gly3P	Malate	0.562757	0.316696	5.26349e-09
Gly3P	Fumarate	0.533167	0.284267	4.46027e-08
Gly3P	Starch	0.469085	0.220041	2.7316e-06
Gly3P	Glc1,6bP	0.677117	0.458487	1.25899e-13
Gly3P	Fru1,6bP	0.569564	0.324404	3.12363e-09
Glycerate	Tre6P	0.791328	0.6262	0
Glycerate	Sucrose	0.8688	0.754813	0
Glycerate	Glucose	0.529234	0.280088	6.91486e-08
Glycerate	Fructose	0.385495	0.148607	0.000160976
Glycerate	Suc6P	0.646503	0.417966	3.38352e-12
Glycerate	Glc1P	0.595401	0.354502	3.85355e-10
Glycerate	Glc6P	0.678679	0.460605	1.05249e-13
Glycerate	Fru6P	0.767029	0.588333	0
Glycerate	Man6P	-0.438596	0.192366	1.22521e-05
Glycerate	Gal1P	0.156327	0.0244382	0.136724
Glycerate	ADPGlc	0.795097	0.63218	0
Glycerate	UDPGlc	0.479699	0.230111	1.31011e-06
Glycerate	3-PGA	0.802492	0.643993	0
Glycerate	Pyruvate	-0.0792542	0.00628123	0.452672
Glycerate	PEP	0.0468201	0.00219212	0.657632
Glycerate	Shikimate	0.748899	0.56085	0
Glycerate	Gly3P	0.536906	0.288268	3.44324e-08
Glycerate	2-OG	0.838668	0.703363	0
Glycerate	Isocitrate	-0.0257142	0.000661222	0.807765
Glycerate	Aconitate	-0.200389	0.0401556	0.05546
Glycerate	Citrate	-0.312648	0.0977488	0.00241123
Glycerate	Malate	0.782529	0.612351	0
Glycerate	Fumarate	0.767217	0.588621	0
Glycerate	Starch	0.53238	0.283428	5.59148e-08
Glycerate	Glc1,6bP	0.854363	0.729937	0
Glycerate	Fru1,6bP	0.778376	0.605869	0
2-OG	Tre6P	0.780563	0.609278	0
2-OG	Sucrose	0.795111	0.632202	0
2-OG	Glucose	0.709956	0.504037	3.33067e-15
2-OG	Fructose	0.517633	0.267944	1.48604e-07
2-OG	Suc6P	0.37344	0.139458	0.000245871
2-OG	Glc1P	0.441817	0.195202	1.03893e-05
2-OG	Glc6P	0.54276	0.294588	2.28174e-08
2-OG	Fru6P	0.481324	0.231673	1.19201e-06
2-OG	Man6P	-0.520123	0.270528	1.07392e-07
2-OG	Gal1P	0.11805	0.0139358	0.2624
2-OG	ADPGlc	0.577872	0.333936	1.62567e-09
2-OG	UDPGlc	0.54342	0.295305	2.17717e-08
2-OG	3-PGA	0.821851	0.67544	0
2-OG	Pyruvate	0.0687835	0.00473117	0.514724
2-OG	PEP	0.196277	0.0385246	0.0607699
2-OG	Shikimate	0.656557	0.431067	1.19682e-12
2-OG	Gly3P	0.433362	0.187803	1.59607e-05
2-OG	Glycerate	0.838668	0.703363	0
2-OG	Isocitrate	0.0966426	0.0093398	0.359438
2-OG	Aconitate	-0.0163223	0.000266419	0.877272
2-OG	Citrate	-0.177473	0.0314965	0.0905608
2-OG	Malate	0.668602	0.447028	3.2685e-13
2-OG	Fumarate	0.699853	0.489794	8.43769e-15
2-OG	Starch	0.458728	0.210431	4.80774e-06
2-OG	Glc1,6bP	0.704431	0.496222	4.66294e-15
2-OG	Fru1,6bP	0.501421	0.251423	3.55596e-07
Isocitrate	Tre6P	0.0626863	0.00392957	0.55276
Isocitrate	Sucrose	-0.0541113	0.00292803	0.610454
Isocitrate	Glucose	0.0497805	0.0024781	0.639354
Isocitrate	Fructose	-0.00623846	3.89184e-05	0.9532
Isocitrate	Suc6P	0.121632	0.0147943	0.248092
Isocitrate	Glc1P	0.36499	0.133218	0.000347238
Isocitrate	Glc6P	0.354695	0.125809	0.000522173
Isocitrate	Fru6P	0.0583569	0.00340553	0.580566
Isocitrate	Man6P	0.547958	0.300258	1.57279e-08
Isocitrate	Gal1P	0.599435	0.359323	2.73269e-10
Isocitrate	ADPGlc	-0.179268	0.0321369	0.0872944
Isocitrate	UDPGlc	0.342258	0.117141	0.000839599
Isocitrate	3-PGA	0.241117	0.0581376	0.0205928
Isocitrate	Pyruvate	0.395739	0.156609	9.44014e-05
Isocitrate	PEP	0.570025	0.324928	3.01402e-09
Isocitrate	Shikimate	0.165834	0.0275009	0.114144
Isocitrate	Gly3P	0.201067	0.0404278	0.054622
Isocitrate	Glycerate	-0.0257142	0.000661222	0.807765
Isocitrate	2-OG	0.0966426	0.0093398	0.359438
Isocitrate	Aconitate	0.90761	0.823755	0
Isocitrate	Citrate	0.829746	0.688478	0
Isocitrate	Malate	0.146117	0.0213502	0.164585
Isocitrate	Fumarate	0.148381	0.0220169	0.158072
Isocitrate	Starch	0.021616	0.000467251	0.838841
Isocitrate	Glc1,6bP	0.199232	0.0396936	0.0569131
Isocitrate	Fru1,6bP	-0.182415	0.0332753	0.0817927
Aconitate	Tre6P	-0.058343	0.00340391	0.580656
Aconitate	Sucrose	-0.154538	0.0238821	0.14357
Aconitate	Glucose	-0.0721743	0.00520912	0.496588
Aconitate	Fructose	-0.11936	0.0142468	0.259777
Aconitate	Suc6P	0.0835342	0.00697797	0.428558
Aconitate	Glc1P	0.239539	0.057379	0.0214621
Aconitate	Glc6P	0.256296	0.0656875	0.013662
Aconitate	Fru6P	-0.0489689	0.00239795	0.642971
Aconitate	Man6P	0.599127	0.358953	2.8059e-10
Aconitate	Gal1P	0.567223	0.321742	3.74277e-09
Aconitate	ADPGlc	-0.29358	0.0861895	0.00450716
Aconitate	UDPGlc	0.296809	0.0880954	0.00406586
Aconitate	3-PGA	0.0923121	0.00852153	0.38147
Aconitate	Pyruvate	0.376597	0.141825	0.000215603
Aconitate	PEP	0.569253	0.324049	3.19995e-09
Aconitate	Shikimate	0.0751514	0.00564773	0.476478
Aconitate	Gly3P	0.0916275	0.00839559	0.385026
Aconitate	Glycerate	-0.200389	0.0401556	0.05546
Aconitate	2-OG	-0.0163223	0.000266419	0.877272
Aconitate	Isocitrate	0.90761	0.823755	0
Aconitate	Citrate	0.864417	0.747217	0
Aconitate	Malate	0.0415662	0.00172775	0.694018
Aconitate	Fumarate	0.0676725	0.00457957	0.521553
Aconitate	Starch	0.0222772	0.000496274	0.83398
Aconitate	Glc1,6bP	-0.0060781	3.69433e-05	0.954145
Aconitate	Fru1,6bP	-0.344249	0.118507	0.000779157
Citrate	Tre6P	-0.199159	0.0396644	0.0570063
Citrate	Sucrose	-0.290609	0.0844534	0.0051982
Citrate	Glucose	-0.114115	0.0130222	0.281453
Citrate	Fructose	-0.0545865	0.00297968	0.607317
Citrate	Suc6P	-0.0225238	0.000507319	0.831239
Citrate	Glc1P	0.0703895	0.00495468	0.504933
Citrate	Glc6P	0.132003	0.0174247	0.209729
Citrate	Fru6P	-0.151435	0.0229326	0.14959
Citrate	Man6P	0.620334	0.384815	4.25602e-11
Citrate	Gal1P	0.378149	0.142997	0.00020201
Citrate	ADPGlc	-0.315771	0.0997114	0.00216787
Citrate	UDPGlc	0.12566	0.0157903	0.232657
Citrate	3-PGA	-0.00633277	4.0104e-05	0.952226
Citrate	Pyruvate	0.225461	0.0508329	0.030704
Citrate	PEP	0.384953	0.148189	0.000151277
Citrate	Shikimate	-0.10845	0.0117615	0.303463
Citrate	Gly3P	-0.0341481	0.00116609	0.74658
Citrate	Glycerate	-0.312648	0.0977488	0.00241123
Citrate	2-OG	-0.177473	0.0314965	0.0905608
Citrate	Isocitrate	0.829746	0.688478	0
Citrate	Aconitate	0.864417	0.747217	0
Citrate	Malate	-0.172242	0.0296672	0.100633
Citrate	Fumarate	-0.170736	0.0291509	0.103689
Citrate	Starch	-0.263747	0.0695624	0.0115336
Citrate	Glc1,6bP	-0.157894	0.0249305	0.132786
Citrate	Fru1,6bP	-0.375907	0.141306	0.000221903
Malate	Tre6P	0.561867	0.315694	5.63041e-09
Malate	Sucrose	0.621529	0.386298	4.8908e-11
Malate	Glucose	0.265042	0.0702471	0.0111181
Malate	Fructose	0.00988388	9.76911e-05	0.925915
Malate	Suc6P	0.64433	0.415161	4.21441e-12
Malate	Glc1P	0.691675	0.478415	2.28706e-14
Malate	Glc6P	0.788171	0.621213	0
Malate	Fru6P	0.729282	0.531852	2.22045e-16
Malate	Man6P	-0.0875673	0.00766803	0.406523
Malate	Gal1P	0.552971	0.305776	1.09205e-08
Malate	ADPGlc	0.386323	0.149246	0.000142608
Malate	UDPGlc	0.511069	0.261192	1.93461e-07
Malate	3-PGA	0.526118	0.2768	7.20419e-08
Malate	Pyruvate	0.148271	0.0219843	0.158383
Malate	PEP	0.368749	0.135976	0.000298161
Malate	Shikimate	0.956746	0.915364	0
Malate	Gly3P	0.562757	0.316696	5.26349e-09
Malate	Glycerate	0.782529	0.612351	0
Malate	2-OG	0.668602	0.447028	3.2685e-13
Malate	Isocitrate	0.146117	0.0213502	0.164585
Malate	Aconitate	0.0415662	0.00172775	0.694018
Malate	Citrate	-0.172242	0.0296672	0.100633
Malate	Fumarate	0.984466	0.969173	0
Malate	Starch	0.87518	0.765939	0
Malate	Glc1,6bP	0.68685	0.471763	4.06342e-14
Malate	Fru1,6bP	0.548673	0.301042	1.4936e-08
Fumarate	Tre6P	0.57337	0.328753	2.32124e-09
Fumarate	Sucrose	0.629496	0.396265	2.33191e-11
Fumarate	Glucose	0.292494	0.0855525	0.00490137
Fumarate	Fructose	0.0270721	0.000732901	0.798933
Fumarate	Suc6P	0.617522	0.381333	5.51013e-11
Fumarate	Glc1P	0.678773	0.460733	1.04139e-13
Fumarate	Glc6P	0.771818	0.595703	0
Fumarate	Fru6P	0.690729	0.477107	2.55351e-14
Fumarate	Man6P	-0.117507	0.0138079	0.264617
Fumarate	Gal1P	0.551791	0.304473	1.19059e-08
Fumarate	ADPGlc	0.353163	0.124724	0.000554225
Fumarate	UDPGlc	0.518278	0.268613	1.21242e-07
Fumarate	3-PGA	0.533849	0.284995	4.25565e-08
Fumarate	Pyruvate	0.171885	0.0295446	0.10135
Fumarate	PEP	0.391635	0.153378	0.000113171
Fumarate	Shikimate	0.934178	0.872689	0
Fumarate	Gly3P	0.533167	0.284267	4.46027e-08
Fumarate	Glycerate	0.767217	0.588621	0
Fumarate	2-OG	0.699853	0.489794	8.43769e-15
Fumarate	Isocitrate	0.148381	0.0220169	0.158072
Fumarate	Aconitate	0.0676725	0.00457957	0.521553
Fumarate	Citrate	-0.170736	0.0291509	0.103689
Fumarate	Malate	0.984466	0.969173	0
Fumarate	Starch	0.886657	0.78616	0
Fumarate	Glc1,6bP	0.658542	0.433678	9.70335e-13
Fumarate	Fru1,6bP	0.513734	0.263923	1.6297e-07
Starch	Tre6P	0.354963	0.125999	0.000555479
Starch	Sucrose	0.422437	0.178453	3.03147e-05
Starch	Glucose	0.054115	0.00292843	0.610429
Starch	Fructose	-0.210289	0.0442217	0.045421
Starch	Suc6P	0.516589	0.266864	1.58975e-07
Starch	Glc1P	0.552035	0.304743	1.41007e-08
Starch	Glc6P	0.622261	0.387209	4.57308e-11
Starch	Fru6P	0.557426	0.310724	9.51275e-09
Starch	Man6P	-0.0214234	0.00045896	0.840258
Starch	Gal1P	0.553772	0.306663	1.2431e-08
Starch	ADPGlc	0.169635	0.028776	0.107941
Starch	UDPGlc	0.431267	0.185991	1.97425e-05
Starch	3-PGA	0.276693	0.0765589	0.00792983
Starch	Pyruvate	0.204189	0.0416933	0.0522071
Starch	PEP	0.420928	0.17718	3.25813e-05
Starch	Shikimate	0.836161	0.699165	0
Starch	Gly3P	0.469085	0.220041	2.7316e-06
Starch	Glycerate	0.53238	0.283428	5.59148e-08
Starch	2-OG	0.458728	0.210431	4.80774e-06
Starch	Isocitrate	0.021616	0.000467251	0.838841
Starch	Aconitate	0.0222772	0.000496274	0.83398
Starch	Citrate	-0.263747	0.0695624	0.0115336
Starch	Malate	0.87518	0.765939	0
Starch	Fumarate	0.886657	0.78616	0
Starch	Glc1,6bP	0.498805	0.248806	4.84912e-07
Starch	Fru1,6bP	0.358095	0.128232	0.000491926
Glc1,6bP	Tre6P	0.819878	0.6722	0
Glc1,6bP	Sucrose	0.796302	0.634097	0
Glc1,6bP	Glucose	0.442336	0.195661	1.13369e-05
Glc1,6bP	Fructose	0.399503	0.159603	8.74539e-05
Glc1,6bP	Suc6P	0.709778	0.503784	2.22045e-15
Glc1,6bP	Glc1P	0.740588	0.548471	0
Glc1,6bP	Glc6P	0.732001	0.535825	0
Glc1,6bP	Fru6P	0.818615	0.67013	0
Glc1,6bP	Man6P	-0.251847	0.0634267	0.015445
Glc1,6bP	Gal1P	0.343019	0.117662	0.00081601
Glc1,6bP	ADPGlc	0.731886	0.535657	0
Glc1,6bP	UDPGlc	0.603838	0.364621	1.86766e-10
Glc1,6bP	3-PGA	0.810911	0.657577	0
Glc1,6bP	Pyruvate	0.0910497	0.00829004	0.388043
Glc1,6bP	PEP	0.196144	0.0384724	0.0609485
Glc1,6bP	Shikimate	0.692182	0.479116	2.13163e-14
Glc1,6bP	Gly3P	0.677117	0.458487	1.25899e-13
Glc1,6bP	Glycerate	0.854363	0.729937	0
Glc1,6bP	2-OG	0.704431	0.496222	4.66294e-15
Glc1,6bP	Isocitrate	0.199232	0.0396936	0.0569131
Glc1,6bP	Aconitate	-0.0060781	3.69433e-05	0.954145
Glc1,6bP	Citrate	-0.157894	0.0249305	0.132786
Glc1,6bP	Malate	0.68685	0.471763	4.06342e-14
Glc1,6bP	Fumarate	0.658542	0.433678	9.70335e-13
Glc1,6bP	Starch	0.498805	0.248806	4.84912e-07
Glc1,6bP	Fru1,6bP	0.752247	0.565876	0
Fru1,6bP	Tre6P	0.596715	0.356069	3.44719e-10
Fru1,6bP	Sucrose	0.709535	0.50344	3.55271e-15
Fru1,6bP	Glucose	0.196892	0.0387666	0.061397
Fru1,6bP	Fructose	0.223316	0.0498699	0.033354
Fru1,6bP	Suc6P	0.649143	0.421387	2.58504e-12
Fru1,6bP	Glc1P	0.51294	0.263108	1.71542e-07
Fru1,6bP	Glc6P	0.562457	0.316357	5.38466e-09
Fru1,6bP	Fru6P	0.789213	0.622856	0
Fru1,6bP	Man6P	-0.31501	0.0992313	0.00222504
Fru1,6bP	Gal1P	0.0395983	0.00156802	0.707834
Fru1,6bP	ADPGlc	0.779414	0.607486	0
Fru1,6bP	UDPGlc	0.176023	0.0309841	0.0932689
Fru1,6bP	3-PGA	0.529081	0.279926	5.8972e-08
Fru1,6bP	Pyruvate	-0.180397	0.0325431	0.0852876
Fru1,6bP	PEP	-0.27562	0.0759662	0.00783211
Fru1,6bP	Shikimate	0.5207	0.271128	1.03378e-07
Fru1,6bP	Gly3P	0.569564	0.324404	3.12363e-09
Fru1,6bP	Glycerate	0.778376	0.605869	0
Fru1,6bP	2-OG	0.501421	0.251423	3.55596e-07
Fru1,6bP	Isocitrate	-0.182415	0.0332753	0.0817927
Fru1,6bP	Aconitate	-0.344249	0.118507	0.000779157
Fru1,6bP	Citrate	-0.375907	0.141306	0.000221903
Fru1,6bP	Malate	0.548673	0.301042	1.4936e-08
Fru1,6bP	Fumarate	0.513734	0.263923	1.6297e-07
Fru1,6bP	Starch	0.358095	0.128232	0.000491926
Fru1,6bP	Glc1,6bP	0.752247	0.565876	0

## Sheet: Arabidopsis day
metabolite_1	metabolite_2	Pearson.s.r	R2	p.value
Tre6P	Sucrose	0.721862	0.521085	4.68698e-08
Tre6P	Glucose	0.511223	0.261349	0.000459456
Tre6P	Fructose	0.467071	0.218155	0.00159087
Tre6P	Suc6P	0.0656007	0.00430346	0.67224
Tre6P	Glc1P	0.417916	0.174654	0.00476075
Tre6P	Glc6P	0.22696	0.0515109	0.138459
Tre6P	Fru6P	0.241292	0.0582218	0.114591
Tre6P	Man6P	-0.485286	0.235502	0.000841192
Tre6P	Gal1P	0.315231	0.0993707	0.0371347
Tre6P	ADPGlc	-0.0943848	0.0089085	0.542248
Tre6P	UDPGlc	0.621546	0.386319	6.70712e-06
Tre6P	3-PGA	0.291566	0.0850105	0.0548195
Tre6P	Pyruvate	0.376372	0.141656	0.0118007
Tre6P	PEP	0.0585685	0.00343027	0.705698
Tre6P	Shikimate	0.430939	0.185708	0.00349723
Tre6P	Gly3P	0.0596253	0.00355518	0.700633
Tre6P	Glycerate	0.39701	0.157617	0.00762349
Tre6P	2-OG	0.465242	0.21645	0.00146199
Tre6P	Isocitrate	0.26762	0.0716202	0.0790415
Tre6P	Aconitate	0.170002	0.0289007	0.269915
Tre6P	Citrate	-0.0269933	0.000728638	0.86192
Tre6P	Malate	0.358183	0.128295	0.0169715
Tre6P	Fumarate	0.394753	0.15583	0.00800724
Tre6P	Starch	0.241199	0.0581771	0.119198
Tre6P	Glc1,6bP	0.53823	0.289691	0.000164264
Tre6P	Fru1,6bP	0.0910814	0.00829582	0.556534
Sucrose	Tre6P	0.721862	0.521085	4.68698e-08
Sucrose	Glucose	0.281566	0.0792794	0.0673774
Sucrose	Fructose	0.100444	0.0100891	0.521606
Sucrose	Suc6P	0.301039	0.0906243	0.0498041
Sucrose	Glc1P	0.503741	0.253755	0.000573871
Sucrose	Glc6P	0.452657	0.204899	0.00230538
Sucrose	Fru6P	0.444584	0.197655	0.00281841
Sucrose	Man6P	-0.325524	0.105966	0.0331631
Sucrose	Gal1P	0.463974	0.215272	0.00172518
Sucrose	ADPGlc	-0.0331984	0.00110213	0.832622
Sucrose	UDPGlc	0.4801	0.230496	0.00112171
Sucrose	3-PGA	0.0636433	0.00405046	0.685146
Sucrose	Pyruvate	0.464014	0.215309	0.00172338
Sucrose	PEP	0.0643285	0.00413816	0.681934
Sucrose	Shikimate	0.694107	0.481785	2.44709e-07
Sucrose	Gly3P	0.151417	0.0229271	0.332419
Sucrose	Glycerate	0.631857	0.399243	5.51446e-06
Sucrose	2-OG	0.527512	0.278268	0.000278079
Sucrose	Isocitrate	0.0180648	0.000326337	0.908463
Sucrose	Aconitate	-0.0241446	0.000582962	0.877859
Sucrose	Citrate	-0.296415	0.0878621	0.0535978
Sucrose	Malate	0.680023	0.462431	5.28695e-07
Sucrose	Fumarate	0.714117	0.509964	7.57829e-08
Sucrose	Starch	0.643043	0.413505	3.31696e-06
Sucrose	Glc1,6bP	0.475246	0.225859	0.00127971
Sucrose	Fru1,6bP	0.39706	0.157657	0.00838075
Glucose	Tre6P	0.511223	0.261349	0.000459456
Glucose	Sucrose	0.281566	0.0792794	0.0673774
Glucose	Fructose	0.766674	0.587789	2.04837e-09
Glucose	Suc6P	-0.53053	0.281462	0.000252657
Glucose	Glc1P	-0.175421	0.0307726	0.260517
Glucose	Glc6P	-0.246581	0.0608022	0.110932
Glucose	Fru6P	-0.457105	0.208945	0.00205952
Glucose	Man6P	-0.697893	0.487055	1.97461e-07
Glucose	Gal1P	-0.251815	0.0634106	0.103319
Glucose	ADPGlc	-0.408124	0.166565	0.0065915
Glucose	UDPGlc	0.297149	0.0882972	0.0529812
Glucose	3-PGA	0.549473	0.301921	0.000135543
Glucose	Pyruvate	0.388729	0.15111	0.00999069
Glucose	PEP	0.25572	0.0653925	0.0979039
Glucose	Shikimate	-0.0293212	0.000859735	0.851938
Glucose	Gly3P	-0.285903	0.0817404	0.0630909
Glucose	Glycerate	0.175474	0.030791	0.260372
Glucose	2-OG	0.619065	0.383241	9.62768e-06
Glucose	Isocitrate	0.298479	0.0890894	0.0518771
Glucose	Aconitate	0.23657	0.0559654	0.126673
Glucose	Citrate	0.220283	0.0485246	0.155773
Glucose	Malate	-0.0269023	0.000723736	0.864033
Glucose	Fumarate	0.0368334	0.0013567	0.814601
Glucose	Starch	-0.191193	0.0365547	0.219387
Glucose	Glc1,6bP	0.025349	0.000642574	0.871816
Glucose	Fru1,6bP	-0.402853	0.162291	0.00739771
Fructose	Tre6P	0.467071	0.218155	0.00159087
Fructose	Sucrose	0.100444	0.0100891	0.521606
Fructose	Glucose	0.766674	0.587789	2.04837e-09
Fructose	Suc6P	-0.454153	0.206255	0.00221995
Fructose	Glc1P	-0.231596	0.0536366	0.135091
Fructose	Glc6P	-0.381337	0.145418	0.0116341
Fructose	Fru6P	-0.454811	0.206853	0.0021833
Fructose	Man6P	-0.642521	0.412833	3.39822e-06
Fructose	Gal1P	-0.408057	0.166511	0.00660123
Fructose	ADPGlc	-0.410431	0.168454	0.00626325
Fructose	UDPGlc	0.160915	0.0258936	0.302619
Fructose	3-PGA	0.407548	0.166095	0.00667577
Fructose	Pyruvate	0.16614	0.0276023	0.286981
Fructose	PEP	0.0906658	0.00822029	0.563123
Fructose	Shikimate	-0.303685	0.0922243	0.0477323
Fructose	Gly3P	-0.23219	0.0539123	0.134063
Fructose	Glycerate	-0.2174	0.047263	0.161395
Fructose	2-OG	0.221871	0.049227	0.152737
Fructose	Isocitrate	0.244427	0.0597444	0.114187
Fructose	Aconitate	0.205503	0.0422313	0.186161
Fructose	Citrate	0.348761	0.121635	0.0219008
Fructose	Malate	-0.365136	0.133325	0.0160584
Fructose	Fumarate	-0.323119	0.104406	0.0345615
Fructose	Starch	-0.50523	0.255257	0.00054926
Fructose	Glc1,6bP	-0.0856076	0.00732867	0.585184
Fructose	Fru1,6bP	-0.471417	0.222234	0.001418
Suc6P	Tre6P	0.0656007	0.00430346	0.67224
Suc6P	Sucrose	0.301039	0.0906243	0.0498041
Suc6P	Glucose	-0.53053	0.281462	0.000252657
Suc6P	Fructose	-0.454153	0.206255	0.00221995
Suc6P	Glc1P	0.735911	0.541565	1.25815e-08
Suc6P	Glc6P	0.798443	0.637511	8.41829e-11
Suc6P	Fru6P	0.940946	0.88538	0
Suc6P	Man6P	0.598545	0.358256	1.77421e-05
Suc6P	Gal1P	0.741961	0.550507	8.25675e-09
Suc6P	ADPGlc	0.532133	0.283165	0.000201037
Suc6P	UDPGlc	0.171295	0.029342	0.266235
Suc6P	3-PGA	-0.213436	0.0455548	0.164194
Suc6P	Pyruvate	-0.0793133	0.0062906	0.608814
Suc6P	PEP	0.0605064	0.00366103	0.69642
Suc6P	Shikimate	0.622686	0.387738	6.37836e-06
Suc6P	Gly3P	0.567089	0.32159	5.97802e-05
Suc6P	Glycerate	0.404004	0.163219	0.00653369
Suc6P	2-OG	-0.311927	0.0972984	0.0392777
Suc6P	Isocitrate	-0.0627283	0.00393484	0.685836
Suc6P	Aconitate	-0.129465	0.0167611	0.402265
Suc6P	Citrate	-0.123826	0.0153329	0.42324
Suc6P	Malate	0.570138	0.325057	5.34287e-05
Suc6P	Fumarate	0.473014	0.223742	0.00118464
Suc6P	Starch	0.579862	0.33624	4.59923e-05
Suc6P	Glc1,6bP	0.510434	0.260543	0.000400247
Suc6P	Fru1,6bP	0.686076	0.470701	2.74532e-07
Glc1P	Tre6P	0.417916	0.174654	0.00476075
Glc1P	Sucrose	0.503741	0.253755	0.000573871
Glc1P	Glucose	-0.175421	0.0307726	0.260517
Glc1P	Fructose	-0.231596	0.0536366	0.135091
Glc1P	Suc6P	0.735911	0.541565	1.25815e-08
Glc1P	Glc6P	0.821893	0.675508	8.0087e-12
Glc1P	Fru6P	0.830338	0.689461	3.15192e-12
Glc1P	Man6P	0.392538	0.154086	0.00839987
Glc1P	Gal1P	0.912792	0.83319	0
Glc1P	ADPGlc	0.401327	0.161063	0.00693378
Glc1P	UDPGlc	0.433243	0.1877	0.00330735
Glc1P	3-PGA	0.244218	0.0596423	0.110128
Glc1P	Pyruvate	0.259066	0.0671153	0.0894876
Glc1P	PEP	0.456476	0.20837	0.00184276
Glc1P	Shikimate	0.69572	0.484026	1.58672e-07
Glc1P	Gly3P	0.777138	0.603944	5.54459e-10
Glc1P	Glycerate	0.600074	0.360089	1.667e-05
Glc1P	2-OG	0.104504	0.0109211	0.499614
Glc1P	Isocitrate	0.340029	0.11562	0.0239253
Glc1P	Aconitate	0.217799	0.0474362	0.155539
Glc1P	Citrate	0.00181151	3.28158e-06	0.990689
Glc1P	Malate	0.659101	0.434414	1.14605e-06
Glc1P	Fumarate	0.607082	0.368548	1.24755e-05
Glc1P	Starch	0.588612	0.346464	3.30152e-05
Glc1P	Glc1,6bP	0.763282	0.582599	1.69764e-09
Glc1P	Fru1,6bP	0.634856	0.403043	3.68355e-06
Glc6P	Tre6P	0.22696	0.0515109	0.138459
Glc6P	Sucrose	0.452657	0.204899	0.00230538
Glc6P	Glucose	-0.246581	0.0608022	0.110932
Glc6P	Fructose	-0.381337	0.145418	0.0116341
Glc6P	Suc6P	0.798443	0.637511	8.41829e-11
Glc6P	Glc1P	0.821893	0.675508	8.0087e-12
Glc6P	Fru6P	0.887281	0.787267	8.88178e-16
Glc6P	Man6P	0.469168	0.220118	0.00131542
Glc6P	Gal1P	0.854366	0.729941	1.63425e-13
Glc6P	ADPGlc	0.371359	0.137908	0.0130695
Glc6P	UDPGlc	0.267396	0.0715008	0.0793013
Glc6P	3-PGA	0.220082	0.048436	0.151145
Glc6P	Pyruvate	0.175261	0.0307163	0.255156
Glc6P	PEP	0.433267	0.18772	0.00330543
Glc6P	Shikimate	0.834568	0.696503	1.93778e-12
Glc6P	Gly3P	0.626146	0.392059	5.46959e-06
Glc6P	Glycerate	0.711346	0.506013	6.23028e-08
Glc6P	2-OG	0.195013	0.03803	0.204602
Glc6P	Isocitrate	0.255023	0.0650367	0.0947842
Glc6P	Aconitate	0.147996	0.021903	0.337695
Glc6P	Citrate	0.0218467	0.000477279	0.88806
Glc6P	Malate	0.798416	0.637468	8.43965e-11
Glc6P	Fumarate	0.743249	0.552418	7.53768e-09
Glc6P	Starch	0.681232	0.464078	4.95672e-07
Glc6P	Glc1,6bP	0.610879	0.373173	1.06313e-05
Glc6P	Fru1,6bP	0.651582	0.424559	1.66441e-06
Fru6P	Tre6P	0.241292	0.0582218	0.114591
Fru6P	Sucrose	0.444584	0.197655	0.00281841
Fru6P	Glucose	-0.457105	0.208945	0.00205952
Fru6P	Fructose	-0.454811	0.206853	0.0021833
Fru6P	Suc6P	0.940946	0.88538	0
Fru6P	Glc1P	0.830338	0.689461	3.15192e-12
Fru6P	Glc6P	0.887281	0.787267	8.88178e-16
Fru6P	Man6P	0.50483	0.254853	0.000474652
Fru6P	Gal1P	0.827795	0.685244	4.19575e-12
Fru6P	ADPGlc	0.483587	0.233856	0.000882703
Fru6P	UDPGlc	0.254898	0.0649729	0.0949519
Fru6P	3-PGA	-0.0758319	0.00575047	0.624674
Fru6P	Pyruvate	-0.0013749	1.89036e-06	0.992933
Fru6P	PEP	0.139249	0.0193902	0.367331
Fru6P	Shikimate	0.760598	0.57851	2.09017e-09
Fru6P	Gly3P	0.610147	0.37228	1.09658e-05
Fru6P	Glycerate	0.538719	0.290218	0.000161598
Fru6P	2-OG	-0.114461	0.0131013	0.459404
Fru6P	Isocitrate	0.0356645	0.00127196	0.81822
Fru6P	Aconitate	-0.0193241	0.000373422	0.900917
Fru6P	Citrate	-0.13943	0.0194406	0.366703
Fru6P	Malate	0.700703	0.490985	1.18529e-07
Fru6P	Fumarate	0.625054	0.390693	5.7426e-06
Fru6P	Starch	0.677006	0.458337	6.20163e-07
Fru6P	Glc1,6bP	0.619988	0.384385	7.18148e-06
Fru6P	Fru1,6bP	0.72437	0.524711	2.72482e-08
Man6P	Tre6P	-0.485286	0.235502	0.000841192
Man6P	Sucrose	-0.325524	0.105966	0.0331631
Man6P	Glucose	-0.697893	0.487055	1.97461e-07
Man6P	Fructose	-0.642521	0.412833	3.39822e-06
Man6P	Suc6P	0.598545	0.358256	1.77421e-05
Man6P	Glc1P	0.392538	0.154086	0.00839987
Man6P	Glc6P	0.469168	0.220118	0.00131542
Man6P	Fru6P	0.50483	0.254853	0.000474652
Man6P	Gal1P	0.475354	0.225961	0.00111086
Man6P	ADPGlc	0.634191	0.402198	3.7981e-06
Man6P	UDPGlc	-0.0764805	0.00584926	0.621707
Man6P	3-PGA	-0.0865929	0.00749832	0.576225
Man6P	Pyruvate	-0.211588	0.0447695	0.167963
Man6P	PEP	0.203287	0.0413256	0.185668
Man6P	Shikimate	0.132991	0.0176865	0.389461
Man6P	Gly3P	0.530285	0.281202	0.000213569
Man6P	Glycerate	0.0212679	0.000452323	0.891008
Man6P	2-OG	-0.466303	0.217438	0.00142103
Man6P	Isocitrate	0.188422	0.0355028	0.220622
Man6P	Aconitate	0.226754	0.0514173	0.138827
Man6P	Citrate	0.238135	0.0567081	0.119561
Man6P	Malate	0.0934939	0.0087411	0.546084
Man6P	Fumarate	-0.0135755	0.000184296	0.930305
Man6P	Starch	0.111491	0.0124303	0.476602
Man6P	Glc1,6bP	0.166126	0.0275979	0.281149
Man6P	Fru1,6bP	0.338133	0.114334	0.0247725
Gal1P	Tre6P	0.315231	0.0993707	0.0371347
Gal1P	Sucrose	0.463974	0.215272	0.00172518
Gal1P	Glucose	-0.251815	0.0634106	0.103319
Gal1P	Fructose	-0.408057	0.166511	0.00660123
Gal1P	Suc6P	0.741961	0.550507	8.25675e-09
Gal1P	Glc1P	0.912792	0.83319	0
Gal1P	Glc6P	0.854366	0.729941	1.63425e-13
Gal1P	Fru6P	0.827795	0.685244	4.19575e-12
Gal1P	Man6P	0.475354	0.225961	0.00111086
Gal1P	ADPGlc	0.479431	0.229854	0.000992019
Gal1P	UDPGlc	0.48283	0.233125	0.000901764
Gal1P	3-PGA	0.189316	0.0358406	0.218399
Gal1P	Pyruvate	0.330135	0.108989	0.0286264
Gal1P	PEP	0.450162	0.202646	0.00216894
Gal1P	Shikimate	0.790143	0.624325	1.80018e-10
Gal1P	Gly3P	0.677055	0.458403	4.50099e-07
Gal1P	Glycerate	0.716603	0.51352	4.48638e-08
Gal1P	2-OG	0.198224	0.0392927	0.1971
Gal1P	Isocitrate	0.318579	0.101492	0.0350625
Gal1P	Aconitate	0.164655	0.0271111	0.285492
Gal1P	Citrate	-0.0662803	0.00439308	0.669039
Gal1P	Malate	0.763491	0.582919	1.67014e-09
Gal1P	Fumarate	0.699604	0.489446	1.2647e-07
Gal1P	Starch	0.692024	0.478897	2.74994e-07
Gal1P	Glc1,6bP	0.809483	0.655263	2.89537e-11
Gal1P	Fru1,6bP	0.741395	0.549666	8.59308e-09
ADPGlc	Tre6P	-0.0943848	0.0089085	0.542248
ADPGlc	Sucrose	-0.0331984	0.00110213	0.832622
ADPGlc	Glucose	-0.408124	0.166565	0.0065915
ADPGlc	Fructose	-0.410431	0.168454	0.00626325
ADPGlc	Suc6P	0.532133	0.283165	0.000201037
ADPGlc	Glc1P	0.401327	0.161063	0.00693378
ADPGlc	Glc6P	0.371359	0.137908	0.0130695
ADPGlc	Fru6P	0.483587	0.233856	0.000882703
ADPGlc	Man6P	0.634191	0.402198	3.7981e-06
ADPGlc	Gal1P	0.479431	0.229854	0.000992019
ADPGlc	UDPGlc	0.329098	0.108305	0.0291607
ADPGlc	3-PGA	0.065131	0.00424205	0.674457
ADPGlc	Pyruvate	-0.111689	0.0124743	0.470422
ADPGlc	PEP	0.202711	0.0410919	0.186944
ADPGlc	Shikimate	0.279965	0.0783805	0.0656777
ADPGlc	Gly3P	0.392442	0.154011	0.00841723
ADPGlc	Glycerate	0.219263	0.048076	0.152711
ADPGlc	2-OG	-0.210011	0.0441044	0.17123
ADPGlc	Isocitrate	0.148005	0.0219055	0.337667
ADPGlc	Aconitate	0.226499	0.051302	0.139283
ADPGlc	Citrate	0.11252	0.0126607	0.467103
ADPGlc	Malate	0.204059	0.0416401	0.183968
ADPGlc	Fumarate	0.135018	0.0182299	0.382206
ADPGlc	Starch	0.217373	0.0472512	0.161448
ADPGlc	Glc1,6bP	0.263974	0.0696824	0.08337
ADPGlc	Fru1,6bP	0.242843	0.0589726	0.112209
UDPGlc	Tre6P	0.621546	0.386319	6.70712e-06
UDPGlc	Sucrose	0.4801	0.230496	0.00112171
UDPGlc	Glucose	0.297149	0.0882972	0.0529812
UDPGlc	Fructose	0.160915	0.0258936	0.302619
UDPGlc	Suc6P	0.171295	0.029342	0.266235
UDPGlc	Glc1P	0.433243	0.1877	0.00330735
UDPGlc	Glc6P	0.267396	0.0715008	0.0793013
UDPGlc	Fru6P	0.254898	0.0649729	0.0949519
UDPGlc	Man6P	-0.0764805	0.00584926	0.621707
UDPGlc	Gal1P	0.48283	0.233125	0.000901764
UDPGlc	ADPGlc	0.329098	0.108305	0.0291607
UDPGlc	3-PGA	0.341022	0.116296	0.0234914
UDPGlc	Pyruvate	0.491439	0.241513	0.000705073
UDPGlc	PEP	0.316388	0.100101	0.0364076
UDPGlc	Shikimate	0.395812	0.156667	0.00782525
UDPGlc	Gly3P	0.160987	0.0259168	0.296507
UDPGlc	Glycerate	0.435873	0.189985	0.0031017
UDPGlc	2-OG	0.420019	0.176416	0.00453313
UDPGlc	Isocitrate	0.319783	0.102261	0.0343404
UDPGlc	Aconitate	0.277014	0.0767369	0.0686959
UDPGlc	Citrate	0.0904842	0.00818739	0.559136
UDPGlc	Malate	0.298716	0.0892312	0.0488794
UDPGlc	Fumarate	0.300172	0.0901031	0.0477362
UDPGlc	Starch	0.243387	0.0592371	0.115784
UDPGlc	Glc1,6bP	0.569796	0.324668	5.41084e-05
UDPGlc	Fru1,6bP	0.0573543	0.00328952	0.711533
3-PGA	Tre6P	0.291566	0.0850105	0.0548195
3-PGA	Sucrose	0.0636433	0.00405046	0.685146
3-PGA	Glucose	0.549473	0.301921	0.000135543
3-PGA	Fructose	0.407548	0.166095	0.00667577
3-PGA	Suc6P	-0.213436	0.0455548	0.164194
3-PGA	Glc1P	0.244218	0.0596423	0.110128
3-PGA	Glc6P	0.220082	0.048436	0.151145
3-PGA	Fru6P	-0.0758319	0.00575047	0.624674
3-PGA	Man6P	-0.0865929	0.00749832	0.576225
3-PGA	Gal1P	0.189316	0.0358406	0.218399
3-PGA	ADPGlc	0.065131	0.00424205	0.674457
3-PGA	UDPGlc	0.341022	0.116296	0.0234914
3-PGA	Pyruvate	0.33226	0.110397	0.0275567
3-PGA	PEP	0.836573	0.699854	1.53122e-12
3-PGA	Shikimate	0.151866	0.0230634	0.325071
3-PGA	Gly3P	0.201247	0.0405006	0.190215
3-PGA	Glycerate	0.399096	0.159278	0.00728313
3-PGA	2-OG	0.582621	0.339448	3.33338e-05
3-PGA	Isocitrate	0.741039	0.549139	8.81092e-09
3-PGA	Aconitate	0.676078	0.457082	4.74358e-07
3-PGA	Citrate	0.515173	0.265404	0.000345712
3-PGA	Malate	0.138396	0.0191535	0.3703
3-PGA	Fumarate	0.175489	0.0307965	0.254527
3-PGA	Starch	-0.113047	0.0127796	0.470435
3-PGA	Glc1,6bP	0.337909	0.114182	0.0248744
3-PGA	Fru1,6bP	-0.20287	0.0411564	0.186591
Pyruvate	Tre6P	0.376372	0.141656	0.0118007
Pyruvate	Sucrose	0.464014	0.215309	0.00172338
Pyruvate	Glucose	0.388729	0.15111	0.00999069
Pyruvate	Fructose	0.16614	0.0276023	0.286981
Pyruvate	Suc6P	-0.0793133	0.0062906	0.608814
Pyruvate	Glc1P	0.259066	0.0671153	0.0894876
Pyruvate	Glc6P	0.175261	0.0307163	0.255156
Pyruvate	Fru6P	-0.0013749	1.89036e-06	0.992933
Pyruvate	Man6P	-0.211588	0.0447695	0.167963
Pyruvate	Gal1P	0.330135	0.108989	0.0286264
Pyruvate	ADPGlc	-0.111689	0.0124743	0.470422
Pyruvate	UDPGlc	0.491439	0.241513	0.000705073
Pyruvate	3-PGA	0.33226	0.110397	0.0275567
Pyruvate	PEP	0.400607	0.160486	0.0070449
Pyruvate	Shikimate	0.286281	0.0819567	0.0595721
Pyruvate	Gly3P	0.104005	0.0108171	0.501674
Pyruvate	Glycerate	0.406913	0.165578	0.00612187
Pyruvate	2-OG	0.588609	0.346461	2.63994e-05
Pyruvate	Isocitrate	0.31284	0.0978689	0.0386755
Pyruvate	Aconitate	0.22327	0.0498495	0.145162
Pyruvate	Citrate	-0.0408273	0.00166687	0.79245
Pyruvate	Malate	0.357569	0.127855	0.0171751
Pyruvate	Fumarate	0.378547	0.143298	0.0112837
Pyruvate	Starch	0.321227	0.103187	0.0356957
Pyruvate	Glc1,6bP	0.405664	0.164563	0.00629581
Pyruvate	Fru1,6bP	0.146552	0.0214775	0.342484
PEP	Tre6P	0.0585685	0.00343027	0.705698
PEP	Sucrose	0.0643285	0.00413816	0.681934
PEP	Glucose	0.25572	0.0653925	0.0979039
PEP	Fructose	0.0906658	0.00822029	0.563123
PEP	Suc6P	0.0605064	0.00366103	0.69642
PEP	Glc1P	0.456476	0.20837	0.00184276
PEP	Glc6P	0.433267	0.18772	0.00330543
PEP	Fru6P	0.139249	0.0193902	0.367331
PEP	Man6P	0.203287	0.0413256	0.185668
PEP	Gal1P	0.450162	0.202646	0.00216894
PEP	ADPGlc	0.202711	0.0410919	0.186944
PEP	UDPGlc	0.316388	0.100101	0.0364076
PEP	3-PGA	0.836573	0.699854	1.53122e-12
PEP	Pyruvate	0.400607	0.160486	0.0070449
PEP	Shikimate	0.270348	0.0730881	0.0759185
PEP	Gly3P	0.455081	0.207099	0.00191081
PEP	Glycerate	0.481973	0.232298	0.000923811
PEP	2-OG	0.456163	0.208084	0.00185784
PEP	Isocitrate	0.650549	0.423214	1.75059e-06
PEP	Aconitate	0.565813	0.320144	6.26388e-05
PEP	Citrate	0.383242	0.146874	0.0102338
PEP	Malate	0.291422	0.0849266	0.0549448
PEP	Fumarate	0.314057	0.0986317	0.037885
PEP	Starch	0.166062	0.0275767	0.287208
PEP	Glc1,6bP	0.448941	0.201548	0.00223761
PEP	Fru1,6bP	0.148196	0.0219622	0.337036
Shikimate	Tre6P	0.430939	0.185708	0.00349723
Shikimate	Sucrose	0.694107	0.481785	2.44709e-07
Shikimate	Glucose	-0.0293212	0.000859735	0.851938
Shikimate	Fructose	-0.303685	0.0922243	0.0477323
Shikimate	Suc6P	0.622686	0.387738	6.37836e-06
Shikimate	Glc1P	0.69572	0.484026	1.58672e-07
Shikimate	Glc6P	0.834568	0.696503	1.93778e-12
Shikimate	Fru6P	0.760598	0.57851	2.09017e-09
Shikimate	Man6P	0.132991	0.0176865	0.389461
Shikimate	Gal1P	0.790143	0.624325	1.80018e-10
Shikimate	ADPGlc	0.279965	0.0783805	0.0656777
Shikimate	UDPGlc	0.395812	0.156667	0.00782525
Shikimate	3-PGA	0.151866	0.0230634	0.325071
Shikimate	Pyruvate	0.286281	0.0819567	0.0595721
Shikimate	PEP	0.270348	0.0730881	0.0759185
Shikimate	Gly3P	0.362626	0.131498	0.0155581
Shikimate	Glycerate	0.893702	0.798704	4.44089e-16
Shikimate	2-OG	0.455723	0.207684	0.0018792
Shikimate	Isocitrate	0.130703	0.0170833	0.397741
Shikimate	Aconitate	0.00830673	6.90018e-05	0.957321
Shikimate	Citrate	-0.191967	0.0368514	0.2119
Shikimate	Malate	0.961487	0.924457	0
Shikimate	Fumarate	0.931777	0.868209	0
Shikimate	Starch	0.836709	0.700082	2.784e-12
Shikimate	Glc1,6bP	0.617071	0.380776	8.15374e-06
Shikimate	Fru1,6bP	0.680541	0.463137	3.72576e-07
Gly3P	Tre6P	0.0596253	0.00355518	0.700633
Gly3P	Sucrose	0.151417	0.0229271	0.332419
Gly3P	Glucose	-0.285903	0.0817404	0.0630909
Gly3P	Fructose	-0.23219	0.0539123	0.134063
Gly3P	Suc6P	0.567089	0.32159	5.97802e-05
Gly3P	Glc1P	0.777138	0.603944	5.54459e-10
Gly3P	Glc6P	0.626146	0.392059	5.46959e-06
Gly3P	Fru6P	0.610147	0.37228	1.09658e-05
Gly3P	Man6P	0.530285	0.281202	0.000213569
Gly3P	Gal1P	0.677055	0.458403	4.50099e-07
Gly3P	ADPGlc	0.392442	0.154011	0.00841723
Gly3P	UDPGlc	0.160987	0.0259168	0.296507
Gly3P	3-PGA	0.201247	0.0405006	0.190215
Gly3P	Pyruvate	0.104005	0.0108171	0.501674
Gly3P	PEP	0.455081	0.207099	0.00191081
Gly3P	Shikimate	0.362626	0.131498	0.0155581
Gly3P	Glycerate	0.208771	0.0435854	0.173828
Gly3P	2-OG	-0.0947669	0.00898077	0.540607
Gly3P	Isocitrate	0.257619	0.0663676	0.0913561
Gly3P	Aconitate	0.237704	0.0565033	0.120251
Gly3P	Citrate	0.123295	0.0152015	0.425249
Gly3P	Malate	0.314246	0.0987504	0.0377635
Gly3P	Fumarate	0.261374	0.0683164	0.086569
Gly3P	Starch	0.313437	0.0982426	0.0406904
Gly3P	Glc1,6bP	0.38002	0.144415	0.010945
Gly3P	Fru1,6bP	0.410779	0.168739	0.00560948
Glycerate	Tre6P	0.39701	0.157617	0.00762349
Glycerate	Sucrose	0.631857	0.399243	5.51446e-06
Glycerate	Glucose	0.175474	0.030791	0.260372
Glycerate	Fructose	-0.2174	0.047263	0.161395
Glycerate	Suc6P	0.404004	0.163219	0.00653369
Glycerate	Glc1P	0.600074	0.360089	1.667e-05
Glycerate	Glc6P	0.711346	0.506013	6.23028e-08
Glycerate	Fru6P	0.538719	0.290218	0.000161598
Glycerate	Man6P	0.0212679	0.000452323	0.891008
Glycerate	Gal1P	0.716603	0.51352	4.48638e-08
Glycerate	ADPGlc	0.219263	0.048076	0.152711
Glycerate	UDPGlc	0.435873	0.189985	0.0031017
Glycerate	3-PGA	0.399096	0.159278	0.00728313
Glycerate	Pyruvate	0.406913	0.165578	0.00612187
Glycerate	PEP	0.481973	0.232298	0.000923811
Glycerate	Shikimate	0.893702	0.798704	4.44089e-16
Glycerate	Gly3P	0.208771	0.0435854	0.173828
Glycerate	2-OG	0.633623	0.401478	3.89852e-06
Glycerate	Isocitrate	0.308577	0.0952198	0.0415524
Glycerate	Aconitate	0.138893	0.0192913	0.368568
Glycerate	Citrate	-0.121198	0.0146891	0.433221
Glycerate	Malate	0.926036	0.857543	0
Glycerate	Fumarate	0.925015	0.855653	0
Glycerate	Starch	0.777611	0.604679	8.5749e-10
Glycerate	Glc1,6bP	0.649693	0.422101	1.82507e-06
Glycerate	Fru1,6bP	0.559261	0.312773	7.93706e-05
2-OG	Tre6P	0.465242	0.21645	0.00146199
2-OG	Sucrose	0.527512	0.278268	0.000278079
2-OG	Glucose	0.619065	0.383241	9.62768e-06
2-OG	Fructose	0.221871	0.049227	0.152737
2-OG	Suc6P	-0.311927	0.0972984	0.0392777
2-OG	Glc1P	0.104504	0.0109211	0.499614
2-OG	Glc6P	0.195013	0.03803	0.204602
2-OG	Fru6P	-0.114461	0.0131013	0.459404
2-OG	Man6P	-0.466303	0.217438	0.00142103
2-OG	Gal1P	0.198224	0.0392927	0.1971
2-OG	ADPGlc	-0.210011	0.0441044	0.17123
2-OG	UDPGlc	0.420019	0.176416	0.00453313
2-OG	3-PGA	0.582621	0.339448	3.33338e-05
2-OG	Pyruvate	0.588609	0.346461	2.63994e-05
2-OG	PEP	0.456163	0.208084	0.00185784
2-OG	Shikimate	0.455723	0.207684	0.0018792
2-OG	Gly3P	-0.0947669	0.00898077	0.540607
2-OG	Glycerate	0.633623	0.401478	3.89852e-06
2-OG	Isocitrate	0.334648	0.111989	0.0263948
2-OG	Aconitate	0.25345	0.0642367	0.0969095
2-OG	Citrate	0.0253894	0.000644623	0.870052
2-OG	Malate	0.485335	0.23555	0.000840011
2-OG	Fumarate	0.567592	0.322161	5.86878e-05
2-OG	Starch	0.30422	0.0925499	0.0473215
2-OG	Glc1,6bP	0.252368	0.0636896	0.0983918
2-OG	Fru1,6bP	0.0156131	0.000243768	0.919876
Isocitrate	Tre6P	0.26762	0.0716202	0.0790415
Isocitrate	Sucrose	0.0180648	0.000326337	0.908463
Isocitrate	Glucose	0.298479	0.0890894	0.0518771
Isocitrate	Fructose	0.244427	0.0597444	0.114187
Isocitrate	Suc6P	-0.0627283	0.00393484	0.685836
Isocitrate	Glc1P	0.340029	0.11562	0.0239253
Isocitrate	Glc6P	0.255023	0.0650367	0.0947842
Isocitrate	Fru6P	0.0356645	0.00127196	0.81822
Isocitrate	Man6P	0.188422	0.0355028	0.220622
Isocitrate	Gal1P	0.318579	0.101492	0.0350625
Isocitrate	ADPGlc	0.148005	0.0219055	0.337667
Isocitrate	UDPGlc	0.319783	0.102261	0.0343404
Isocitrate	3-PGA	0.741039	0.549139	8.81092e-09
Isocitrate	Pyruvate	0.31284	0.0978689	0.0386755
Isocitrate	PEP	0.650549	0.423214	1.75059e-06
Isocitrate	Shikimate	0.130703	0.0170833	0.397741
Isocitrate	Gly3P	0.257619	0.0663676	0.0913561
Isocitrate	Glycerate	0.308577	0.0952198	0.0415524
Isocitrate	2-OG	0.334648	0.111989	0.0263948
Isocitrate	Aconitate	0.897119	0.804822	2.22045e-16
Isocitrate	Citrate	0.67773	0.459318	4.34012e-07
Isocitrate	Malate	0.10832	0.0117332	0.483995
Isocitrate	Fumarate	0.0984675	0.00969584	0.524839
Isocitrate	Starch	-0.165753	0.0274739	0.28812
Isocitrate	Glc1,6bP	0.449705	0.202234	0.00219445
Isocitrate	Fru1,6bP	-0.0358785	0.00128727	0.817148
Aconitate	Tre6P	0.170002	0.0289007	0.269915
Aconitate	Sucrose	-0.0241446	0.000582962	0.877859
Aconitate	Glucose	0.23657	0.0559654	0.126673
Aconitate	Fructose	0.205503	0.0422313	0.186161
Aconitate	Suc6P	-0.129465	0.0167611	0.402265
Aconitate	Glc1P	0.217799	0.0474362	0.155539
Aconitate	Glc6P	0.147996	0.021903	0.337695
Aconitate	Fru6P	-0.0193241	0.000373422	0.900917
Aconitate	Man6P	0.226754	0.0514173	0.138827
Aconitate	Gal1P	0.164655	0.0271111	0.285492
Aconitate	ADPGlc	0.226499	0.051302	0.139283
Aconitate	UDPGlc	0.277014	0.0767369	0.0686959
Aconitate	3-PGA	0.676078	0.457082	4.74358e-07
Aconitate	Pyruvate	0.22327	0.0498495	0.145162
Aconitate	PEP	0.565813	0.320144	6.26388e-05
Aconitate	Shikimate	0.00830673	6.90018e-05	0.957321
Aconitate	Gly3P	0.237704	0.0565033	0.120251
Aconitate	Glycerate	0.138893	0.0192913	0.368568
Aconitate	2-OG	0.25345	0.0642367	0.0969095
Aconitate	Isocitrate	0.897119	0.804822	2.22045e-16
Aconitate	Citrate	0.765781	0.58642	1.39528e-09
Aconitate	Malate	-0.038969	0.00151858	0.801702
Aconitate	Fumarate	-0.0335505	0.00112564	0.828829
Aconitate	Starch	-0.259135	0.0671508	0.0933496
Aconitate	Glc1,6bP	0.242251	0.0586856	0.113113
Aconitate	Fru1,6bP	-0.180791	0.0326854	0.240228
Citrate	Tre6P	-0.0269933	0.000728638	0.86192
Citrate	Sucrose	-0.296415	0.0878621	0.0535978
Citrate	Glucose	0.220283	0.0485246	0.155773
Citrate	Fructose	0.348761	0.121635	0.0219008
Citrate	Suc6P	-0.123826	0.0153329	0.42324
Citrate	Glc1P	0.00181151	3.28158e-06	0.990689
Citrate	Glc6P	0.0218467	0.000477279	0.88806
Citrate	Fru6P	-0.13943	0.0194406	0.366703
Citrate	Man6P	0.238135	0.0567081	0.119561
Citrate	Gal1P	-0.0662803	0.00439308	0.669039
Citrate	ADPGlc	0.11252	0.0126607	0.467103
Citrate	UDPGlc	0.0904842	0.00818739	0.559136
Citrate	3-PGA	0.515173	0.265404	0.000345712
Citrate	Pyruvate	-0.0408273	0.00166687	0.79245
Citrate	PEP	0.383242	0.146874	0.0102338
Citrate	Shikimate	-0.191967	0.0368514	0.2119
Citrate	Gly3P	0.123295	0.0152015	0.425249
Citrate	Glycerate	-0.121198	0.0146891	0.433221
Citrate	2-OG	0.0253894	0.000644623	0.870052
Citrate	Isocitrate	0.67773	0.459318	4.34012e-07
Citrate	Aconitate	0.765781	0.58642	1.39528e-09
Citrate	Malate	-0.283088	0.0801389	0.0625992
Citrate	Fumarate	-0.307363	0.0944723	0.0424026
Citrate	Starch	-0.524558	0.275161	0.00030516
Citrate	Glc1,6bP	-0.0359874	0.00129509	0.816603
Citrate	Fru1,6bP	-0.323765	0.104824	0.0320403
Malate	Tre6P	0.358183	0.128295	0.0169715
Malate	Sucrose	0.680023	0.462431	5.28695e-07
Malate	Glucose	-0.0269023	0.000723736	0.864033
Malate	Fructose	-0.365136	0.133325	0.0160584
Malate	Suc6P	0.570138	0.325057	5.34287e-05
Malate	Glc1P	0.659101	0.434414	1.14605e-06
Malate	Glc6P	0.798416	0.637468	8.43965e-11
Malate	Fru6P	0.700703	0.490985	1.18529e-07
Malate	Man6P	0.0934939	0.0087411	0.546084
Malate	Gal1P	0.763491	0.582919	1.67014e-09
Malate	ADPGlc	0.204059	0.0416401	0.183968
Malate	UDPGlc	0.298716	0.0892312	0.0488794
Malate	3-PGA	0.138396	0.0191535	0.3703
Malate	Pyruvate	0.357569	0.127855	0.0171751
Malate	PEP	0.291422	0.0849266	0.0549448
Malate	Shikimate	0.961487	0.924457	0
Malate	Gly3P	0.314246	0.0987504	0.0377635
Malate	Glycerate	0.926036	0.857543	0
Malate	2-OG	0.485335	0.23555	0.000840011
Malate	Isocitrate	0.10832	0.0117332	0.483995
Malate	Aconitate	-0.038969	0.00151858	0.801702
Malate	Citrate	-0.283088	0.0801389	0.0625992
Malate	Fumarate	0.981699	0.963733	0
Malate	Starch	0.897848	0.806131	4.44089e-16
Malate	Glc1,6bP	0.596961	0.356363	1.89189e-05
Malate	Fru1,6bP	0.704216	0.495921	9.61538e-08
Fumarate	Tre6P	0.394753	0.15583	0.00800724
Fumarate	Sucrose	0.714117	0.509964	7.57829e-08
Fumarate	Glucose	0.0368334	0.0013567	0.814601
Fumarate	Fructose	-0.323119	0.104406	0.0345615
Fumarate	Suc6P	0.473014	0.223742	0.00118464
Fumarate	Glc1P	0.607082	0.368548	1.24755e-05
Fumarate	Glc6P	0.743249	0.552418	7.53768e-09
Fumarate	Fru6P	0.625054	0.390693	5.7426e-06
Fumarate	Man6P	-0.0135755	0.000184296	0.930305
Fumarate	Gal1P	0.699604	0.489446	1.2647e-07
Fumarate	ADPGlc	0.135018	0.0182299	0.382206
Fumarate	UDPGlc	0.300172	0.0901031	0.0477362
Fumarate	3-PGA	0.175489	0.0307965	0.254527
Fumarate	Pyruvate	0.378547	0.143298	0.0112837
Fumarate	PEP	0.314057	0.0986317	0.037885
Fumarate	Shikimate	0.931777	0.868209	0
Fumarate	Gly3P	0.261374	0.0683164	0.086569
Fumarate	Glycerate	0.925015	0.855653	0
Fumarate	2-OG	0.567592	0.322161	5.86878e-05
Fumarate	Isocitrate	0.0984675	0.00969584	0.524839
Fumarate	Aconitate	-0.0335505	0.00112564	0.828829
Fumarate	Citrate	-0.307363	0.0944723	0.0424026
Fumarate	Malate	0.981699	0.963733	0
Fumarate	Starch	0.907195	0.823002	0
Fumarate	Glc1,6bP	0.561254	0.315006	7.38956e-05
Fumarate	Fru1,6bP	0.654186	0.427959	1.46435e-06
Starch	Tre6P	0.241199	0.0581771	0.119198
Starch	Sucrose	0.643043	0.413505	3.31696e-06
Starch	Glucose	-0.191193	0.0365547	0.219387
Starch	Fructose	-0.50523	0.255257	0.00054926
Starch	Suc6P	0.579862	0.33624	4.59923e-05
Starch	Glc1P	0.588612	0.346464	3.30152e-05
Starch	Glc6P	0.681232	0.464078	4.95672e-07
Starch	Fru6P	0.677006	0.458337	6.20163e-07
Starch	Man6P	0.111491	0.0124303	0.476602
Starch	Gal1P	0.692024	0.478897	2.74994e-07
Starch	ADPGlc	0.217373	0.0472512	0.161448
Starch	UDPGlc	0.243387	0.0592371	0.115784
Starch	3-PGA	-0.113047	0.0127796	0.470435
Starch	Pyruvate	0.321227	0.103187	0.0356957
Starch	PEP	0.166062	0.0275767	0.287208
Starch	Shikimate	0.836709	0.700082	2.784e-12
Starch	Gly3P	0.313437	0.0982426	0.0406904
Starch	Glycerate	0.777611	0.604679	8.5749e-10
Starch	2-OG	0.30422	0.0925499	0.0473215
Starch	Isocitrate	-0.165753	0.0274739	0.28812
Starch	Aconitate	-0.259135	0.0671508	0.0933496
Starch	Citrate	-0.524558	0.275161	0.00030516
Starch	Malate	0.897848	0.806131	4.44089e-16
Starch	Fumarate	0.907195	0.823002	0
Starch	Glc1,6bP	0.5406	0.292248	0.000182293
Starch	Fru1,6bP	0.740281	0.548016	1.39814e-08
Glc1,6bP	Tre6P	0.53823	0.289691	0.000164264
Glc1,6bP	Sucrose	0.475246	0.225859	0.00127971
Glc1,6bP	Glucose	0.025349	0.000642574	0.871816
Glc1,6bP	Fructose	-0.0856076	0.00732867	0.585184
Glc1,6bP	Suc6P	0.510434	0.260543	0.000400247
Glc1,6bP	Glc1P	0.763282	0.582599	1.69764e-09
Glc1,6bP	Glc6P	0.610879	0.373173	1.06313e-05
Glc1,6bP	Fru6P	0.619988	0.384385	7.18148e-06
Glc1,6bP	Man6P	0.166126	0.0275979	0.281149
Glc1,6bP	Gal1P	0.809483	0.655263	2.89537e-11
Glc1,6bP	ADPGlc	0.263974	0.0696824	0.08337
Glc1,6bP	UDPGlc	0.569796	0.324668	5.41084e-05
Glc1,6bP	3-PGA	0.337909	0.114182	0.0248744
Glc1,6bP	Pyruvate	0.405664	0.164563	0.00629581
Glc1,6bP	PEP	0.448941	0.201548	0.00223761
Glc1,6bP	Shikimate	0.617071	0.380776	8.15374e-06
Glc1,6bP	Gly3P	0.38002	0.144415	0.010945
Glc1,6bP	Glycerate	0.649693	0.422101	1.82507e-06
Glc1,6bP	2-OG	0.252368	0.0636896	0.0983918
Glc1,6bP	Isocitrate	0.449705	0.202234	0.00219445
Glc1,6bP	Aconitate	0.242251	0.0586856	0.113113
Glc1,6bP	Citrate	-0.0359874	0.00129509	0.816603
Glc1,6bP	Malate	0.596961	0.356363	1.89189e-05
Glc1,6bP	Fumarate	0.561254	0.315006	7.38956e-05
Glc1,6bP	Starch	0.5406	0.292248	0.000182293
Glc1,6bP	Fru1,6bP	0.61537	0.37868	8.77511e-06
Fru1,6bP	Tre6P	0.0910814	0.00829582	0.556534
Fru1,6bP	Sucrose	0.39706	0.157657	0.00838075
Fru1,6bP	Glucose	-0.402853	0.162291	0.00739771
Fru1,6bP	Fructose	-0.471417	0.222234	0.001418
Fru1,6bP	Suc6P	0.686076	0.470701	2.74532e-07
Fru1,6bP	Glc1P	0.634856	0.403043	3.68355e-06
Fru1,6bP	Glc6P	0.651582	0.424559	1.66441e-06
Fru1,6bP	Fru6P	0.72437	0.524711	2.72482e-08
Fru1,6bP	Man6P	0.338133	0.114334	0.0247725
Fru1,6bP	Gal1P	0.741395	0.549666	8.59308e-09
Fru1,6bP	ADPGlc	0.242843	0.0589726	0.112209
Fru1,6bP	UDPGlc	0.0573543	0.00328952	0.711533
Fru1,6bP	3-PGA	-0.20287	0.0411564	0.186591
Fru1,6bP	Pyruvate	0.146552	0.0214775	0.342484
Fru1,6bP	PEP	0.148196	0.0219622	0.337036
Fru1,6bP	Shikimate	0.680541	0.463137	3.72576e-07
Fru1,6bP	Gly3P	0.410779	0.168739	0.00560948
Fru1,6bP	Glycerate	0.559261	0.312773	7.93706e-05
Fru1,6bP	2-OG	0.0156131	0.000243768	0.919876
Fru1,6bP	Isocitrate	-0.0358785	0.00128727	0.817148
Fru1,6bP	Aconitate	-0.180791	0.0326854	0.240228
Fru1,6bP	Citrate	-0.323765	0.104824	0.0320403
Fru1,6bP	Malate	0.704216	0.495921	9.61538e-08
Fru1,6bP	Fumarate	0.654186	0.427959	1.46435e-06
Fru1,6bP	Starch	0.740281	0.548016	1.39814e-08
Fru1,6bP	Glc1,6bP	0.61537	0.37868	8.77511e-06

## Sheet: Arabidopsis night
metabolite_1	metabolite_2	Pearson.s.r	R2	p.value
Tre6P	Sucrose	0.730108	0.533057	3.89283e-09
Tre6P	Glucose	0.342939	0.117607	0.0170244
Tre6P	Fructose	0.106945	0.0114373	0.469381
Tre6P	Suc6P	0.692277	0.479247	5.02459e-08
Tre6P	Glc1P	0.706484	0.49912	2.01513e-08
Tre6P	Glc6P	0.63818	0.407274	1.06309e-06
Tre6P	Fru6P	0.585259	0.342529	1.24757e-05
Tre6P	Man6P	0.326577	0.106653	0.0234842
Tre6P	Gal1P	0.760824	0.578853	3.4876e-10
Tre6P	ADPGlc	-0.22909	0.0524822	0.117289
Tre6P	UDPGlc	0.716831	0.513847	1.00087e-08
Tre6P	3-PGA	0.707145	0.500054	1.92883e-08
Tre6P	Pyruvate	0.430937	0.185706	0.00223036
Tre6P	PEP	0.679899	0.462263	1.06879e-07
Tre6P	Shikimate	0.69305	0.480318	4.78733e-08
Tre6P	Gly3P	0.564099	0.318208	2.97298e-05
Tre6P	Glycerate	0.620028	0.384435	2.60378e-06
Tre6P	2-OG	0.806062	0.649736	4.76619e-12
Tre6P	Isocitrate	0.571833	0.326993	2.17959e-05
Tre6P	Aconitate	0.627836	0.394178	1.7837e-06
Tre6P	Citrate	0.348217	0.121255	0.015293
Tre6P	Malate	0.763708	0.58325	2.73004e-10
Tre6P	Fumarate	0.801801	0.642885	7.47891e-12
Tre6P	Starch	0.751507	0.564763	7.52038e-10
Tre6P	Glc1,6bP	0.699268	0.488975	3.22636e-08
Tre6P	Fru1,6bP	-0.22276	0.049622	0.128049
Sucrose	Tre6P	0.730108	0.533057	3.89283e-09
Sucrose	Glucose	0.305107	0.0930901	0.0349715
Sucrose	Fructose	0.171196	0.029308	0.244656
Sucrose	Suc6P	0.553065	0.305881	4.56876e-05
Sucrose	Glc1P	0.447905	0.200619	0.00141132
Sucrose	Glc6P	0.433542	0.187959	0.00208214
Sucrose	Fru6P	0.334627	0.111975	0.0200874
Sucrose	Man6P	0.251835	0.063421	0.0842168
Sucrose	Gal1P	0.540985	0.292664	7.18952e-05
Sucrose	ADPGlc	-0.210694	0.044392	0.150591
Sucrose	UDPGlc	0.482162	0.23248	0.00052001
Sucrose	3-PGA	0.487642	0.237795	0.000438899
Sucrose	Pyruvate	0.24723	0.0611226	0.0902425
Sucrose	PEP	0.48302	0.233309	0.000506469
Sucrose	Shikimate	0.485798	0.236	0.000464818
Sucrose	Gly3P	0.282049	0.0795517	0.0521107
Sucrose	Glycerate	0.415508	0.172647	0.00331517
Sucrose	2-OG	0.574665	0.33024	1.9415e-05
Sucrose	Isocitrate	0.449544	0.20209	0.00134861
Sucrose	Aconitate	0.524112	0.274694	0.000131651
Sucrose	Citrate	0.316943	0.100453	0.028171
Sucrose	Malate	0.523775	0.27434	0.000133211
Sucrose	Fumarate	0.564578	0.318748	2.91702e-05
Sucrose	Starch	0.557453	0.310754	3.85818e-05
Sucrose	Glc1,6bP	0.403131	0.162515	0.00449722
Sucrose	Fru1,6bP	-0.306004	0.0936382	0.0344127
Glucose	Tre6P	0.342939	0.117607	0.0170244
Glucose	Sucrose	0.305107	0.0930901	0.0349715
Glucose	Fructose	0.489382	0.239495	0.000415646
Glucose	Suc6P	0.129507	0.0167721	0.380322
Glucose	Glc1P	0.364129	0.13259	0.0109507
Glucose	Glc6P	0.251928	0.0634677	0.0840988
Glucose	Fru6P	0.27051	0.0731756	0.0629446
Glucose	Man6P	0.0647242	0.00418922	0.662067
Glucose	Gal1P	0.255315	0.0651857	0.0798766
Glucose	ADPGlc	-0.101265	0.0102547	0.493434
Glucose	UDPGlc	0.362665	0.131526	0.0113001
Glucose	3-PGA	0.367598	0.135129	0.0101595
Glucose	Pyruvate	0.0658574	0.0043372	0.656515
Glucose	PEP	0.426995	0.182324	0.00247238
Glucose	Shikimate	0.407751	0.166261	0.00401872
Glucose	Gly3P	0.432911	0.187412	0.00211723
Glucose	Glycerate	0.466079	0.21723	0.000841748
Glucose	2-OG	0.385765	0.148815	0.00677098
Glucose	Isocitrate	0.0782485	0.00612283	0.597053
Glucose	Aconitate	0.0516514	0.00266787	0.727351
Glucose	Citrate	-0.109545	0.0120001	0.458585
Glucose	Malate	0.457908	0.20968	0.00106565
Glucose	Fumarate	0.436655	0.190668	0.00191657
Glucose	Starch	0.422584	0.178577	0.00277046
Glucose	Glc1,6bP	0.34976	0.122332	0.014816
Glucose	Fru1,6bP	-0.137363	0.0188685	0.351846
Fructose	Tre6P	0.106945	0.0114373	0.469381
Fructose	Sucrose	0.171196	0.029308	0.244656
Fructose	Glucose	0.489382	0.239495	0.000415646
Fructose	Suc6P	0.00140175	1.96489e-06	0.992456
Fructose	Glc1P	0.159758	0.0255225	0.27808
Fructose	Glc6P	0.119628	0.0143109	0.418012
Fructose	Fru6P	0.151719	0.0230187	0.303288
Fructose	Man6P	0.0265027	0.000702395	0.858089
Fructose	Gal1P	0.126838	0.0160879	0.3903
Fructose	ADPGlc	-0.0284126	0.000807273	0.847979
Fructose	UDPGlc	0.135213	0.0182826	0.359506
Fructose	3-PGA	0.170614	0.029109	0.246288
Fructose	Pyruvate	-0.028843	0.000831919	0.845704
Fructose	PEP	0.151435	0.0229325	0.304205
Fructose	Shikimate	0.237999	0.0566437	0.103325
Fructose	Gly3P	0.256551	0.0658185	0.0783777
Fructose	Glycerate	0.237573	0.0564411	0.103962
Fructose	2-OG	0.0914845	0.00836941	0.536302
Fructose	Isocitrate	-0.0438625	0.00192392	0.767214
Fructose	Aconitate	-0.0728209	0.00530288	0.622809
Fructose	Citrate	-0.107393	0.0115333	0.46751
Fructose	Malate	0.194446	0.0378093	0.185393
Fructose	Fumarate	0.219779	0.0483028	0.133367
Fructose	Starch	0.187886	0.0353012	0.200959
Fructose	Glc1,6bP	0.130304	0.0169792	0.377371
Fructose	Fru1,6bP	-0.0227837	0.000519097	0.877839
Suc6P	Tre6P	0.692277	0.479247	5.02459e-08
Suc6P	Sucrose	0.553065	0.305881	4.56876e-05
Suc6P	Glucose	0.129507	0.0167721	0.380322
Suc6P	Fructose	0.00140175	1.96489e-06	0.992456
Suc6P	Glc1P	0.788737	0.622107	2.78879e-11
Suc6P	Glc6P	0.818575	0.670066	1.18749e-12
Suc6P	Fru6P	0.72658	0.527919	5.02971e-09
Suc6P	Man6P	0.696922	0.4857	3.7487e-08
Suc6P	Gal1P	0.866616	0.751023	1.77636e-15
Suc6P	ADPGlc	-0.237673	0.0564886	0.103812
Suc6P	UDPGlc	0.663876	0.440731	2.69496e-07
Suc6P	3-PGA	0.789425	0.623193	2.60809e-11
Suc6P	Pyruvate	0.407051	0.165691	0.00408818
Suc6P	PEP	0.708455	0.501908	1.76778e-08
Suc6P	Shikimate	0.515746	0.265994	0.000175649
Suc6P	Gly3P	0.50196	0.251964	0.000277997
Suc6P	Glycerate	0.291853	0.0851783	0.0441383
Suc6P	2-OG	0.582876	0.339744	1.37996e-05
Suc6P	Isocitrate	0.656223	0.430629	4.11137e-07
Suc6P	Aconitate	0.766116	0.586933	2.21927e-10
Suc6P	Citrate	0.590336	0.348496	1.00374e-05
Suc6P	Malate	0.561945	0.315782	3.23705e-05
Suc6P	Fumarate	0.65829	0.433346	3.67242e-07
Suc6P	Starch	0.487692	0.237843	0.000438215
Suc6P	Glc1,6bP	0.504668	0.25469	0.000254407
Suc6P	Fru1,6bP	-0.247492	0.0612523	0.0898907
Glc1P	Tre6P	0.706484	0.49912	2.01513e-08
Glc1P	Sucrose	0.447905	0.200619	0.00141132
Glc1P	Glucose	0.364129	0.13259	0.0109507
Glc1P	Fructose	0.159758	0.0255225	0.27808
Glc1P	Suc6P	0.788737	0.622107	2.78879e-11
Glc1P	Glc6P	0.827228	0.684306	4.26326e-13
Glc1P	Fru6P	0.806016	0.649662	4.78972e-12
Glc1P	Man6P	0.717617	0.514974	9.47878e-09
Glc1P	Gal1P	0.918429	0.843511	0
Glc1P	ADPGlc	-0.138305	0.0191282	0.348521
Glc1P	UDPGlc	0.729549	0.532242	4.05512e-09
Glc1P	3-PGA	0.843051	0.710735	5.59552e-14
Glc1P	Pyruvate	0.480127	0.230522	0.000553407
Glc1P	PEP	0.800011	0.640018	9.00791e-12
Glc1P	Shikimate	0.574132	0.329628	1.98439e-05
Glc1P	Gly3P	0.772534	0.596809	1.26215e-10
Glc1P	Glycerate	0.467329	0.218396	0.00081151
Glc1P	2-OG	0.573556	0.328967	2.03172e-05
Glc1P	Isocitrate	0.617153	0.380877	2.98538e-06
Glc1P	Aconitate	0.570427	0.325387	2.30742e-05
Glc1P	Citrate	0.420325	0.176673	0.00293509
Glc1P	Malate	0.626755	0.392822	1.88075e-06
Glc1P	Fumarate	0.671271	0.450605	1.771e-07
Glc1P	Starch	0.499027	0.249028	0.000305757
Glc1P	Glc1,6bP	0.695646	0.483923	4.06508e-08
Glc1P	Fru1,6bP	-0.0876717	0.00768633	0.55349
Glc6P	Tre6P	0.63818	0.407274	1.06309e-06
Glc6P	Sucrose	0.433542	0.187959	0.00208214
Glc6P	Glucose	0.251928	0.0634677	0.0840988
Glc6P	Fructose	0.119628	0.0143109	0.418012
Glc6P	Suc6P	0.818575	0.670066	1.18749e-12
Glc6P	Glc1P	0.827228	0.684306	4.26326e-13
Glc6P	Fru6P	0.953253	0.908692	0
Glc6P	Man6P	0.771321	0.594936	1.4062e-10
Glc6P	Gal1P	0.87376	0.763457	4.44089e-16
Glc6P	ADPGlc	-0.0899126	0.00808428	0.543356
Glc6P	UDPGlc	0.676227	0.457283	1.32777e-07
Glc6P	3-PGA	0.916724	0.840383	0
Glc6P	Pyruvate	0.410766	0.168729	0.003731
Glc6P	PEP	0.766188	0.587044	2.20549e-10
Glc6P	Shikimate	0.714715	0.510817	1.15775e-08
Glc6P	Gly3P	0.738196	0.544933	2.13057e-09
Glc6P	Glycerate	0.547206	0.299434	5.70486e-05
Glc6P	2-OG	0.689805	0.475831	5.85923e-08
Glc6P	Isocitrate	0.690425	0.476687	5.63852e-08
Glc6P	Aconitate	0.682173	0.46536	9.32944e-08
Glc6P	Citrate	0.572692	0.327976	2.10465e-05
Glc6P	Malate	0.711504	0.506238	1.44044e-08
Glc6P	Fumarate	0.746833	0.55776	1.09196e-09
Glc6P	Starch	0.585155	0.342406	1.25312e-05
Glc6P	Glc1,6bP	0.746156	0.556748	1.15184e-09
Glc6P	Fru1,6bP	-0.0255919	0.000654946	0.862918
Fru6P	Tre6P	0.585259	0.342529	1.24757e-05
Fru6P	Sucrose	0.334627	0.111975	0.0200874
Fru6P	Glucose	0.27051	0.0731756	0.0629446
Fru6P	Fructose	0.151719	0.0230187	0.303288
Fru6P	Suc6P	0.72658	0.527919	5.02971e-09
Fru6P	Glc1P	0.806016	0.649662	4.78972e-12
Fru6P	Glc6P	0.953253	0.908692	0
Fru6P	Man6P	0.714417	0.510392	1.18157e-08
Fru6P	Gal1P	0.792284	0.627713	1.96918e-11
Fru6P	ADPGlc	0.0752605	0.00566414	0.611175
Fru6P	UDPGlc	0.645917	0.417209	7.12788e-07
Fru6P	3-PGA	0.87341	0.762845	4.44089e-16
Fru6P	Pyruvate	0.423365	0.179238	0.00271545
Fru6P	PEP	0.672206	0.451861	1.67804e-07
Fru6P	Shikimate	0.710938	0.505433	1.49653e-08
Fru6P	Gly3P	0.838161	0.702513	1.0747e-13
Fru6P	Glycerate	0.539266	0.290808	7.65763e-05
Fru6P	2-OG	0.662358	0.438717	2.93336e-07
Fru6P	Isocitrate	0.615001	0.378226	3.30408e-06
Fru6P	Aconitate	0.58172	0.338399	1.44869e-05
Fru6P	Citrate	0.462545	0.213947	0.000932828
Fru6P	Malate	0.694788	0.482731	4.2915e-08
Fru6P	Fumarate	0.724468	0.524853	5.85283e-09
Fru6P	Starch	0.574897	0.330507	1.9231e-05
Fru6P	Glc1,6bP	0.780509	0.609194	6.09943e-11
Fru6P	Fru1,6bP	0.190296	0.0362128	0.195136
Man6P	Tre6P	0.326577	0.106653	0.0234842
Man6P	Sucrose	0.251835	0.063421	0.0842168
Man6P	Glucose	0.0647242	0.00418922	0.662067
Man6P	Fructose	0.0265027	0.000702395	0.858089
Man6P	Suc6P	0.696922	0.4857	3.7487e-08
Man6P	Glc1P	0.717617	0.514974	9.47878e-09
Man6P	Glc6P	0.771321	0.594936	1.4062e-10
Man6P	Fru6P	0.714417	0.510392	1.18157e-08
Man6P	Gal1P	0.773136	0.597739	1.19597e-10
Man6P	ADPGlc	-0.142815	0.020396	0.332873
Man6P	UDPGlc	0.507663	0.257722	0.000230453
Man6P	3-PGA	0.6436	0.414221	8.04387e-07
Man6P	Pyruvate	0.356262	0.126923	0.0129428
Man6P	PEP	0.548197	0.30052	5.49616e-05
Man6P	Shikimate	0.25399	0.0645111	0.0815077
Man6P	Gly3P	0.450143	0.202629	0.00132631
Man6P	Glycerate	0.0893987	0.00799212	0.545672
Man6P	2-OG	0.20305	0.0412293	0.16631
Man6P	Isocitrate	0.80955	0.655371	3.26894e-12
Man6P	Aconitate	0.748588	0.560385	9.50152e-10
Man6P	Citrate	0.799506	0.639209	9.49019e-12
Man6P	Malate	0.248459	0.0617317	0.088603
Man6P	Fumarate	0.28057	0.0787193	0.0534091
Man6P	Starch	0.0315966	0.000998343	0.831179
Man6P	Glc1,6bP	0.469268	0.220213	0.000766499
Man6P	Fru1,6bP	-0.0213153	0.000454343	0.885658
Gal1P	Tre6P	0.760824	0.578853	3.4876e-10
Gal1P	Sucrose	0.540985	0.292664	7.18952e-05
Gal1P	Glucose	0.255315	0.0651857	0.0798766
Gal1P	Fructose	0.126838	0.0160879	0.3903
Gal1P	Suc6P	0.866616	0.751023	1.77636e-15
Gal1P	Glc1P	0.918429	0.843511	0
Gal1P	Glc6P	0.87376	0.763457	4.44089e-16
Gal1P	Fru6P	0.792284	0.627713	1.96918e-11
Gal1P	Man6P	0.773136	0.597739	1.19597e-10
Gal1P	ADPGlc	-0.341804	0.11683	0.0174175
Gal1P	UDPGlc	0.800487	0.640779	8.57492e-12
Gal1P	3-PGA	0.858953	0.7378	5.77316e-15
Gal1P	Pyruvate	0.512546	0.262703	0.000195745
Gal1P	PEP	0.842359	0.709569	6.15064e-14
Gal1P	Shikimate	0.599213	0.359056	6.8008e-06
Gal1P	Gly3P	0.643309	0.413846	8.16651e-07
Gal1P	Glycerate	0.464957	0.216185	0.000869762
Gal1P	2-OG	0.621346	0.386071	2.44448e-06
Gal1P	Isocitrate	0.730513	0.53365	3.77889e-09
Gal1P	Aconitate	0.722028	0.521324	6.96056e-09
Gal1P	Citrate	0.569712	0.324572	2.37505e-05
Gal1P	Malate	0.650186	0.422741	5.68947e-07
Gal1P	Fumarate	0.702339	0.493281	2.64512e-08
Gal1P	Starch	0.527421	0.278173	0.000117215
Gal1P	Glc1,6bP	0.699146	0.488804	3.25179e-08
Gal1P	Fru1,6bP	-0.272285	0.0741389	0.0611701
ADPGlc	Tre6P	-0.22909	0.0524822	0.117289
ADPGlc	Sucrose	-0.210694	0.044392	0.150591
ADPGlc	Glucose	-0.101265	0.0102547	0.493434
ADPGlc	Fructose	-0.0284126	0.000807273	0.847979
ADPGlc	Suc6P	-0.237673	0.0564886	0.103812
ADPGlc	Glc1P	-0.138305	0.0191282	0.348521
ADPGlc	Glc6P	-0.0899126	0.00808428	0.543356
ADPGlc	Fru6P	0.0752605	0.00566414	0.611175
ADPGlc	Man6P	-0.142815	0.020396	0.332873
ADPGlc	Gal1P	-0.341804	0.11683	0.0174175
ADPGlc	UDPGlc	-0.273326	0.0747072	0.0601474
ADPGlc	3-PGA	-0.0932642	0.00869821	0.528369
ADPGlc	Pyruvate	-0.080346	0.00645548	0.587227
ADPGlc	PEP	-0.333323	0.111104	0.0206078
ADPGlc	Shikimate	-0.127211	0.0161827	0.388896
ADPGlc	Gly3P	0.117879	0.0138954	0.424901
ADPGlc	Glycerate	-0.100459	0.010092	0.496901
ADPGlc	2-OG	-0.164803	0.0271601	0.262983
ADPGlc	Isocitrate	-0.221452	0.0490408	0.130364
ADPGlc	Aconitate	-0.262482	0.0688967	0.071492
ADPGlc	Citrate	-0.176117	0.0310171	0.231152
ADPGlc	Malate	-0.176717	0.0312288	0.229542
ADPGlc	Fumarate	-0.198197	0.0392821	0.17689
ADPGlc	Starch	-0.18825	0.0354381	0.200072
ADPGlc	Glc1,6bP	-0.0935352	0.00874883	0.527166
ADPGlc	Fru1,6bP	0.665247	0.442553	2.49539e-07
UDPGlc	Tre6P	0.716831	0.513847	1.00087e-08
UDPGlc	Sucrose	0.482162	0.23248	0.00052001
UDPGlc	Glucose	0.362665	0.131526	0.0113001
UDPGlc	Fructose	0.135213	0.0182826	0.359506
UDPGlc	Suc6P	0.663876	0.440731	2.69496e-07
UDPGlc	Glc1P	0.729549	0.532242	4.05512e-09
UDPGlc	Glc6P	0.676227	0.457283	1.32777e-07
UDPGlc	Fru6P	0.645917	0.417209	7.12788e-07
UDPGlc	Man6P	0.507663	0.257722	0.000230453
UDPGlc	Gal1P	0.800487	0.640779	8.57492e-12
UDPGlc	ADPGlc	-0.273326	0.0747072	0.0601474
UDPGlc	3-PGA	0.735764	0.541349	2.55975e-09
UDPGlc	Pyruvate	0.449316	0.201885	0.00135716
UDPGlc	PEP	0.789903	0.623946	2.48932e-11
UDPGlc	Shikimate	0.646908	0.418489	6.76676e-07
UDPGlc	Gly3P	0.544592	0.29658	6.29061e-05
UDPGlc	Glycerate	0.556368	0.309545	4.0238e-05
UDPGlc	2-OG	0.672898	0.452792	1.61222e-07
UDPGlc	Isocitrate	0.525216	0.275852	0.000126666
UDPGlc	Aconitate	0.562691	0.316621	3.14318e-05
UDPGlc	Citrate	0.386479	0.149366	0.00666083
UDPGlc	Malate	0.682478	0.465776	9.16015e-08
UDPGlc	Fumarate	0.708711	0.502271	1.73779e-08
UDPGlc	Starch	0.603	0.363609	5.73967e-06
UDPGlc	Glc1,6bP	0.65227	0.425457	5.08989e-07
UDPGlc	Fru1,6bP	-0.321736	0.103514	0.0257505
3-PGA	Tre6P	0.707145	0.500054	1.92883e-08
3-PGA	Sucrose	0.487642	0.237795	0.000438899
3-PGA	Glucose	0.367598	0.135129	0.0101595
3-PGA	Fructose	0.170614	0.029109	0.246288
3-PGA	Suc6P	0.789425	0.623193	2.60809e-11
3-PGA	Glc1P	0.843051	0.710735	5.59552e-14
3-PGA	Glc6P	0.916724	0.840383	0
3-PGA	Fru6P	0.87341	0.762845	4.44089e-16
3-PGA	Man6P	0.6436	0.414221	8.04387e-07
3-PGA	Gal1P	0.858953	0.7378	5.77316e-15
3-PGA	ADPGlc	-0.0932642	0.00869821	0.528369
3-PGA	UDPGlc	0.735764	0.541349	2.55975e-09
3-PGA	Pyruvate	0.506961	0.257009	0.000235876
3-PGA	PEP	0.903497	0.816307	0
3-PGA	Shikimate	0.748092	0.559641	9.884e-10
3-PGA	Gly3P	0.724229	0.524507	5.95354e-09
3-PGA	Glycerate	0.6755	0.4563	1.3856e-07
3-PGA	2-OG	0.781054	0.610046	5.79721e-11
3-PGA	Isocitrate	0.652308	0.425506	5.07967e-07
3-PGA	Aconitate	0.625905	0.391757	1.96053e-06
3-PGA	Citrate	0.457967	0.209734	0.00106386
3-PGA	Malate	0.796017	0.633643	1.35514e-11
3-PGA	Fumarate	0.826388	0.682917	4.72067e-13
3-PGA	Starch	0.696975	0.485774	3.73594e-08
3-PGA	Glc1,6bP	0.825537	0.681512	5.22915e-13
3-PGA	Fru1,6bP	-0.190541	0.0363058	0.194552
Pyruvate	Tre6P	0.430937	0.185706	0.00223036
Pyruvate	Sucrose	0.24723	0.0611226	0.0902425
Pyruvate	Glucose	0.0658574	0.0043372	0.656515
Pyruvate	Fructose	-0.028843	0.000831919	0.845704
Pyruvate	Suc6P	0.407051	0.165691	0.00408818
Pyruvate	Glc1P	0.480127	0.230522	0.000553407
Pyruvate	Glc6P	0.410766	0.168729	0.003731
Pyruvate	Fru6P	0.423365	0.179238	0.00271545
Pyruvate	Man6P	0.356262	0.126923	0.0129428
Pyruvate	Gal1P	0.512546	0.262703	0.000195745
Pyruvate	ADPGlc	-0.080346	0.00645548	0.587227
Pyruvate	UDPGlc	0.449316	0.201885	0.00135716
Pyruvate	3-PGA	0.506961	0.257009	0.000235876
Pyruvate	PEP	0.52426	0.274849	0.000130971
Pyruvate	Shikimate	0.129569	0.016788	0.380094
Pyruvate	Gly3P	0.368276	0.135627	0.0100108
Pyruvate	Glycerate	0.180237	0.0324852	0.220248
Pyruvate	2-OG	0.325067	0.105668	0.0241726
Pyruvate	Isocitrate	0.400407	0.160326	0.00480213
Pyruvate	Aconitate	0.357243	0.127623	0.0126786
Pyruvate	Citrate	0.220419	0.0485843	0.132212
Pyruvate	Malate	0.293316	0.086034	0.0430395
Pyruvate	Fumarate	0.322588	0.104063	0.0253387
Pyruvate	Starch	0.264139	0.0697692	0.0696567
Pyruvate	Glc1,6bP	0.501689	0.251692	0.00028046
Pyruvate	Fru1,6bP	-0.121164	0.0146806	0.412018
PEP	Tre6P	0.679899	0.462263	1.06879e-07
PEP	Sucrose	0.48302	0.233309	0.000506469
PEP	Glucose	0.426995	0.182324	0.00247238
PEP	Fructose	0.151435	0.0229325	0.304205
PEP	Suc6P	0.708455	0.501908	1.76778e-08
PEP	Glc1P	0.800011	0.640018	9.00791e-12
PEP	Glc6P	0.766188	0.587044	2.20549e-10
PEP	Fru6P	0.672206	0.451861	1.67804e-07
PEP	Man6P	0.548197	0.30052	5.49616e-05
PEP	Gal1P	0.842359	0.709569	6.15064e-14
PEP	ADPGlc	-0.333323	0.111104	0.0206078
PEP	UDPGlc	0.789903	0.623946	2.48932e-11
PEP	3-PGA	0.903497	0.816307	0
PEP	Pyruvate	0.52426	0.274849	0.000130971
PEP	Shikimate	0.656728	0.431292	3.99979e-07
PEP	Gly3P	0.565033	0.319263	2.86472e-05
PEP	Glycerate	0.633156	0.400887	1.3701e-06
PEP	2-OG	0.720869	0.519652	7.55314e-09
PEP	Isocitrate	0.53531	0.286557	8.84345e-05
PEP	Aconitate	0.538935	0.290451	7.75097e-05
PEP	Citrate	0.336746	0.113398	0.0192653
PEP	Malate	0.73595	0.541622	2.52429e-09
PEP	Fumarate	0.761611	0.580051	3.26335e-10
PEP	Starch	0.669342	0.448019	1.97824e-07
PEP	Glc1,6bP	0.711414	0.50611	1.44922e-08
PEP	Fru1,6bP	-0.495275	0.245298	0.000344917
Shikimate	Tre6P	0.69305	0.480318	4.78733e-08
Shikimate	Sucrose	0.485798	0.236	0.000464818
Shikimate	Glucose	0.407751	0.166261	0.00401872
Shikimate	Fructose	0.237999	0.0566437	0.103325
Shikimate	Suc6P	0.515746	0.265994	0.000175649
Shikimate	Glc1P	0.574132	0.329628	1.98439e-05
Shikimate	Glc6P	0.714715	0.510817	1.15775e-08
Shikimate	Fru6P	0.710938	0.505433	1.49653e-08
Shikimate	Man6P	0.25399	0.0645111	0.0815077
Shikimate	Gal1P	0.599213	0.359056	6.8008e-06
Shikimate	ADPGlc	-0.127211	0.0161827	0.388896
Shikimate	UDPGlc	0.646908	0.418489	6.76676e-07
Shikimate	3-PGA	0.748092	0.559641	9.884e-10
Shikimate	Pyruvate	0.129569	0.016788	0.380094
Shikimate	PEP	0.656728	0.431292	3.99979e-07
Shikimate	Gly3P	0.673157	0.45314	1.58821e-07
Shikimate	Glycerate	0.911494	0.830821	0
Shikimate	2-OG	0.90544	0.819821	0
Shikimate	Isocitrate	0.370912	0.137575	0.00945041
Shikimate	Aconitate	0.367147	0.134797	0.0102597
Shikimate	Citrate	0.185424	0.0343821	0.207032
Shikimate	Malate	0.956264	0.914441	0
Shikimate	Fumarate	0.937657	0.8792	0
Shikimate	Starch	0.879913	0.774246	2.22045e-16
Shikimate	Glc1,6bP	0.740849	0.548857	1.73994e-09
Shikimate	Fru1,6bP	-0.0789674	0.00623585	0.593677
Gly3P	Tre6P	0.564099	0.318208	2.97298e-05
Gly3P	Sucrose	0.282049	0.0795517	0.0521107
Gly3P	Glucose	0.432911	0.187412	0.00211723
Gly3P	Fructose	0.256551	0.0658185	0.0783777
Gly3P	Suc6P	0.50196	0.251964	0.000277997
Gly3P	Glc1P	0.772534	0.596809	1.26215e-10
Gly3P	Glc6P	0.738196	0.544933	2.13057e-09
Gly3P	Fru6P	0.838161	0.702513	1.0747e-13
Gly3P	Man6P	0.450143	0.202629	0.00132631
Gly3P	Gal1P	0.643309	0.413846	8.16651e-07
Gly3P	ADPGlc	0.117879	0.0138954	0.424901
Gly3P	UDPGlc	0.544592	0.29658	6.29061e-05
Gly3P	3-PGA	0.724229	0.524507	5.95354e-09
Gly3P	Pyruvate	0.368276	0.135627	0.0100108
Gly3P	PEP	0.565033	0.319263	2.86472e-05
Gly3P	Shikimate	0.673157	0.45314	1.58821e-07
Gly3P	Glycerate	0.594437	0.353355	8.3975e-06
Gly3P	2-OG	0.634451	0.402528	1.28395e-06
Gly3P	Isocitrate	0.40901	0.16729	0.00389624
Gly3P	Aconitate	0.345358	0.119272	0.0162113
Gly3P	Citrate	0.186112	0.0346375	0.205324
Gly3P	Malate	0.692809	0.479984	4.8602e-08
Gly3P	Fumarate	0.693593	0.481072	4.62681e-08
Gly3P	Starch	0.60963	0.371648	4.24244e-06
Gly3P	Glc1,6bP	0.770541	0.593733	1.5069e-10
Gly3P	Fru1,6bP	0.323422	0.104602	0.0249415
Glycerate	Tre6P	0.620028	0.384435	2.60378e-06
Glycerate	Sucrose	0.415508	0.172647	0.00331517
Glycerate	Glucose	0.466079	0.21723	0.000841748
Glycerate	Fructose	0.237573	0.0564411	0.103962
Glycerate	Suc6P	0.291853	0.0851783	0.0441383
Glycerate	Glc1P	0.467329	0.218396	0.00081151
Glycerate	Glc6P	0.547206	0.299434	5.70486e-05
Glycerate	Fru6P	0.539266	0.290808	7.65763e-05
Glycerate	Man6P	0.0893987	0.00799212	0.545672
Glycerate	Gal1P	0.464957	0.216185	0.000869762
Glycerate	ADPGlc	-0.100459	0.010092	0.496901
Glycerate	UDPGlc	0.556368	0.309545	4.0238e-05
Glycerate	3-PGA	0.6755	0.4563	1.3856e-07
Glycerate	Pyruvate	0.180237	0.0324852	0.220248
Glycerate	PEP	0.633156	0.400887	1.3701e-06
Glycerate	Shikimate	0.911494	0.830821	0
Glycerate	Gly3P	0.594437	0.353355	8.3975e-06
Glycerate	2-OG	0.847356	0.718013	3.10862e-14
Glycerate	Isocitrate	0.271948	0.0739559	0.0615032
Glycerate	Aconitate	0.191792	0.0367841	0.191584
Glycerate	Citrate	0.0387916	0.00150479	0.793498
Glycerate	Malate	0.923393	0.852655	0
Glycerate	Fumarate	0.866327	0.750523	1.77636e-15
Glycerate	Starch	0.844581	0.713318	4.55191e-14
Glycerate	Glc1,6bP	0.73478	0.539901	2.75554e-09
Glycerate	Fru1,6bP	-0.14916	0.0222486	0.311614
2-OG	Tre6P	0.806062	0.649736	4.76619e-12
2-OG	Sucrose	0.574665	0.33024	1.9415e-05
2-OG	Glucose	0.385765	0.148815	0.00677098
2-OG	Fructose	0.0914845	0.00836941	0.536302
2-OG	Suc6P	0.582876	0.339744	1.37996e-05
2-OG	Glc1P	0.573556	0.328967	2.03172e-05
2-OG	Glc6P	0.689805	0.475831	5.85923e-08
2-OG	Fru6P	0.662358	0.438717	2.93336e-07
2-OG	Man6P	0.20305	0.0412293	0.16631
2-OG	Gal1P	0.621346	0.386071	2.44448e-06
2-OG	ADPGlc	-0.164803	0.0271601	0.262983
2-OG	UDPGlc	0.672898	0.452792	1.61222e-07
2-OG	3-PGA	0.781054	0.610046	5.79721e-11
2-OG	Pyruvate	0.325067	0.105668	0.0241726
2-OG	PEP	0.720869	0.519652	7.55314e-09
2-OG	Shikimate	0.90544	0.819821	0
2-OG	Gly3P	0.634451	0.402528	1.28395e-06
2-OG	Glycerate	0.847356	0.718013	3.10862e-14
2-OG	Isocitrate	0.405175	0.164167	0.00427963
2-OG	Aconitate	0.459601	0.211233	0.00101532
2-OG	Citrate	0.189498	0.0359097	0.19705
2-OG	Malate	0.942442	0.888198	0
2-OG	Fumarate	0.939532	0.88272	0
2-OG	Starch	0.9363	0.876657	0
2-OG	Glc1,6bP	0.774872	0.600427	1.02291e-10
2-OG	Fru1,6bP	-0.204086	0.0416511	0.164113
Isocitrate	Tre6P	0.571833	0.326993	2.17959e-05
Isocitrate	Sucrose	0.449544	0.20209	0.00134861
Isocitrate	Glucose	0.0782485	0.00612283	0.597053
Isocitrate	Fructose	-0.0438625	0.00192392	0.767214
Isocitrate	Suc6P	0.656223	0.430629	4.11137e-07
Isocitrate	Glc1P	0.617153	0.380877	2.98538e-06
Isocitrate	Glc6P	0.690425	0.476687	5.63852e-08
Isocitrate	Fru6P	0.615001	0.378226	3.30408e-06
Isocitrate	Man6P	0.80955	0.655371	3.26894e-12
Isocitrate	Gal1P	0.730513	0.53365	3.77889e-09
Isocitrate	ADPGlc	-0.221452	0.0490408	0.130364
Isocitrate	UDPGlc	0.525216	0.275852	0.000126666
Isocitrate	3-PGA	0.652308	0.425506	5.07967e-07
Isocitrate	Pyruvate	0.400407	0.160326	0.00480213
Isocitrate	PEP	0.53531	0.286557	8.84345e-05
Isocitrate	Shikimate	0.370912	0.137575	0.00945041
Isocitrate	Gly3P	0.40901	0.16729	0.00389624
Isocitrate	Glycerate	0.271948	0.0739559	0.0615032
Isocitrate	2-OG	0.405175	0.164167	0.00427963
Isocitrate	Aconitate	0.920437	0.847205	0
Isocitrate	Citrate	0.902343	0.814224	0
Isocitrate	Malate	0.397993	0.158398	0.00508738
Isocitrate	Fumarate	0.405254	0.164231	0.00427148
Isocitrate	Starch	0.216737	0.0469749	0.138962
Isocitrate	Glc1,6bP	0.654826	0.428797	4.43522e-07
Isocitrate	Fru1,6bP	-0.0676411	0.00457532	0.647813
Aconitate	Tre6P	0.627836	0.394178	1.7837e-06
Aconitate	Sucrose	0.524112	0.274694	0.000131651
Aconitate	Glucose	0.0516514	0.00266787	0.727351
Aconitate	Fructose	-0.0728209	0.00530288	0.622809
Aconitate	Suc6P	0.766116	0.586933	2.21927e-10
Aconitate	Glc1P	0.570427	0.325387	2.30742e-05
Aconitate	Glc6P	0.682173	0.46536	9.32944e-08
Aconitate	Fru6P	0.58172	0.338399	1.44869e-05
Aconitate	Man6P	0.748588	0.560385	9.50152e-10
Aconitate	Gal1P	0.722028	0.521324	6.96056e-09
Aconitate	ADPGlc	-0.262482	0.0688967	0.071492
Aconitate	UDPGlc	0.562691	0.316621	3.14318e-05
Aconitate	3-PGA	0.625905	0.391757	1.96053e-06
Aconitate	Pyruvate	0.357243	0.127623	0.0126786
Aconitate	PEP	0.538935	0.290451	7.75097e-05
Aconitate	Shikimate	0.367147	0.134797	0.0102597
Aconitate	Gly3P	0.345358	0.119272	0.0162113
Aconitate	Glycerate	0.191792	0.0367841	0.191584
Aconitate	2-OG	0.459601	0.211233	0.00101532
Aconitate	Isocitrate	0.920437	0.847205	0
Aconitate	Citrate	0.887584	0.787805	0
Aconitate	Malate	0.391368	0.153169	0.00594745
Aconitate	Fumarate	0.434953	0.189184	0.00200562
Aconitate	Starch	0.279717	0.0782414	0.0541694
Aconitate	Glc1,6bP	0.529252	0.280107	0.000109866
Aconitate	Fru1,6bP	-0.176015	0.0309814	0.231425
Citrate	Tre6P	0.348217	0.121255	0.015293
Citrate	Sucrose	0.316943	0.100453	0.028171
Citrate	Glucose	-0.109545	0.0120001	0.458585
Citrate	Fructose	-0.107393	0.0115333	0.46751
Citrate	Suc6P	0.590336	0.348496	1.00374e-05
Citrate	Glc1P	0.420325	0.176673	0.00293509
Citrate	Glc6P	0.572692	0.327976	2.10465e-05
Citrate	Fru6P	0.462545	0.213947	0.000932828
Citrate	Man6P	0.799506	0.639209	9.49019e-12
Citrate	Gal1P	0.569712	0.324572	2.37505e-05
Citrate	ADPGlc	-0.176117	0.0310171	0.231152
Citrate	UDPGlc	0.386479	0.149366	0.00666083
Citrate	3-PGA	0.457967	0.209734	0.00106386
Citrate	Pyruvate	0.220419	0.0485843	0.132212
Citrate	PEP	0.336746	0.113398	0.0192653
Citrate	Shikimate	0.185424	0.0343821	0.207032
Citrate	Gly3P	0.186112	0.0346375	0.205324
Citrate	Glycerate	0.0387916	0.00150479	0.793498
Citrate	2-OG	0.189498	0.0359097	0.19705
Citrate	Isocitrate	0.902343	0.814224	0
Citrate	Aconitate	0.887584	0.787805	0
Citrate	Malate	0.173776	0.0301983	0.237509
Citrate	Fumarate	0.192207	0.0369435	0.190606
Citrate	Starch	-0.0147879	0.000218683	0.920536
Citrate	Glc1,6bP	0.353663	0.125077	0.0136659
Citrate	Fru1,6bP	-0.0524132	0.00274715	0.723488
Malate	Tre6P	0.763708	0.58325	2.73004e-10
Malate	Sucrose	0.523775	0.27434	0.000133211
Malate	Glucose	0.457908	0.20968	0.00106565
Malate	Fructose	0.194446	0.0378093	0.185393
Malate	Suc6P	0.561945	0.315782	3.23705e-05
Malate	Glc1P	0.626755	0.392822	1.88075e-06
Malate	Glc6P	0.711504	0.506238	1.44044e-08
Malate	Fru6P	0.694788	0.482731	4.2915e-08
Malate	Man6P	0.248459	0.0617317	0.088603
Malate	Gal1P	0.650186	0.422741	5.68947e-07
Malate	ADPGlc	-0.176717	0.0312288	0.229542
Malate	UDPGlc	0.682478	0.465776	9.16015e-08
Malate	3-PGA	0.796017	0.633643	1.35514e-11
Malate	Pyruvate	0.293316	0.086034	0.0430395
Malate	PEP	0.73595	0.541622	2.52429e-09
Malate	Shikimate	0.956264	0.914441	0
Malate	Gly3P	0.692809	0.479984	4.8602e-08
Malate	Glycerate	0.923393	0.852655	0
Malate	2-OG	0.942442	0.888198	0
Malate	Isocitrate	0.397993	0.158398	0.00508738
Malate	Aconitate	0.391368	0.153169	0.00594745
Malate	Citrate	0.173776	0.0301983	0.237509
Malate	Fumarate	0.983266	0.966812	0
Malate	Starch	0.913251	0.834027	0
Malate	Glc1,6bP	0.773445	0.598217	1.16327e-10
Malate	Fru1,6bP	-0.156686	0.0245505	0.287544
Fumarate	Tre6P	0.801801	0.642885	7.47891e-12
Fumarate	Sucrose	0.564578	0.318748	2.91702e-05
Fumarate	Glucose	0.436655	0.190668	0.00191657
Fumarate	Fructose	0.219779	0.0483028	0.133367
Fumarate	Suc6P	0.65829	0.433346	3.67242e-07
Fumarate	Glc1P	0.671271	0.450605	1.771e-07
Fumarate	Glc6P	0.746833	0.55776	1.09196e-09
Fumarate	Fru6P	0.724468	0.524853	5.85283e-09
Fumarate	Man6P	0.28057	0.0787193	0.0534091
Fumarate	Gal1P	0.702339	0.493281	2.64512e-08
Fumarate	ADPGlc	-0.198197	0.0392821	0.17689
Fumarate	UDPGlc	0.708711	0.502271	1.73779e-08
Fumarate	3-PGA	0.826388	0.682917	4.72067e-13
Fumarate	Pyruvate	0.322588	0.104063	0.0253387
Fumarate	PEP	0.761611	0.580051	3.26335e-10
Fumarate	Shikimate	0.937657	0.8792	0
Fumarate	Gly3P	0.693593	0.481072	4.62681e-08
Fumarate	Glycerate	0.866327	0.750523	1.77636e-15
Fumarate	2-OG	0.939532	0.88272	0
Fumarate	Isocitrate	0.405254	0.164231	0.00427148
Fumarate	Aconitate	0.434953	0.189184	0.00200562
Fumarate	Citrate	0.192207	0.0369435	0.190606
Fumarate	Malate	0.983266	0.966812	0
Fumarate	Starch	0.92392	0.853627	0
Fumarate	Glc1,6bP	0.749992	0.562489	8.49404e-10
Fumarate	Fru1,6bP	-0.187526	0.0351662	0.201838
Starch	Tre6P	0.751507	0.564763	7.52038e-10
Starch	Sucrose	0.557453	0.310754	3.85818e-05
Starch	Glucose	0.422584	0.178577	0.00277046
Starch	Fructose	0.187886	0.0353012	0.200959
Starch	Suc6P	0.487692	0.237843	0.000438215
Starch	Glc1P	0.499027	0.249028	0.000305757
Starch	Glc6P	0.585155	0.342406	1.25312e-05
Starch	Fru6P	0.574897	0.330507	1.9231e-05
Starch	Man6P	0.0315966	0.000998343	0.831179
Starch	Gal1P	0.527421	0.278173	0.000117215
Starch	ADPGlc	-0.18825	0.0354381	0.200072
Starch	UDPGlc	0.603	0.363609	5.73967e-06
Starch	3-PGA	0.696975	0.485774	3.73594e-08
Starch	Pyruvate	0.264139	0.0697692	0.0696567
Starch	PEP	0.669342	0.448019	1.97824e-07
Starch	Shikimate	0.879913	0.774246	2.22045e-16
Starch	Gly3P	0.60963	0.371648	4.24244e-06
Starch	Glycerate	0.844581	0.713318	4.55191e-14
Starch	2-OG	0.9363	0.876657	0
Starch	Isocitrate	0.216737	0.0469749	0.138962
Starch	Aconitate	0.279717	0.0782414	0.0541694
Starch	Citrate	-0.0147879	0.000218683	0.920536
Starch	Malate	0.913251	0.834027	0
Starch	Fumarate	0.92392	0.853627	0
Starch	Glc1,6bP	0.685705	0.470192	7.53552e-08
Starch	Fru1,6bP	-0.22164	0.0491245	0.130028
Glc1,6bP	Tre6P	0.699268	0.488975	3.22636e-08
Glc1,6bP	Sucrose	0.403131	0.162515	0.00449722
Glc1,6bP	Glucose	0.34976	0.122332	0.014816
Glc1,6bP	Fructose	0.130304	0.0169792	0.377371
Glc1,6bP	Suc6P	0.504668	0.25469	0.000254407
Glc1,6bP	Glc1P	0.695646	0.483923	4.06508e-08
Glc1,6bP	Glc6P	0.746156	0.556748	1.15184e-09
Glc1,6bP	Fru6P	0.780509	0.609194	6.09943e-11
Glc1,6bP	Man6P	0.469268	0.220213	0.000766499
Glc1,6bP	Gal1P	0.699146	0.488804	3.25179e-08
Glc1,6bP	ADPGlc	-0.0935352	0.00874883	0.527166
Glc1,6bP	UDPGlc	0.65227	0.425457	5.08989e-07
Glc1,6bP	3-PGA	0.825537	0.681512	5.22915e-13
Glc1,6bP	Pyruvate	0.501689	0.251692	0.00028046
Glc1,6bP	PEP	0.711414	0.50611	1.44922e-08
Glc1,6bP	Shikimate	0.740849	0.548857	1.73994e-09
Glc1,6bP	Gly3P	0.770541	0.593733	1.5069e-10
Glc1,6bP	Glycerate	0.73478	0.539901	2.75554e-09
Glc1,6bP	2-OG	0.774872	0.600427	1.02291e-10
Glc1,6bP	Isocitrate	0.654826	0.428797	4.43522e-07
Glc1,6bP	Aconitate	0.529252	0.280107	0.000109866
Glc1,6bP	Citrate	0.353663	0.125077	0.0136659
Glc1,6bP	Malate	0.773445	0.598217	1.16327e-10
Glc1,6bP	Fumarate	0.749992	0.562489	8.49404e-10
Glc1,6bP	Starch	0.685705	0.470192	7.53552e-08
Glc1,6bP	Fru1,6bP	0.0399025	0.00159221	0.78772
Fru1,6bP	Tre6P	-0.22276	0.049622	0.128049
Fru1,6bP	Sucrose	-0.306004	0.0936382	0.0344127
Fru1,6bP	Glucose	-0.137363	0.0188685	0.351846
Fru1,6bP	Fructose	-0.0227837	0.000519097	0.877839
Fru1,6bP	Suc6P	-0.247492	0.0612523	0.0898907
Fru1,6bP	Glc1P	-0.0876717	0.00768633	0.55349
Fru1,6bP	Glc6P	-0.0255919	0.000654946	0.862918
Fru1,6bP	Fru6P	0.190296	0.0362128	0.195136
Fru1,6bP	Man6P	-0.0213153	0.000454343	0.885658
Fru1,6bP	Gal1P	-0.272285	0.0741389	0.0611701
Fru1,6bP	ADPGlc	0.665247	0.442553	2.49539e-07
Fru1,6bP	UDPGlc	-0.321736	0.103514	0.0257505
Fru1,6bP	3-PGA	-0.190541	0.0363058	0.194552
Fru1,6bP	Pyruvate	-0.121164	0.0146806	0.412018
Fru1,6bP	PEP	-0.495275	0.245298	0.000344917
Fru1,6bP	Shikimate	-0.0789674	0.00623585	0.593677
Fru1,6bP	Gly3P	0.323422	0.104602	0.0249415
Fru1,6bP	Glycerate	-0.14916	0.0222486	0.311614
Fru1,6bP	2-OG	-0.204086	0.0416511	0.164113
Fru1,6bP	Isocitrate	-0.0676411	0.00457532	0.647813
Fru1,6bP	Aconitate	-0.176015	0.0309814	0.231425
Fru1,6bP	Citrate	-0.0524132	0.00274715	0.723488
Fru1,6bP	Malate	-0.156686	0.0245505	0.287544
Fru1,6bP	Fumarate	-0.187526	0.0351662	0.201838
Fru1,6bP	Starch	-0.22164	0.0491245	0.130028
Fru1,6bP	Glc1,6bP	0.0399025	0.00159221	0.78772

## Sheet: Melon diel
metabolite_1	metabolite_2	Pearson.s.r	R2	p.value
Tre6P	Sucrose	0.768181	0.590102	1.27898e-13
Tre6P	Glucose	0.532018	0.283043	6.06129e-06
Tre6P	Fructose	0.364308	0.13272	0.0030819
Tre6P	Suc6P	0.363122	0.131858	0.00318701
Tre6P	Glc1P	-0.191376	0.0366247	0.129805
Tre6P	Glc6P	-0.0669059	0.0044764	0.599383
Tre6P	Fru6P	0.186015	0.0346015	0.141111
Tre6P	Man6P	-0.496713	0.246724	2.98347e-05
Tre6P	Gal1P	0.291797	0.0851452	0.0193081
Tre6P	ADPGlc	0.239631	0.057423	0.0565008
Tre6P	UDPGlc	0.0795582	0.00632951	0.532028
Tre6P	3-PGA	0.551407	0.304049	2.3339e-06
Tre6P	Pyruvate	0.464022	0.215316	0.000112457
Tre6P	PEP	0.44018	0.193758	0.00027291
Tre6P	Shikimate	0.434697	0.188962	0.000464132
Tre6P	Gly3P	-0.502812	0.252819	2.29396e-05
Tre6P	Glycerate	0.4936	0.243641	0.000200511
Tre6P	2-OG	0.46154	0.21302	0.000123707
Tre6P	Isocitrate	-0.107149	0.011481	0.399379
Tre6P	Citrate	-0.527483	0.278238	7.51385e-06
Tre6P	Malate	0.512953	0.263121	1.46514e-05
Tre6P	Fumarate	0.170429	0.0290461	0.178162
Tre6P	Myo-inositol	0.48636	0.236546	4.6089e-05
Tre6P	Galactinol	0.637515	0.406426	1.47167e-08
Tre6P	α.α.Trehalose	0.722721	0.522326	1.55631e-11
Tre6P	Rhamnose	0.428282	0.183426	0.000414796
Tre6P	Galactose	0.658647	0.433816	3.30047e-09
Tre6P	Raffinose	0.699761	0.489666	1.24659e-10
Tre6P	Stachyose	-0.0702092	0.00492934	0.581438
Tre6P	Maltose	-0.140416	0.0197167	0.268431
Sucrose	Tre6P	0.768181	0.590102	1.27898e-13
Sucrose	Glucose	0.499716	0.249716	2.62294e-05
Sucrose	Fructose	0.324258	0.105143	0.00894953
Sucrose	Suc6P	0.369248	0.136344	0.00267637
Sucrose	Glc1P	-0.350291	0.122704	0.00454535
Sucrose	Glc6P	-0.173583	0.0301312	0.170145
Sucrose	Fru6P	0.0660907	0.00436797	0.60385
Sucrose	Man6P	-0.381266	0.145363	0.00188149
Sucrose	Gal1P	0.15003	0.0225089	0.236693
Sucrose	ADPGlc	0.0170396	0.000290349	0.893687
Sucrose	UDPGlc	0.175313	0.0307346	0.165864
Sucrose	3-PGA	0.512399	0.262552	1.50206e-05
Sucrose	Pyruvate	0.351074	0.123253	0.00444975
Sucrose	PEP	0.554735	0.307731	1.96918e-06
Sucrose	Shikimate	0.551341	0.303977	4.12677e-06
Sucrose	Gly3P	-0.525707	0.276368	8.16608e-06
Sucrose	Glycerate	0.465738	0.216912	0.000502501
Sucrose	2-OG	0.467812	0.218848	9.70812e-05
Sucrose	Isocitrate	0.00431064	1.85816e-05	0.973032
Sucrose	Citrate	-0.711191	0.505792	4.53737e-11
Sucrose	Malate	0.753086	0.567138	7.06102e-13
Sucrose	Fumarate	0.0407665	0.00166191	0.749092
Sucrose	Myo-inositol	0.704658	0.496543	8.13225e-11
Sucrose	Galactinol	0.854186	0.729634	0
Sucrose	α.α.Trehalose	0.79316	0.629102	5.55112e-15
Sucrose	Rhamnose	0.542238	0.294022	3.69226e-06
Sucrose	Galactose	0.628852	0.395454	2.62972e-08
Sucrose	Raffinose	0.82589	0.682095	0
Sucrose	Stachyose	-0.175382	0.0307587	0.165695
Sucrose	Maltose	-0.0785463	0.00616952	0.537274
Glucose	Tre6P	0.532018	0.283043	6.06129e-06
Glucose	Sucrose	0.499716	0.249716	2.62294e-05
Glucose	Fructose	0.839102	0.704092	0
Glucose	Suc6P	0.400531	0.160425	0.00103969
Glucose	Glc1P	0.101403	0.0102827	0.425278
Glucose	Glc6P	0.0378213	0.00143045	0.766686
Glucose	Fru6P	0.408006	0.166469	0.000817993
Glucose	Man6P	-0.594304	0.353197	2.25031e-07
Glucose	Gal1P	0.713216	0.508676	3.77431e-11
Glucose	ADPGlc	0.492046	0.242109	3.63592e-05
Glucose	UDPGlc	-0.0999225	0.00998451	0.432105
Glucose	3-PGA	0.855451	0.731796	0
Glucose	Pyruvate	0.688794	0.474437	3.14803e-10
Glucose	PEP	0.610667	0.372914	8.40556e-08
Glucose	Shikimate	0.451551	0.203898	0.000259483
Glucose	Gly3P	-0.311445	0.0969981	0.0122417
Glucose	Glycerate	0.80602	0.649669	5.64437e-13
Glucose	2-OG	0.777566	0.604609	4.13003e-14
Glucose	Isocitrate	-0.0551066	0.00303674	0.665383
Glucose	Citrate	-0.358203	0.128309	0.00365792
Glucose	Malate	0.125412	0.0157281	0.323434
Glucose	Fumarate	0.198344	0.0393405	0.116151
Glucose	Myo-inositol	0.0119791	0.000143499	0.925151
Glucose	Galactinol	0.392144	0.153777	0.0013519
Glucose	α.α.Trehalose	0.259552	0.067367	0.0383468
Glucose	Rhamnose	0.347405	0.12069	0.00491367
Glucose	Galactose	0.108114	0.0116887	0.395122
Glucose	Raffinose	0.699533	0.489347	1.27135e-10
Glucose	Stachyose	0.164633	0.0271041	0.193602
Glucose	Maltose	-0.345189	0.119155	0.00521402
Fructose	Tre6P	0.364308	0.13272	0.0030819
Fructose	Sucrose	0.324258	0.105143	0.00894953
Fructose	Glucose	0.839102	0.704092	0
Fructose	Suc6P	0.44152	0.19494	0.000260084
Fructose	Glc1P	0.209959	0.0440829	0.0958755
Fructose	Glc6P	0.167287	0.0279849	0.186418
Fructose	Fru6P	0.525337	0.275979	8.30872e-06
Fructose	Man6P	-0.505556	0.255587	2.03476e-05
Fructose	Gal1P	0.668948	0.447491	1.52438e-09
Fructose	ADPGlc	0.525024	0.27565	8.43096e-06
Fructose	UDPGlc	-0.184874	0.0341784	0.143609
Fructose	3-PGA	0.714023	0.509829	3.50542e-11
Fructose	Pyruvate	0.513912	0.264105	1.40331e-05
Fructose	PEP	0.456852	0.208714	0.000147831
Fructose	Shikimate	0.199426	0.0397708	0.123349
Fructose	Gly3P	-0.295789	0.0874913	0.0176423
Fructose	Glycerate	0.618211	0.382185	1.04229e-06
Fructose	2-OG	0.536698	0.288045	4.84017e-06
Fructose	Isocitrate	-0.0832265	0.00692665	0.513224
Fructose	Citrate	-0.130321	0.0169836	0.3047
Fructose	Malate	-0.0795138	0.00632245	0.532258
Fructose	Fumarate	0.121081	0.0146606	0.340555
Fructose	Myo-inositol	-0.167633	0.0281008	0.185496
Fructose	Galactinol	0.0971449	0.00943713	0.445075
Fructose	α.α.Trehalose	0.0400604	0.00160484	0.753298
Fructose	Rhamnose	0.195368	0.0381685	0.121842
Fructose	Galactose	-0.0127826	0.000163395	0.920146
Fructose	Raffinose	0.466551	0.217669	0.000101969
Fructose	Stachyose	0.344249	0.118507	0.00534625
Fructose	Maltose	-0.329297	0.108436	0.00788395
Suc6P	Tre6P	0.363122	0.131858	0.00318701
Suc6P	Sucrose	0.369248	0.136344	0.00267637
Suc6P	Glucose	0.400531	0.160425	0.00103969
Suc6P	Fructose	0.44152	0.19494	0.000260084
Suc6P	Glc1P	0.524528	0.27513	8.6282e-06
Suc6P	Glc6P	0.625967	0.391834	3.1779e-08
Suc6P	Fru6P	0.802998	0.644806	1.33227e-15
Suc6P	Man6P	-0.148225	0.0219706	0.242445
Suc6P	Gal1P	0.625314	0.391018	3.31605e-08
Suc6P	ADPGlc	0.430531	0.185357	0.000383688
Suc6P	UDPGlc	0.35786	0.128064	0.00369288
Suc6P	3-PGA	0.501647	0.251649	2.413e-05
Suc6P	Pyruvate	0.36193	0.130993	0.00329587
Suc6P	PEP	0.489591	0.2397	4.02992e-05
Suc6P	Shikimate	0.0841477	0.00708084	0.51908
Suc6P	Gly3P	-0.475935	0.226514	7.04238e-05
Suc6P	Glycerate	0.469615	0.220538	0.000444253
Suc6P	2-OG	0.381255	0.145356	0.00188206
Suc6P	Isocitrate	-0.0900756	0.00811362	0.479042
Suc6P	Citrate	-0.321624	0.103442	0.00955498
Suc6P	Malate	0.227424	0.0517219	0.0707156
Suc6P	Fumarate	0.273724	0.0749248	0.0286246
Suc6P	Myo-inositol	-0.106238	0.0112865	0.403425
Suc6P	Galactinol	0.175204	0.0306965	0.16613
Suc6P	α.α.Trehalose	-0.0688895	0.00474577	0.588578
Suc6P	Rhamnose	0.098536	0.00970935	0.438553
Suc6P	Galactose	0.283497	0.0803707	0.0232033
Suc6P	Raffinose	0.363394	0.132055	0.0031626
Suc6P	Stachyose	0.442167	0.195512	0.000254096
Suc6P	Maltose	0.309377	0.0957142	0.012861
Glc1P	Tre6P	-0.191376	0.0366247	0.129805
Glc1P	Sucrose	-0.350291	0.122704	0.00454535
Glc1P	Glucose	0.101403	0.0102827	0.425278
Glc1P	Fructose	0.209959	0.0440829	0.0958755
Glc1P	Suc6P	0.524528	0.27513	8.6282e-06
Glc1P	Glc6P	0.798404	0.637449	2.66454e-15
Glc1P	Fru6P	0.760936	0.579024	2.94875e-13
Glc1P	Man6P	-0.0609388	0.00371354	0.632403
Glc1P	Gal1P	0.629395	0.396138	2.53712e-08
Glc1P	ADPGlc	0.341085	0.116339	0.00581312
Glc1P	UDPGlc	0.156933	0.0246281	0.215563
Glc1P	3-PGA	0.141274	0.0199584	0.265488
Glc1P	Pyruvate	0.172456	0.0297411	0.17298
Glc1P	PEP	0.0101426	0.000102872	0.9366
Glc1P	Shikimate	-0.250927	0.0629644	0.0511058
Glc1P	Gly3P	0.103832	0.0107811	0.414217
Glc1P	Glycerate	0.10358	0.0107288	0.46494
Glc1P	2-OG	0.043705	0.00191013	0.731664
Glc1P	Isocitrate	-0.267238	0.0714159	0.032781
Glc1P	Citrate	0.206085	0.0424709	0.102306
Glc1P	Malate	-0.432891	0.187395	0.000353341
Glc1P	Fumarate	0.558167	0.311551	1.64948e-06
Glc1P	Myo-inositol	-0.615377	0.378689	6.26489e-08
Glc1P	Galactinol	-0.38426	0.147656	0.00171974
Glc1P	α.α.Trehalose	-0.599022	0.358828	1.70359e-07
Glc1P	Rhamnose	-0.308844	0.0953846	0.013025
Glc1P	Galactose	-0.233968	0.0547412	0.062776
Glc1P	Raffinose	-0.180436	0.0325571	0.153644
Glc1P	Stachyose	0.538723	0.290222	4.38672e-06
Glc1P	Maltose	0.234434	0.0549592	0.0622398
Glc6P	Tre6P	-0.0669059	0.0044764	0.599383
Glc6P	Sucrose	-0.173583	0.0301312	0.170145
Glc6P	Glucose	0.0378213	0.00143045	0.766686
Glc6P	Fructose	0.167287	0.0279849	0.186418
Glc6P	Suc6P	0.625967	0.391834	3.1779e-08
Glc6P	Glc1P	0.798404	0.637449	2.66454e-15
Glc6P	Fru6P	0.814685	0.663711	2.22045e-16
Glc6P	Man6P	0.205813	0.0423589	0.10277
Glc6P	Gal1P	0.531211	0.282185	6.29897e-06
Glc6P	ADPGlc	0.212364	0.0450983	0.0920464
Glc6P	UDPGlc	0.402514	0.162017	0.000976151
Glc6P	3-PGA	0.0698348	0.0048769	0.58346
Glc6P	Pyruvate	0.138131	0.0190801	0.276377
Glc6P	PEP	0.0030743	9.45132e-06	0.980765
Glc6P	Shikimate	-0.283974	0.0806412	0.0265615
Glc6P	Gly3P	-0.112724	0.0127066	0.375161
Glc6P	Glycerate	0.063663	0.00405298	0.653882
Glc6P	2-OG	0.0121169	0.00014682	0.924292
Glc6P	Isocitrate	-0.0926886	0.00859118	0.466329
Glc6P	Citrate	0.156047	0.0243507	0.218199
Glc6P	Malate	-0.110158	0.0121347	0.386198
Glc6P	Fumarate	0.376364	0.14165	0.00217578
Glc6P	Myo-inositol	-0.51777	0.268085	1.17817e-05
Glc6P	Galactinol	-0.352467	0.124233	0.00428415
Glc6P	α.α.Trehalose	-0.410507	0.168516	0.000753997
Glc6P	Rhamnose	-0.260174	0.0676906	0.0378686
Glc6P	Galactose	0.0767234	0.00588648	0.546789
Glc6P	Raffinose	-0.143324	0.0205418	0.258544
Glc6P	Stachyose	0.538384	0.289858	4.45961e-06
Glc6P	Maltose	0.414957	0.172189	0.000651221
Fru6P	Tre6P	0.186015	0.0346015	0.141111
Fru6P	Sucrose	0.0660907	0.00436797	0.60385
Fru6P	Glucose	0.408006	0.166469	0.000817993
Fru6P	Fructose	0.525337	0.275979	8.30872e-06
Fru6P	Suc6P	0.802998	0.644806	1.33227e-15
Fru6P	Glc1P	0.760936	0.579024	2.94875e-13
Fru6P	Glc6P	0.814685	0.663711	2.22045e-16
Fru6P	Man6P	-0.101438	0.0102896	0.425121
Fru6P	Gal1P	0.728405	0.530574	9.00302e-12
Fru6P	ADPGlc	0.427586	0.18283	0.000424887
Fru6P	UDPGlc	0.354593	0.125736	0.00404171
Fru6P	3-PGA	0.422653	0.178636	0.000503004
Fru6P	Pyruvate	0.453005	0.205213	0.000170775
Fru6P	PEP	0.258789	0.0669715	0.0389397
Fru6P	Shikimate	-0.0226455	0.000512816	0.862471
Fru6P	Gly3P	-0.307215	0.0943808	0.0135373
Fru6P	Glycerate	0.404203	0.16338	0.00296014
Fru6P	2-OG	0.401411	0.161131	0.00101105
Fru6P	Isocitrate	-0.132316	0.0175074	0.297294
Fru6P	Citrate	-0.0611118	0.00373466	0.631435
Fru6P	Malate	-0.0764617	0.00584639	0.548161
Fru6P	Fumarate	0.409918	0.168033	0.000768638
Fru6P	Myo-inositol	-0.436227	0.190294	0.000314169
Fru6P	Galactinol	-0.130479	0.0170247	0.30411
Fru6P	α.α.Trehalose	-0.334756	0.112061	0.00685616
Fru6P	Rhamnose	-0.0932078	0.00868769	0.463825
Fru6P	Galactose	0.0917897	0.00842536	0.470682
Fru6P	Raffinose	0.154008	0.0237183	0.22435
Fru6P	Stachyose	0.498302	0.248305	2.78738e-05
Fru6P	Maltose	0.26126	0.0682567	0.0370465
Man6P	Tre6P	-0.496713	0.246724	2.98347e-05
Man6P	Sucrose	-0.381266	0.145363	0.00188149
Man6P	Glucose	-0.594304	0.353197	2.25031e-07
Man6P	Fructose	-0.505556	0.255587	2.03476e-05
Man6P	Suc6P	-0.148225	0.0219706	0.242445
Man6P	Glc1P	-0.0609388	0.00371354	0.632403
Man6P	Glc6P	0.205813	0.0423589	0.10277
Man6P	Fru6P	-0.101438	0.0102896	0.425121
Man6P	Gal1P	-0.392387	0.153968	0.00134177
Man6P	ADPGlc	-0.518978	0.269338	1.11488e-05
Man6P	UDPGlc	0.551275	0.303905	2.34948e-06
Man6P	3-PGA	-0.667151	0.44509	1.74814e-09
Man6P	Pyruvate	-0.561792	0.31561	1.36507e-06
Man6P	PEP	-0.392247	0.153858	0.00134758
Man6P	Shikimate	-0.318583	0.101495	0.0123384
Man6P	Gly3P	0.0942897	0.00889054	0.458631
Man6P	Glycerate	-0.439847	0.193465	0.00110346
Man6P	2-OG	-0.468823	0.219795	9.33193e-05
Man6P	Isocitrate	0.381993	0.145919	0.00184098
Man6P	Citrate	0.214615	0.0460594	0.0885711
Man6P	Malate	0.0451133	0.00203521	0.723359
Man6P	Fumarate	-0.456659	0.208537	0.000148913
Man6P	Myo-inositol	-0.111002	0.0123215	0.382544
Man6P	Galactinol	-0.33146	0.109866	0.00746147
Man6P	α.α.Trehalose	-0.298828	0.0892984	0.0164581
Man6P	Rhamnose	-0.296863	0.0881277	0.0172158
Man6P	Galactose	-0.0771828	0.00595719	0.544383
Man6P	Raffinose	-0.518372	0.268709	1.14623e-05
Man6P	Stachyose	0.0174453	0.000304339	0.891171
Man6P	Maltose	0.591193	0.349509	2.69715e-07
Gal1P	Tre6P	0.291797	0.0851452	0.0193081
Gal1P	Sucrose	0.15003	0.0225089	0.236693
Gal1P	Glucose	0.713216	0.508676	3.77431e-11
Gal1P	Fructose	0.668948	0.447491	1.52438e-09
Gal1P	Suc6P	0.625314	0.391018	3.31605e-08
Gal1P	Glc1P	0.629395	0.396138	2.53712e-08
Gal1P	Glc6P	0.531211	0.282185	6.29897e-06
Gal1P	Fru6P	0.728405	0.530574	9.00302e-12
Gal1P	Man6P	-0.392387	0.153968	0.00134177
Gal1P	ADPGlc	0.582477	0.33928	4.43508e-07
Gal1P	UDPGlc	0.102579	0.0105224	0.419904
Gal1P	3-PGA	0.724059	0.524262	1.36984e-11
Gal1P	Pyruvate	0.646639	0.418142	7.82836e-09
Gal1P	PEP	0.487864	0.238011	4.33045e-05
Gal1P	Shikimate	0.154185	0.0237729	0.235457
Gal1P	Gly3P	-0.270606	0.0732279	0.0305634
Gal1P	Glycerate	0.736496	0.542426	4.87363e-10
Gal1P	2-OG	0.607135	0.368613	1.04455e-07
Gal1P	Isocitrate	-0.10295	0.0105986	0.418216
Gal1P	Citrate	-0.147537	0.0217671	0.244662
Gal1P	Malate	-0.106304	0.0113005	0.403131
Gal1P	Fumarate	0.414447	0.171766	0.000662308
Gal1P	Myo-inositol	-0.351192	0.123336	0.00443559
Gal1P	Galactinol	0.0227779	0.000518834	0.858209
Gal1P	α.α.Trehalose	-0.153396	0.0235305	0.226216
Gal1P	Rhamnose	0.121241	0.0146993	0.339915
Gal1P	Galactose	-0.0401395	0.00161118	0.752827
Gal1P	Raffinose	0.371938	0.138338	0.0024762
Gal1P	Stachyose	0.491037	0.241117	3.79338e-05
Gal1P	Maltose	-0.0242774	0.000589393	0.848981
ADPGlc	Tre6P	0.239631	0.057423	0.0565008
ADPGlc	Sucrose	0.0170396	0.000290349	0.893687
ADPGlc	Glucose	0.492046	0.242109	3.63592e-05
ADPGlc	Fructose	0.525024	0.27565	8.43096e-06
ADPGlc	Suc6P	0.430531	0.185357	0.000383688
ADPGlc	Glc1P	0.341085	0.116339	0.00581312
ADPGlc	Glc6P	0.212364	0.0450983	0.0920464
ADPGlc	Fru6P	0.427586	0.18283	0.000424887
ADPGlc	Man6P	-0.518978	0.269338	1.11488e-05
ADPGlc	Gal1P	0.582477	0.33928	4.43508e-07
ADPGlc	UDPGlc	-0.29803	0.0888216	0.0167625
ADPGlc	3-PGA	0.628578	0.39511	2.67767e-08
ADPGlc	Pyruvate	0.46644	0.217567	0.000102406
ADPGlc	PEP	0.438528	0.192307	0.000289512
ADPGlc	Shikimate	0.00964736	9.30715e-05	0.941177
ADPGlc	Gly3P	-0.0209004	0.000436829	0.869789
ADPGlc	Glycerate	0.382629	0.146405	0.00511809
ADPGlc	2-OG	0.360528	0.12998	0.00342816
ADPGlc	Isocitrate	-0.248719	0.061861	0.0475021
ADPGlc	Citrate	0.118279	0.0139899	0.351928
ADPGlc	Malate	-0.306178	0.0937449	0.0138723
ADPGlc	Fumarate	0.154592	0.0238986	0.222576
ADPGlc	Myo-inositol	-0.3647	0.133006	0.00304783
ADPGlc	Galactinol	-0.150419	0.022626	0.235464
ADPGlc	α.α.Trehalose	-0.136833	0.0187234	0.280957
ADPGlc	Rhamnose	0.0336443	0.00113194	0.791839
ADPGlc	Galactose	-0.134716	0.0181483	0.28854
ADPGlc	Raffinose	0.165025	0.0272333	0.192528
ADPGlc	Stachyose	0.406371	0.165137	0.000862473
ADPGlc	Maltose	-0.424302	0.180033	0.000475539
UDPGlc	Tre6P	0.0795582	0.00632951	0.532028
UDPGlc	Sucrose	0.175313	0.0307346	0.165864
UDPGlc	Glucose	-0.0999225	0.00998451	0.432105
UDPGlc	Fructose	-0.184874	0.0341784	0.143609
UDPGlc	Suc6P	0.35786	0.128064	0.00369288
UDPGlc	Glc1P	0.156933	0.0246281	0.215563
UDPGlc	Glc6P	0.402514	0.162017	0.000976151
UDPGlc	Fru6P	0.354593	0.125736	0.00404171
UDPGlc	Man6P	0.551275	0.303905	2.34948e-06
UDPGlc	Gal1P	0.102579	0.0105224	0.419904
UDPGlc	ADPGlc	-0.29803	0.0888216	0.0167625
UDPGlc	3-PGA	-0.167874	0.0281816	0.184855
UDPGlc	Pyruvate	-0.0391302	0.00153117	0.758852
UDPGlc	PEP	0.0479071	0.00229509	0.706977
UDPGlc	Shikimate	0.124712	0.0155531	0.33825
UDPGlc	Gly3P	-0.316912	0.100433	0.0107272
UDPGlc	Glycerate	0.0687071	0.00472067	0.628398
UDPGlc	2-OG	0.0885118	0.00783434	0.486739
UDPGlc	Isocitrate	0.248386	0.0616956	0.0478094
UDPGlc	Citrate	-0.277436	0.0769705	0.0264522
UDPGlc	Malate	0.410711	0.168683	0.000748977
UDPGlc	Fumarate	-0.0344922	0.00118971	0.786715
UDPGlc	Myo-inositol	0.138265	0.0191173	0.275905
UDPGlc	Galactinol	0.170142	0.0289484	0.178905
UDPGlc	α.α.Trehalose	0.0263406	0.000693827	0.836317
UDPGlc	Rhamnose	0.0816594	0.00666825	0.521216
UDPGlc	Galactose	0.233602	0.0545699	0.0632005
UDPGlc	Raffinose	0.0244078	0.000595739	0.848179
UDPGlc	Stachyose	0.00221503	4.90636e-06	0.986141
UDPGlc	Maltose	0.689247	0.475062	3.03229e-10
3-PGA	Tre6P	0.551407	0.304049	2.3339e-06
3-PGA	Sucrose	0.512399	0.262552	1.50206e-05
3-PGA	Glucose	0.855451	0.731796	0
3-PGA	Fructose	0.714023	0.509829	3.50542e-11
3-PGA	Suc6P	0.501647	0.251649	2.413e-05
3-PGA	Glc1P	0.141274	0.0199584	0.265488
3-PGA	Glc6P	0.0698348	0.0048769	0.58346
3-PGA	Fru6P	0.422653	0.178636	0.000503004
3-PGA	Man6P	-0.667151	0.44509	1.74814e-09
3-PGA	Gal1P	0.724059	0.524262	1.36984e-11
3-PGA	ADPGlc	0.628578	0.39511	2.67767e-08
3-PGA	UDPGlc	-0.167874	0.0281816	0.184855
3-PGA	Pyruvate	0.725673	0.526601	1.17328e-11
3-PGA	PEP	0.792434	0.627951	6.21725e-15
3-PGA	Shikimate	0.412034	0.169772	0.000968914
3-PGA	Gly3P	-0.32438	0.105223	0.00892221
3-PGA	Glycerate	0.735339	0.540724	5.35568e-10
3-PGA	2-OG	0.800878	0.641405	1.9984e-15
3-PGA	Isocitrate	-0.0606234	0.0036752	0.634169
3-PGA	Citrate	-0.341779	0.116813	0.00570775
3-PGA	Malate	0.14645	0.0214475	0.248195
3-PGA	Fumarate	0.246976	0.0609974	0.0491296
3-PGA	Myo-inositol	-0.0272662	0.000743446	0.830648
3-PGA	Galactinol	0.3366	0.1133	0.00653645
3-PGA	α.α.Trehalose	0.241798	0.0584665	0.0542379
3-PGA	Rhamnose	0.362043	0.131075	0.0032854
3-PGA	Galactose	0.179906	0.0323663	0.154875
3-PGA	Raffinose	0.676156	0.457187	8.71715e-10
3-PGA	Stachyose	0.281965	0.0795042	0.0239909
3-PGA	Maltose	-0.374305	0.140104	0.00231123
Pyruvate	Tre6P	0.464022	0.215316	0.000112457
Pyruvate	Sucrose	0.351074	0.123253	0.00444975
Pyruvate	Glucose	0.688794	0.474437	3.14803e-10
Pyruvate	Fructose	0.513912	0.264105	1.40331e-05
Pyruvate	Suc6P	0.36193	0.130993	0.00329587
Pyruvate	Glc1P	0.172456	0.0297411	0.17298
Pyruvate	Glc6P	0.138131	0.0190801	0.276377
Pyruvate	Fru6P	0.453005	0.205213	0.000170775
Pyruvate	Man6P	-0.561792	0.31561	1.36507e-06
Pyruvate	Gal1P	0.646639	0.418142	7.82836e-09
Pyruvate	ADPGlc	0.46644	0.217567	0.000102406
Pyruvate	UDPGlc	-0.0391302	0.00153117	0.758852
Pyruvate	3-PGA	0.725673	0.526601	1.17328e-11
Pyruvate	PEP	0.406709	0.165412	0.000853099
Pyruvate	Shikimate	0.459134	0.210804	0.000197766
Pyruvate	Gly3P	-0.297913	0.0887524	0.0168072
Pyruvate	Glycerate	0.729053	0.531518	8.86653e-10
Pyruvate	2-OG	0.804709	0.647556	1.11022e-15
Pyruvate	Isocitrate	-0.160037	0.0256118	0.206509
Pyruvate	Citrate	-0.307536	0.0945787	0.0134348
Pyruvate	Malate	0.0812686	0.00660458	0.523219
Pyruvate	Fumarate	0.356963	0.127423	0.00378592
Pyruvate	Myo-inositol	-0.107711	0.0116016	0.396899
Pyruvate	Galactinol	0.241362	0.0582558	0.0546871
Pyruvate	α.α.Trehalose	0.113452	0.0128713	0.372064
Pyruvate	Rhamnose	0.253924	0.0644773	0.0429012
Pyruvate	Galactose	0.14291	0.0204233	0.259936
Pyruvate	Raffinose	0.514769	0.264987	1.35006e-05
Pyruvate	Stachyose	0.0976305	0.00953171	0.442792
Pyruvate	Maltose	-0.20603	0.0424482	0.1024
PEP	Tre6P	0.44018	0.193758	0.00027291
PEP	Sucrose	0.554735	0.307731	1.96918e-06
PEP	Glucose	0.610667	0.372914	8.40556e-08
PEP	Fructose	0.456852	0.208714	0.000147831
PEP	Suc6P	0.489591	0.2397	4.02992e-05
PEP	Glc1P	0.0101426	0.000102872	0.9366
PEP	Glc6P	0.0030743	9.45132e-06	0.980765
PEP	Fru6P	0.258789	0.0669715	0.0389397
PEP	Man6P	-0.392247	0.153858	0.00134758
PEP	Gal1P	0.487864	0.238011	4.33045e-05
PEP	ADPGlc	0.438528	0.192307	0.000289512
PEP	UDPGlc	0.0479071	0.00229509	0.706977
PEP	3-PGA	0.792434	0.627951	6.21725e-15
PEP	Pyruvate	0.406709	0.165412	0.000853099
PEP	Shikimate	0.438423	0.192215	0.000409196
PEP	Gly3P	-0.415809	0.172897	0.000633049
PEP	Glycerate	0.578471	0.334629	7.06803e-06
PEP	2-OG	0.656714	0.431273	3.80277e-09
PEP	Isocitrate	0.0844058	0.00712434	0.507252
PEP	Citrate	-0.422405	0.178426	0.000507264
PEP	Malate	0.357034	0.127473	0.00377853
PEP	Fumarate	0.12426	0.0154406	0.327933
PEP	Myo-inositol	0.199859	0.0399437	0.113334
PEP	Galactinol	0.412851	0.170446	0.00069815
PEP	α.α.Trehalose	0.300798	0.0904793	0.0157276
PEP	Rhamnose	0.488147	0.238287	4.27989e-05
PEP	Galactose	0.228214	0.0520814	0.0697176
PEP	Raffinose	0.670857	0.45005	1.31658e-09
PEP	Stachyose	0.320108	0.102469	0.00991922
PEP	Maltose	-0.111226	0.0123712	0.38158
Shikimate	Tre6P	0.434697	0.188962	0.000464132
Shikimate	Sucrose	0.551341	0.303977	4.12677e-06
Shikimate	Glucose	0.451551	0.203898	0.000259483
Shikimate	Fructose	0.199426	0.0397708	0.123349
Shikimate	Suc6P	0.0841477	0.00708084	0.51908
Shikimate	Glc1P	-0.250927	0.0629644	0.0511058
Shikimate	Glc6P	-0.283974	0.0806412	0.0265615
Shikimate	Fru6P	-0.0226455	0.000512816	0.862471
Shikimate	Man6P	-0.318583	0.101495	0.0123384
Shikimate	Gal1P	0.154185	0.0237729	0.235457
Shikimate	ADPGlc	0.00964736	9.30715e-05	0.941177
Shikimate	UDPGlc	0.124712	0.0155531	0.33825
Shikimate	3-PGA	0.412034	0.169772	0.000968914
Shikimate	Pyruvate	0.459134	0.210804	0.000197766
Shikimate	PEP	0.438423	0.192215	0.000409196
Shikimate	Gly3P	-0.312467	0.0976355	0.0142189
Shikimate	Glycerate	0.497298	0.247306	0.00027778
Shikimate	2-OG	0.568091	0.322728	1.79434e-06
Shikimate	Isocitrate	-0.0771803	0.0059568	0.55438
Shikimate	Citrate	-0.55768	0.311007	3.02715e-06
Shikimate	Malate	0.389998	0.152098	0.00188997
Shikimate	Fumarate	0.137821	0.0189947	0.289503
Shikimate	Myo-inositol	0.436535	0.190563	0.000436256
Shikimate	Galactinol	0.520604	0.271029	1.70091e-05
Shikimate	α.α.Trehalose	0.473149	0.22387	0.000117701
Shikimate	Rhamnose	0.461398	0.212888	0.000182138
Shikimate	Galactose	0.190144	0.0361547	0.142165
Shikimate	Raffinose	0.614832	0.378019	1.35306e-07
Shikimate	Stachyose	-0.238723	0.0569885	0.0639113
Shikimate	Maltose	0.0297139	0.000882917	0.820173
Gly3P	Tre6P	-0.502812	0.252819	2.29396e-05
Gly3P	Sucrose	-0.525707	0.276368	8.16608e-06
Gly3P	Glucose	-0.311445	0.0969981	0.0122417
Gly3P	Fructose	-0.295789	0.0874913	0.0176423
Gly3P	Suc6P	-0.475935	0.226514	7.04238e-05
Gly3P	Glc1P	0.103832	0.0107811	0.414217
Gly3P	Glc6P	-0.112724	0.0127066	0.375161
Gly3P	Fru6P	-0.307215	0.0943808	0.0135373
Gly3P	Man6P	0.0942897	0.00889054	0.458631
Gly3P	Gal1P	-0.270606	0.0732279	0.0305634
Gly3P	ADPGlc	-0.0209004	0.000436829	0.869789
Gly3P	UDPGlc	-0.316912	0.100433	0.0107272
Gly3P	3-PGA	-0.32438	0.105223	0.00892221
Gly3P	Pyruvate	-0.297913	0.0887524	0.0168072
Gly3P	PEP	-0.415809	0.172897	0.000633049
Gly3P	Shikimate	-0.312467	0.0976355	0.0142189
Gly3P	Glycerate	-0.493977	0.244014	0.000197925
Gly3P	2-OG	-0.364486	0.13285	0.0030664
Gly3P	Isocitrate	-0.13139	0.0172633	0.300717
Gly3P	Citrate	0.398489	0.158794	0.00110903
Gly3P	Malate	-0.444993	0.198019	0.000229381
Gly3P	Fumarate	0.0463073	0.00214436	0.716342
Gly3P	Myo-inositol	-0.2935	0.0861425	0.0185815
Gly3P	Galactinol	-0.428495	0.183608	0.000411763
Gly3P	α.α.Trehalose	-0.289418	0.0837628	0.0203628
Gly3P	Rhamnose	-0.309434	0.0957495	0.0128436
Gly3P	Galactose	-0.326889	0.106856	0.00837845
Gly3P	Raffinose	-0.443677	0.196849	0.000240603
Gly3P	Stachyose	0.0141666	0.000200694	0.911533
Gly3P	Maltose	-0.379172	0.143772	0.0020025
Glycerate	Tre6P	0.4936	0.243641	0.000200511
Glycerate	Sucrose	0.465738	0.216912	0.000502501
Glycerate	Glucose	0.80602	0.649669	5.64437e-13
Glycerate	Fructose	0.618211	0.382185	1.04229e-06
Glycerate	Suc6P	0.469615	0.220538	0.000444253
Glycerate	Glc1P	0.10358	0.0107288	0.46494
Glycerate	Glc6P	0.063663	0.00405298	0.653882
Glycerate	Fru6P	0.404203	0.16338	0.00296014
Glycerate	Man6P	-0.439847	0.193465	0.00110346
Glycerate	Gal1P	0.736496	0.542426	4.87363e-10
Glycerate	ADPGlc	0.382629	0.146405	0.00511809
Glycerate	UDPGlc	0.0687071	0.00472067	0.628398
Glycerate	3-PGA	0.735339	0.540724	5.35568e-10
Glycerate	Pyruvate	0.729053	0.531518	8.86653e-10
Glycerate	PEP	0.578471	0.334629	7.06803e-06
Glycerate	Shikimate	0.497298	0.247306	0.00027778
Glycerate	Gly3P	-0.493977	0.244014	0.000197925
Glycerate	2-OG	0.746792	0.557698	2.05906e-10
Glycerate	Isocitrate	0.067828	0.00460064	0.63281
Glycerate	Citrate	-0.434001	0.188357	0.00130692
Glycerate	Malate	0.216005	0.0466583	0.12405
Glycerate	Fumarate	0.24301	0.0590538	0.0825821
Glycerate	Myo-inositol	0.0784167	0.00614918	0.580553
Glycerate	Galactinol	0.366135	0.134055	0.00759759
Glycerate	α.α.Trehalose	0.172303	0.0296882	0.221917
Glycerate	Rhamnose	0.318154	0.101222	0.0215306
Glycerate	Galactose	0.171516	0.0294177	0.224066
Glycerate	Raffinose	0.614237	0.377287	1.27726e-06
Glycerate	Stachyose	0.131877	0.0173916	0.351366
Glycerate	Maltose	-0.0233151	0.000543593	0.869682
2-OG	Tre6P	0.46154	0.21302	0.000123707
2-OG	Sucrose	0.467812	0.218848	9.70812e-05
2-OG	Glucose	0.777566	0.604609	4.13003e-14
2-OG	Fructose	0.536698	0.288045	4.84017e-06
2-OG	Suc6P	0.381255	0.145356	0.00188206
2-OG	Glc1P	0.043705	0.00191013	0.731664
2-OG	Glc6P	0.0121169	0.00014682	0.924292
2-OG	Fru6P	0.401411	0.161131	0.00101105
2-OG	Man6P	-0.468823	0.219795	9.33193e-05
2-OG	Gal1P	0.607135	0.368613	1.04455e-07
2-OG	ADPGlc	0.360528	0.12998	0.00342816
2-OG	UDPGlc	0.0885118	0.00783434	0.486739
2-OG	3-PGA	0.800878	0.641405	1.9984e-15
2-OG	Pyruvate	0.804709	0.647556	1.11022e-15
2-OG	PEP	0.656714	0.431273	3.80277e-09
2-OG	Shikimate	0.568091	0.322728	1.79434e-06
2-OG	Gly3P	-0.364486	0.13285	0.0030664
2-OG	Glycerate	0.746792	0.557698	2.05906e-10
2-OG	Isocitrate	-0.0297215	0.000883371	0.815655
2-OG	Citrate	-0.474356	0.225013	7.50074e-05
2-OG	Malate	0.226132	0.0511357	0.0723748
2-OG	Fumarate	0.218113	0.0475732	0.0833761
2-OG	Myo-inositol	0.025063	0.000628153	0.844154
2-OG	Galactinol	0.376211	0.141535	0.00218558
2-OG	α.α.Trehalose	0.184987	0.0342202	0.14336
2-OG	Rhamnose	0.38667	0.149514	0.00159877
2-OG	Galactose	0.143178	0.0205	0.259035
2-OG	Raffinose	0.63133	0.398578	2.23146e-08
2-OG	Stachyose	0.0748909	0.00560865	0.556435
2-OG	Maltose	-0.186008	0.0345991	0.141125
Isocitrate	Tre6P	-0.107149	0.011481	0.399379
Isocitrate	Sucrose	0.00431064	1.85816e-05	0.973032
Isocitrate	Glucose	-0.0551066	0.00303674	0.665383
Isocitrate	Fructose	-0.0832265	0.00692665	0.513224
Isocitrate	Suc6P	-0.0900756	0.00811362	0.479042
Isocitrate	Glc1P	-0.267238	0.0714159	0.032781
Isocitrate	Glc6P	-0.0926886	0.00859118	0.466329
Isocitrate	Fru6P	-0.132316	0.0175074	0.297294
Isocitrate	Man6P	0.381993	0.145919	0.00184098
Isocitrate	Gal1P	-0.10295	0.0105986	0.418216
Isocitrate	ADPGlc	-0.248719	0.061861	0.0475021
Isocitrate	UDPGlc	0.248386	0.0616956	0.0478094
Isocitrate	3-PGA	-0.0606234	0.0036752	0.634169
Isocitrate	Pyruvate	-0.160037	0.0256118	0.206509
Isocitrate	PEP	0.0844058	0.00712434	0.507252
Isocitrate	Shikimate	-0.0771803	0.0059568	0.55438
Isocitrate	Gly3P	-0.13139	0.0172633	0.300717
Isocitrate	Glycerate	0.067828	0.00460064	0.63281
Isocitrate	2-OG	-0.0297215	0.000883371	0.815655
Isocitrate	Citrate	0.191332	0.0366078	0.129895
Isocitrate	Malate	0.317735	0.100955	0.0105139
Isocitrate	Fumarate	-0.368167	0.135547	0.00276084
Isocitrate	Myo-inositol	0.153927	0.0236934	0.224597
Isocitrate	Galactinol	0.0563364	0.00317379	0.658374
Isocitrate	α.α.Trehalose	0.0647371	0.0041909	0.611297
Isocitrate	Rhamnose	0.115539	0.0133492	0.363274
Isocitrate	Galactose	0.062202	0.00386909	0.62535
Isocitrate	Raffinose	0.0386088	0.00149064	0.761969
Isocitrate	Stachyose	0.0496686	0.00246697	0.696715
Isocitrate	Maltose	0.223051	0.0497517	0.0764558
Citrate	Tre6P	-0.527483	0.278238	7.51385e-06
Citrate	Sucrose	-0.711191	0.505792	4.53737e-11
Citrate	Glucose	-0.358203	0.128309	0.00365792
Citrate	Fructose	-0.130321	0.0169836	0.3047
Citrate	Suc6P	-0.321624	0.103442	0.00955498
Citrate	Glc1P	0.206085	0.0424709	0.102306
Citrate	Glc6P	0.156047	0.0243507	0.218199
Citrate	Fru6P	-0.0611118	0.00373466	0.631435
Citrate	Man6P	0.214615	0.0460594	0.0885711
Citrate	Gal1P	-0.147537	0.0217671	0.244662
Citrate	ADPGlc	0.118279	0.0139899	0.351928
Citrate	UDPGlc	-0.277436	0.0769705	0.0264522
Citrate	3-PGA	-0.341779	0.116813	0.00570775
Citrate	Pyruvate	-0.307536	0.0945787	0.0134348
Citrate	PEP	-0.422405	0.178426	0.000507264
Citrate	Shikimate	-0.55768	0.311007	3.02715e-06
Citrate	Gly3P	0.398489	0.158794	0.00110903
Citrate	Glycerate	-0.434001	0.188357	0.00130692
Citrate	2-OG	-0.474356	0.225013	7.50074e-05
Citrate	Isocitrate	0.191332	0.0366078	0.129895
Citrate	Malate	-0.668676	0.447127	1.55644e-09
Citrate	Fumarate	-0.168546	0.0284079	0.183076
Citrate	Myo-inositol	-0.548859	0.301246	2.6548e-06
Citrate	Galactinol	-0.719945	0.51832	2.02354e-11
Citrate	α.α.Trehalose	-0.541989	0.293752	3.73797e-06
Citrate	Rhamnose	-0.408838	0.167149	0.000796171
Citrate	Galactose	-0.468928	0.219894	9.29357e-05
Citrate	Raffinose	-0.653714	0.427342	4.72813e-09
Citrate	Stachyose	0.167804	0.0281582	0.18504
Citrate	Maltose	-0.0864738	0.00747772	0.496865
Malate	Tre6P	0.512953	0.263121	1.46514e-05
Malate	Sucrose	0.753086	0.567138	7.06102e-13
Malate	Glucose	0.125412	0.0157281	0.323434
Malate	Fructose	-0.0795138	0.00632245	0.532258
Malate	Suc6P	0.227424	0.0517219	0.0707156
Malate	Glc1P	-0.432891	0.187395	0.000353341
Malate	Glc6P	-0.110158	0.0121347	0.386198
Malate	Fru6P	-0.0764617	0.00584639	0.548161
Malate	Man6P	0.0451133	0.00203521	0.723359
Malate	Gal1P	-0.106304	0.0113005	0.403131
Malate	ADPGlc	-0.306178	0.0937449	0.0138723
Malate	UDPGlc	0.410711	0.168683	0.000748977
Malate	3-PGA	0.14645	0.0214475	0.248195
Malate	Pyruvate	0.0812686	0.00660458	0.523219
Malate	PEP	0.357034	0.127473	0.00377853
Malate	Shikimate	0.389998	0.152098	0.00188997
Malate	Gly3P	-0.444993	0.198019	0.000229381
Malate	Glycerate	0.216005	0.0466583	0.12405
Malate	2-OG	0.226132	0.0511357	0.0723748
Malate	Isocitrate	0.317735	0.100955	0.0105139
Malate	Citrate	-0.668676	0.447127	1.55644e-09
Malate	Fumarate	0.0145263	0.000211015	0.909296
Malate	Myo-inositol	0.72294	0.522642	1.52429e-11
Malate	Galactinol	0.689168	0.474953	3.05215e-10
Malate	α.α.Trehalose	0.734254	0.539128	5.0524e-12
Malate	Rhamnose	0.500389	0.250389	2.54793e-05
Malate	Galactose	0.716313	0.513104	2.8392e-11
Malate	Raffinose	0.617384	0.381163	5.51947e-08
Malate	Stachyose	-0.143702	0.0206502	0.257278
Malate	Maltose	0.229973	0.0528877	0.0675326
Fumarate	Tre6P	0.170429	0.0290461	0.178162
Fumarate	Sucrose	0.0407665	0.00166191	0.749092
Fumarate	Glucose	0.198344	0.0393405	0.116151
Fumarate	Fructose	0.121081	0.0146606	0.340555
Fumarate	Suc6P	0.273724	0.0749248	0.0286246
Fumarate	Glc1P	0.558167	0.311551	1.64948e-06
Fumarate	Glc6P	0.376364	0.14165	0.00217578
Fumarate	Fru6P	0.409918	0.168033	0.000768638
Fumarate	Man6P	-0.456659	0.208537	0.000148913
Fumarate	Gal1P	0.414447	0.171766	0.000662308
Fumarate	ADPGlc	0.154592	0.0238986	0.222576
Fumarate	UDPGlc	-0.0344922	0.00118971	0.786715
Fumarate	3-PGA	0.246976	0.0609974	0.0491296
Fumarate	Pyruvate	0.356963	0.127423	0.00378592
Fumarate	PEP	0.12426	0.0154406	0.327933
Fumarate	Shikimate	0.137821	0.0189947	0.289503
Fumarate	Gly3P	0.0463073	0.00214436	0.716342
Fumarate	Glycerate	0.24301	0.0590538	0.0825821
Fumarate	2-OG	0.218113	0.0475732	0.0833761
Fumarate	Isocitrate	-0.368167	0.135547	0.00276084
Fumarate	Citrate	-0.168546	0.0284079	0.183076
Fumarate	Malate	0.0145263	0.000211015	0.909296
Fumarate	Myo-inositol	-0.111361	0.0124013	0.380998
Fumarate	Galactinol	0.0477098	0.00227623	0.708129
Fumarate	α.α.Trehalose	-0.0376136	0.00141478	0.767931
Fumarate	Rhamnose	0.0603181	0.00363828	0.635881
Fumarate	Galactose	0.177106	0.0313665	0.161508
Fumarate	Raffinose	0.214863	0.0461662	0.0881937
Fumarate	Stachyose	0.24759	0.0613007	0.0485516
Fumarate	Maltose	0.0572286	0.00327511	0.653306
Myo-inositol	Tre6P	0.48636	0.236546	4.6089e-05
Myo-inositol	Sucrose	0.704658	0.496543	8.13225e-11
Myo-inositol	Glucose	0.0119791	0.000143499	0.925151
Myo-inositol	Fructose	-0.167633	0.0281008	0.185496
Myo-inositol	Suc6P	-0.106238	0.0112865	0.403425
Myo-inositol	Glc1P	-0.615377	0.378689	6.26489e-08
Myo-inositol	Glc6P	-0.51777	0.268085	1.17817e-05
Myo-inositol	Fru6P	-0.436227	0.190294	0.000314169
Myo-inositol	Man6P	-0.111002	0.0123215	0.382544
Myo-inositol	Gal1P	-0.351192	0.123336	0.00443559
Myo-inositol	ADPGlc	-0.3647	0.133006	0.00304783
Myo-inositol	UDPGlc	0.138265	0.0191173	0.275905
Myo-inositol	3-PGA	-0.0272662	0.000743446	0.830648
Myo-inositol	Pyruvate	-0.107711	0.0116016	0.396899
Myo-inositol	PEP	0.199859	0.0399437	0.113334
Myo-inositol	Shikimate	0.436535	0.190563	0.000436256
Myo-inositol	Gly3P	-0.2935	0.0861425	0.0185815
Myo-inositol	Glycerate	0.0784167	0.00614918	0.580553
Myo-inositol	2-OG	0.025063	0.000628153	0.844154
Myo-inositol	Isocitrate	0.153927	0.0236934	0.224597
Myo-inositol	Citrate	-0.548859	0.301246	2.6548e-06
Myo-inositol	Malate	0.72294	0.522642	1.52429e-11
Myo-inositol	Fumarate	-0.111361	0.0124013	0.380998
Myo-inositol	Galactinol	0.814776	0.66386	2.22045e-16
Myo-inositol	α.α.Trehalose	0.812078	0.65947	4.44089e-16
Myo-inositol	Rhamnose	0.523867	0.274436	8.89793e-06
Myo-inositol	Galactose	0.474407	0.225062	7.48546e-05
Myo-inositol	Raffinose	0.527149	0.277886	7.6325e-06
Myo-inositol	Stachyose	-0.42015	0.176526	0.000547441
Myo-inositol	Maltose	0.0543523	0.00295417	0.669697
Galactinol	Tre6P	0.637515	0.406426	1.47167e-08
Galactinol	Sucrose	0.854186	0.729634	0
Galactinol	Glucose	0.392144	0.153777	0.0013519
Galactinol	Fructose	0.0971449	0.00943713	0.445075
Galactinol	Suc6P	0.175204	0.0306965	0.16613
Galactinol	Glc1P	-0.38426	0.147656	0.00171974
Galactinol	Glc6P	-0.352467	0.124233	0.00428415
Galactinol	Fru6P	-0.130479	0.0170247	0.30411
Galactinol	Man6P	-0.33146	0.109866	0.00746147
Galactinol	Gal1P	0.0227779	0.000518834	0.858209
Galactinol	ADPGlc	-0.150419	0.022626	0.235464
Galactinol	UDPGlc	0.170142	0.0289484	0.178905
Galactinol	3-PGA	0.3366	0.1133	0.00653645
Galactinol	Pyruvate	0.241362	0.0582558	0.0546871
Galactinol	PEP	0.412851	0.170446	0.00069815
Galactinol	Shikimate	0.520604	0.271029	1.70091e-05
Galactinol	Gly3P	-0.428495	0.183608	0.000411763
Galactinol	Glycerate	0.366135	0.134055	0.00759759
Galactinol	2-OG	0.376211	0.141535	0.00218558
Galactinol	Isocitrate	0.0563364	0.00317379	0.658374
Galactinol	Citrate	-0.719945	0.51832	2.02354e-11
Galactinol	Malate	0.689168	0.474953	3.05215e-10
Galactinol	Fumarate	0.0477098	0.00227623	0.708129
Galactinol	Myo-inositol	0.814776	0.66386	2.22045e-16
Galactinol	α.α.Trehalose	0.727074	0.528637	1.02467e-11
Galactinol	Rhamnose	0.506296	0.256336	1.96963e-05
Galactinol	Galactose	0.430308	0.185165	0.000386676
Galactinol	Raffinose	0.752549	0.56633	7.48734e-13
Galactinol	Stachyose	-0.31539	0.099471	0.0111315
Galactinol	Maltose	-0.0207582	0.000430903	0.870668
α.α.Trehalose	Tre6P	0.722721	0.522326	1.55631e-11
α.α.Trehalose	Sucrose	0.79316	0.629102	5.55112e-15
α.α.Trehalose	Glucose	0.259552	0.067367	0.0383468
α.α.Trehalose	Fructose	0.0400604	0.00160484	0.753298
α.α.Trehalose	Suc6P	-0.0688895	0.00474577	0.588578
α.α.Trehalose	Glc1P	-0.599022	0.358828	1.70359e-07
α.α.Trehalose	Glc6P	-0.410507	0.168516	0.000753997
α.α.Trehalose	Fru6P	-0.334756	0.112061	0.00685616
α.α.Trehalose	Man6P	-0.298828	0.0892984	0.0164581
α.α.Trehalose	Gal1P	-0.153396	0.0235305	0.226216
α.α.Trehalose	ADPGlc	-0.136833	0.0187234	0.280957
α.α.Trehalose	UDPGlc	0.0263406	0.000693827	0.836317
α.α.Trehalose	3-PGA	0.241798	0.0584665	0.0542379
α.α.Trehalose	Pyruvate	0.113452	0.0128713	0.372064
α.α.Trehalose	PEP	0.300798	0.0904793	0.0157276
α.α.Trehalose	Shikimate	0.473149	0.22387	0.000117701
α.α.Trehalose	Gly3P	-0.289418	0.0837628	0.0203628
α.α.Trehalose	Glycerate	0.172303	0.0296882	0.221917
α.α.Trehalose	2-OG	0.184987	0.0342202	0.14336
α.α.Trehalose	Isocitrate	0.0647371	0.0041909	0.611297
α.α.Trehalose	Citrate	-0.541989	0.293752	3.73797e-06
α.α.Trehalose	Malate	0.734254	0.539128	5.0524e-12
α.α.Trehalose	Fumarate	-0.0376136	0.00141478	0.767931
α.α.Trehalose	Myo-inositol	0.812078	0.65947	4.44089e-16
α.α.Trehalose	Galactinol	0.727074	0.528637	1.02467e-11
α.α.Trehalose	Rhamnose	0.590752	0.348988	2.76676e-07
α.α.Trehalose	Galactose	0.680739	0.463406	6.06023e-10
α.α.Trehalose	Raffinose	0.644733	0.415681	8.94714e-09
α.α.Trehalose	Stachyose	-0.322592	0.104066	0.00932834
α.α.Trehalose	Maltose	-0.174895	0.0305884	0.16689
Rhamnose	Tre6P	0.428282	0.183426	0.000414796
Rhamnose	Sucrose	0.542238	0.294022	3.69226e-06
Rhamnose	Glucose	0.347405	0.12069	0.00491367
Rhamnose	Fructose	0.195368	0.0381685	0.121842
Rhamnose	Suc6P	0.098536	0.00970935	0.438553
Rhamnose	Glc1P	-0.308844	0.0953846	0.013025
Rhamnose	Glc6P	-0.260174	0.0676906	0.0378686
Rhamnose	Fru6P	-0.0932078	0.00868769	0.463825
Rhamnose	Man6P	-0.296863	0.0881277	0.0172158
Rhamnose	Gal1P	0.121241	0.0146993	0.339915
Rhamnose	ADPGlc	0.0336443	0.00113194	0.791839
Rhamnose	UDPGlc	0.0816594	0.00666825	0.521216
Rhamnose	3-PGA	0.362043	0.131075	0.0032854
Rhamnose	Pyruvate	0.253924	0.0644773	0.0429012
Rhamnose	PEP	0.488147	0.238287	4.27989e-05
Rhamnose	Shikimate	0.461398	0.212888	0.000182138
Rhamnose	Gly3P	-0.309434	0.0957495	0.0128436
Rhamnose	Glycerate	0.318154	0.101222	0.0215306
Rhamnose	2-OG	0.38667	0.149514	0.00159877
Rhamnose	Isocitrate	0.115539	0.0133492	0.363274
Rhamnose	Citrate	-0.408838	0.167149	0.000796171
Rhamnose	Malate	0.500389	0.250389	2.54793e-05
Rhamnose	Fumarate	0.0603181	0.00363828	0.635881
Rhamnose	Myo-inositol	0.523867	0.274436	8.89793e-06
Rhamnose	Galactinol	0.506296	0.256336	1.96963e-05
Rhamnose	α.α.Trehalose	0.590752	0.348988	2.76676e-07
Rhamnose	Galactose	0.302448	0.0914745	0.0151373
Rhamnose	Raffinose	0.611565	0.374011	7.95054e-08
Rhamnose	Stachyose	0.0407575	0.00166117	0.749145
Rhamnose	Maltose	-0.07612	0.00579425	0.549956
Galactose	Tre6P	0.658647	0.433816	3.30047e-09
Galactose	Sucrose	0.628852	0.395454	2.62972e-08
Galactose	Glucose	0.108114	0.0116887	0.395122
Galactose	Fructose	-0.0127826	0.000163395	0.920146
Galactose	Suc6P	0.283497	0.0803707	0.0232033
Galactose	Glc1P	-0.233968	0.0547412	0.062776
Galactose	Glc6P	0.0767234	0.00588648	0.546789
Galactose	Fru6P	0.0917897	0.00842536	0.470682
Galactose	Man6P	-0.0771828	0.00595719	0.544383
Galactose	Gal1P	-0.0401395	0.00161118	0.752827
Galactose	ADPGlc	-0.134716	0.0181483	0.28854
Galactose	UDPGlc	0.233602	0.0545699	0.0632005
Galactose	3-PGA	0.179906	0.0323663	0.154875
Galactose	Pyruvate	0.14291	0.0204233	0.259936
Galactose	PEP	0.228214	0.0520814	0.0697176
Galactose	Shikimate	0.190144	0.0361547	0.142165
Galactose	Gly3P	-0.326889	0.106856	0.00837845
Galactose	Glycerate	0.171516	0.0294177	0.224066
Galactose	2-OG	0.143178	0.0205	0.259035
Galactose	Isocitrate	0.062202	0.00386909	0.62535
Galactose	Citrate	-0.468928	0.219894	9.29357e-05
Galactose	Malate	0.716313	0.513104	2.8392e-11
Galactose	Fumarate	0.177106	0.0313665	0.161508
Galactose	Myo-inositol	0.474407	0.225062	7.48546e-05
Galactose	Galactinol	0.430308	0.185165	0.000386676
Galactose	α.α.Trehalose	0.680739	0.463406	6.06023e-10
Galactose	Rhamnose	0.302448	0.0914745	0.0151373
Galactose	Raffinose	0.453082	0.205283	0.000170285
Galactose	Stachyose	-0.0774961	0.00600564	0.542746
Galactose	Maltose	0.119564	0.0142955	0.346684
Raffinose	Tre6P	0.699761	0.489666	1.24659e-10
Raffinose	Sucrose	0.82589	0.682095	0
Raffinose	Glucose	0.699533	0.489347	1.27135e-10
Raffinose	Fructose	0.466551	0.217669	0.000101969
Raffinose	Suc6P	0.363394	0.132055	0.0031626
Raffinose	Glc1P	-0.180436	0.0325571	0.153644
Raffinose	Glc6P	-0.143324	0.0205418	0.258544
Raffinose	Fru6P	0.154008	0.0237183	0.22435
Raffinose	Man6P	-0.518372	0.268709	1.14623e-05
Raffinose	Gal1P	0.371938	0.138338	0.0024762
Raffinose	ADPGlc	0.165025	0.0272333	0.192528
Raffinose	UDPGlc	0.0244078	0.000595739	0.848179
Raffinose	3-PGA	0.676156	0.457187	8.71715e-10
Raffinose	Pyruvate	0.514769	0.264987	1.35006e-05
Raffinose	PEP	0.670857	0.45005	1.31658e-09
Raffinose	Shikimate	0.614832	0.378019	1.35306e-07
Raffinose	Gly3P	-0.443677	0.196849	0.000240603
Raffinose	Glycerate	0.614237	0.377287	1.27726e-06
Raffinose	2-OG	0.63133	0.398578	2.23146e-08
Raffinose	Isocitrate	0.0386088	0.00149064	0.761969
Raffinose	Citrate	-0.653714	0.427342	4.72813e-09
Raffinose	Malate	0.617384	0.381163	5.51947e-08
Raffinose	Fumarate	0.214863	0.0461662	0.0881937
Raffinose	Myo-inositol	0.527149	0.277886	7.6325e-06
Raffinose	Galactinol	0.752549	0.56633	7.48734e-13
Raffinose	α.α.Trehalose	0.644733	0.415681	8.94714e-09
Raffinose	Rhamnose	0.611565	0.374011	7.95054e-08
Raffinose	Galactose	0.453082	0.205283	0.000170285
Raffinose	Stachyose	0.112288	0.0126085	0.377023
Raffinose	Maltose	-0.131681	0.0173399	0.299638
Stachyose	Tre6P	-0.0702092	0.00492934	0.581438
Stachyose	Sucrose	-0.175382	0.0307587	0.165695
Stachyose	Glucose	0.164633	0.0271041	0.193602
Stachyose	Fructose	0.344249	0.118507	0.00534625
Stachyose	Suc6P	0.442167	0.195512	0.000254096
Stachyose	Glc1P	0.538723	0.290222	4.38672e-06
Stachyose	Glc6P	0.538384	0.289858	4.45961e-06
Stachyose	Fru6P	0.498302	0.248305	2.78738e-05
Stachyose	Man6P	0.0174453	0.000304339	0.891171
Stachyose	Gal1P	0.491037	0.241117	3.79338e-05
Stachyose	ADPGlc	0.406371	0.165137	0.000862473
Stachyose	UDPGlc	0.00221503	4.90636e-06	0.986141
Stachyose	3-PGA	0.281965	0.0795042	0.0239909
Stachyose	Pyruvate	0.0976305	0.00953171	0.442792
Stachyose	PEP	0.320108	0.102469	0.00991922
Stachyose	Shikimate	-0.238723	0.0569885	0.0639113
Stachyose	Gly3P	0.0141666	0.000200694	0.911533
Stachyose	Glycerate	0.131877	0.0173916	0.351366
Stachyose	2-OG	0.0748909	0.00560865	0.556435
Stachyose	Isocitrate	0.0496686	0.00246697	0.696715
Stachyose	Citrate	0.167804	0.0281582	0.18504
Stachyose	Malate	-0.143702	0.0206502	0.257278
Stachyose	Fumarate	0.24759	0.0613007	0.0485516
Stachyose	Myo-inositol	-0.42015	0.176526	0.000547441
Stachyose	Galactinol	-0.31539	0.099471	0.0111315
Stachyose	α.α.Trehalose	-0.322592	0.104066	0.00932834
Stachyose	Rhamnose	0.0407575	0.00166117	0.749145
Stachyose	Galactose	-0.0774961	0.00600564	0.542746
Stachyose	Raffinose	0.112288	0.0126085	0.377023
Stachyose	Maltose	0.116045	0.0134665	0.36116
Maltose	Tre6P	-0.140416	0.0197167	0.268431
Maltose	Sucrose	-0.0785463	0.00616952	0.537274
Maltose	Glucose	-0.345189	0.119155	0.00521402
Maltose	Fructose	-0.329297	0.108436	0.00788395
Maltose	Suc6P	0.309377	0.0957142	0.012861
Maltose	Glc1P	0.234434	0.0549592	0.0622398
Maltose	Glc6P	0.414957	0.172189	0.000651221
Maltose	Fru6P	0.26126	0.0682567	0.0370465
Maltose	Man6P	0.591193	0.349509	2.69715e-07
Maltose	Gal1P	-0.0242774	0.000589393	0.848981
Maltose	ADPGlc	-0.424302	0.180033	0.000475539
Maltose	UDPGlc	0.689247	0.475062	3.03229e-10
Maltose	3-PGA	-0.374305	0.140104	0.00231123
Maltose	Pyruvate	-0.20603	0.0424482	0.1024
Maltose	PEP	-0.111226	0.0123712	0.38158
Maltose	Shikimate	0.0297139	0.000882917	0.820173
Maltose	Gly3P	-0.379172	0.143772	0.0020025
Maltose	Glycerate	-0.0233151	0.000543593	0.869682
Maltose	2-OG	-0.186008	0.0345991	0.141125
Maltose	Isocitrate	0.223051	0.0497517	0.0764558
Maltose	Citrate	-0.0864738	0.00747772	0.496865
Maltose	Malate	0.229973	0.0528877	0.0675326
Maltose	Fumarate	0.0572286	0.00327511	0.653306
Maltose	Myo-inositol	0.0543523	0.00295417	0.669697
Maltose	Galactinol	-0.0207582	0.000430903	0.870668
Maltose	α.α.Trehalose	-0.174895	0.0305884	0.16689
Maltose	Rhamnose	-0.07612	0.00579425	0.549956
Maltose	Galactose	0.119564	0.0142955	0.346684
Maltose	Raffinose	-0.131681	0.0173399	0.299638
Maltose	Stachyose	0.116045	0.0134665	0.36116

## Sheet: Melon day
metabolite_1	metabolite_2	Pearson.s.r	R2	p.value
Tre6P	Sucrose	0.735414	0.540833	6.47593e-08
Tre6P	Glucose	0.494158	0.244192	0.00119182
Tre6P	Fructose	0.319868	0.102316	0.0442111
Tre6P	Suc6P	0.370932	0.137591	0.0184559
Tre6P	Glc1P	-0.30316	0.0919061	0.0572266
Tre6P	Glc6P	-0.176786	0.0312533	0.275158
Tre6P	Fru6P	0.146597	0.0214906	0.366712
Tre6P	Man6P	-0.581372	0.337994	8.35395e-05
Tre6P	Gal1P	0.252507	0.0637595	0.115963
Tre6P	ADPGlc	0.107279	0.0115088	0.509971
Tre6P	UDPGlc	0.168467	0.0283812	0.298738
Tre6P	3-PGA	0.493243	0.243289	0.00122107
Tre6P	Pyruvate	0.359104	0.128956	0.0228668
Tre6P	PEP	0.368784	0.136002	0.0191989
Tre6P	Shikimate	0.388988	0.151312	0.0157914
Tre6P	Gly3P	-0.648818	0.420965	5.95082e-06
Tre6P	Glycerate	0.480445	0.230828	0.00301959
Tre6P	2-OG	0.364845	0.133112	0.020627
Tre6P	Isocitrate	-0.0271435	0.000736767	0.867955
Tre6P	Citrate	-0.581005	0.337567	8.46155e-05
Tre6P	Malate	0.519197	0.269566	0.00059726
Tre6P	Fumarate	0.198175	0.0392733	0.220264
Tre6P	Myo-inositol	0.546367	0.298517	0.000265073
Tre6P	Galactinol	0.634316	0.402356	1.1076e-05
Tre6P	α.α.Trehalose	0.705822	0.498185	3.63481e-07
Tre6P	Rhamnose	0.400206	0.160165	0.0105034
Tre6P	Galactose	0.621793	0.386627	1.84704e-05
Tre6P	Raffinose	0.651906	0.424981	5.19162e-06
Tre6P	Stachyose	-0.145564	0.0211888	0.370136
Tre6P	Maltose	0.0625787	0.0039161	0.701268
Sucrose	Tre6P	0.735414	0.540833	6.47593e-08
Sucrose	Glucose	0.500963	0.250964	0.000992919
Sucrose	Fructose	0.307252	0.0944039	0.0537866
Sucrose	Suc6P	0.314286	0.0987754	0.0482624
Sucrose	Glc1P	-0.508035	0.2581	0.000817989
Sucrose	Glc6P	-0.333828	0.111441	0.035276
Sucrose	Fru6P	-0.00859612	7.38932e-05	0.958016
Sucrose	Man6P	-0.592183	0.350681	5.69084e-05
Sucrose	Gal1P	0.115752	0.0133985	0.476923
Sucrose	ADPGlc	-0.140429	0.0197203	0.387433
Sucrose	UDPGlc	0.202244	0.0409028	0.210742
Sucrose	3-PGA	0.514306	0.26451	0.000686425
Sucrose	Pyruvate	0.313899	0.0985328	0.0485534
Sucrose	PEP	0.532428	0.283479	0.000405585
Sucrose	Shikimate	0.646983	0.418587	1.1374e-05
Sucrose	Gly3P	-0.635446	0.403792	1.05645e-05
Sucrose	Glycerate	0.498209	0.248213	0.0019864
Sucrose	2-OG	0.41935	0.175854	0.00707042
Sucrose	Isocitrate	0.14488	0.0209903	0.372411
Sucrose	Citrate	-0.775354	0.601174	4.24267e-09
Sucrose	Malate	0.788613	0.621911	1.51441e-09
Sucrose	Fumarate	0.211888	0.0448965	0.18933
Sucrose	Myo-inositol	0.797628	0.636211	7.20331e-10
Sucrose	Galactinol	0.881184	0.776486	6.28386e-14
Sucrose	α.α.Trehalose	0.786808	0.619066	1.74987e-09
Sucrose	Rhamnose	0.581877	0.338581	8.20799e-05
Sucrose	Galactose	0.588308	0.346107	6.54052e-05
Sucrose	Raffinose	0.836504	0.699739	1.79741e-11
Sucrose	Stachyose	-0.24774	0.0613749	0.123244
Sucrose	Maltose	0.0925027	0.00855676	0.570234
Glucose	Tre6P	0.494158	0.244192	0.00119182
Glucose	Sucrose	0.500963	0.250964	0.000992919
Glucose	Fructose	0.825945	0.682185	5.35354e-11
Glucose	Suc6P	0.428822	0.183889	0.00576426
Glucose	Glc1P	-0.0163706	0.000267997	0.920138
Glucose	Glc6P	-0.0160973	0.000259124	0.921467
Glucose	Fru6P	0.412303	0.169994	0.00820049
Glucose	Man6P	-0.642232	0.412462	7.9222e-06
Glucose	Gal1P	0.713133	0.508558	2.42123e-07
Glucose	ADPGlc	0.336662	0.113342	0.0336563
Glucose	UDPGlc	0.0917658	0.00842097	0.573323
Glucose	3-PGA	0.810844	0.657469	2.25978e-10
Glucose	Pyruvate	0.614003	0.377	2.51098e-05
Glucose	PEP	0.608782	0.370616	3.07086e-05
Glucose	Shikimate	0.538304	0.289771	0.000490077
Glucose	Gly3P	-0.551871	0.304561	0.000222937
Glucose	Glycerate	0.801371	0.642196	4.3117e-09
Glucose	2-OG	0.742172	0.550819	4.22895e-08
Glucose	Isocitrate	0.242075	0.0586004	0.132336
Glucose	Citrate	-0.322901	0.104265	0.0421286
Glucose	Malate	0.202589	0.0410424	0.209949
Glucose	Fumarate	0.110248	0.0121547	0.498261
Glucose	Myo-inositol	0.118961	0.0141517	0.464707
Glucose	Galactinol	0.38821	0.150707	0.0133108
Glucose	α.α.Trehalose	0.272421	0.0742135	0.0890099
Glucose	Rhamnose	0.43802	0.191862	0.00470122
Glucose	Galactose	0.0711925	0.00506838	0.662446
Glucose	Raffinose	0.691811	0.478602	7.66074e-07
Glucose	Stachyose	0.154844	0.0239766	0.340066
Glucose	Maltose	-0.103858	0.0107866	0.523631
Fructose	Tre6P	0.319868	0.102316	0.0442111
Fructose	Sucrose	0.307252	0.0944039	0.0537866
Fructose	Glucose	0.825945	0.682185	5.35354e-11
Fructose	Suc6P	0.495171	0.245194	0.00116014
Fructose	Glc1P	0.178092	0.0317167	0.271571
Fructose	Glc6P	0.196617	0.0386581	0.223987
Fructose	Fru6P	0.585559	0.342879	7.21164e-05
Fructose	Man6P	-0.568964	0.32372	0.000127681
Fructose	Gal1P	0.676224	0.457278	1.67486e-06
Fructose	ADPGlc	0.4363	0.190358	0.004886
Fructose	UDPGlc	-0.134918	0.018203	0.406513
Fructose	3-PGA	0.680124	0.462569	1.38323e-06
Fructose	Pyruvate	0.439426	0.193095	0.00455478
Fructose	PEP	0.43825	0.192063	0.00467699
Fructose	Shikimate	0.201204	0.0404831	0.225777
Fructose	Gly3P	-0.479585	0.230002	0.0017404
Fructose	Glycerate	0.597851	0.357426	0.000117904
Fructose	2-OG	0.470624	0.221487	0.00217898
Fructose	Isocitrate	0.101131	0.0102275	0.534651
Fructose	Citrate	-0.033242	0.00110503	0.838642
Fructose	Malate	-0.0712578	0.00507767	0.662156
Fructose	Fumarate	-0.056986	0.00324741	0.726889
Fructose	Myo-inositol	-0.147236	0.0216785	0.364603
Fructose	Galactinol	0.0422593	0.00178585	0.795703
Fructose	α.α.Trehalose	0.00880393	7.75093e-05	0.957002
Fructose	Rhamnose	0.222541	0.0495244	0.167519
Fructose	Galactose	-0.0601031	0.00361238	0.712571
Fructose	Raffinose	0.432286	0.186871	0.00534175
Fructose	Stachyose	0.392797	0.154289	0.0121702
Fructose	Maltose	-0.231047	0.0533826	0.151452
Suc6P	Tre6P	0.370932	0.137591	0.0184559
Suc6P	Sucrose	0.314286	0.0987754	0.0482624
Suc6P	Glucose	0.428822	0.183889	0.00576426
Suc6P	Fructose	0.495171	0.245194	0.00116014
Suc6P	Glc1P	0.48322	0.233502	0.00158599
Suc6P	Glc6P	0.576771	0.332665	9.79652e-05
Suc6P	Fru6P	0.786511	0.618599	1.7917e-09
Suc6P	Man6P	-0.365411	0.133525	0.0204168
Suc6P	Gal1P	0.636857	0.405587	9.95652e-06
Suc6P	ADPGlc	0.466381	0.217512	0.00241859
Suc6P	UDPGlc	0.197598	0.0390449	0.221638
Suc6P	3-PGA	0.546414	0.298569	0.000264683
Suc6P	Pyruvate	0.468347	0.219349	0.00230484
Suc6P	PEP	0.414198	0.17156	0.00788231
Suc6P	Shikimate	0.125738	0.01581	0.45193
Suc6P	Gly3P	-0.628224	0.394666	1.42438e-05
Suc6P	Glycerate	0.526559	0.277265	0.000970268
Suc6P	2-OG	0.416309	0.173314	0.00754037
Suc6P	Isocitrate	0.0533371	0.00284485	0.743767
Suc6P	Citrate	-0.170023	0.0289078	0.294232
Suc6P	Malate	0.130695	0.0170812	0.421492
Suc6P	Fumarate	0.354932	0.125976	0.0246188
Suc6P	Myo-inositol	-0.112344	0.0126213	0.490076
Suc6P	Galactinol	0.0730222	0.00533224	0.654307
Suc6P	α.α.Trehalose	-0.107418	0.0115387	0.509418
Suc6P	Rhamnose	0.0390311	0.00152342	0.811015
Suc6P	Galactose	0.273384	0.0747386	0.0878425
Suc6P	Raffinose	0.295205	0.087146	0.0644158
Suc6P	Stachyose	0.35775	0.127985	0.0234236
Suc6P	Maltose	0.348412	0.121391	0.027579
Glc1P	Tre6P	-0.30316	0.0919061	0.0572266
Glc1P	Sucrose	-0.508035	0.2581	0.000817989
Glc1P	Glucose	-0.0163706	0.000267997	0.920138
Glc1P	Fructose	0.178092	0.0317167	0.271571
Glc1P	Suc6P	0.48322	0.233502	0.00158599
Glc1P	Glc6P	0.867745	0.752982	4.25882e-13
Glc1P	Fru6P	0.752977	0.566974	2.08074e-08
Glc1P	Man6P	0.292403	0.0854992	0.0671125
Glc1P	Gal1P	0.54432	0.296284	0.000282491
Glc1P	ADPGlc	0.320553	0.102754	0.0437337
Glc1P	UDPGlc	0.251376	0.0631899	0.11766
Glc1P	3-PGA	-0.0301481	0.000908908	0.853489
Glc1P	Pyruvate	0.126963	0.0161196	0.434986
Glc1P	PEP	-0.139569	0.0194795	0.390376
Glc1P	Shikimate	-0.302768	0.0916684	0.0646495
Glc1P	Gly3P	-0.0707043	0.0049991	0.664625
Glc1P	Glycerate	0.0914166	0.008357	0.595935
Glc1P	2-OG	0.0630592	0.00397646	0.699082
Glc1P	Isocitrate	-0.101217	0.0102449	0.534302
Glc1P	Citrate	0.431652	0.186323	0.00541708
Glc1P	Malate	-0.583467	0.340433	7.76347e-05
Glc1P	Fumarate	0.207994	0.0432615	0.197782
Glc1P	Myo-inositol	-0.663059	0.439647	3.1296e-06
Glc1P	Galactinol	-0.559863	0.313447	0.000172442
Glc1P	α.α.Trehalose	-0.747493	0.558746	2.9955e-08
Glc1P	Rhamnose	-0.414785	0.172047	0.00778596
Glc1P	Galactose	-0.366477	0.134306	0.020025
Glc1P	Raffinose	-0.419868	0.176289	0.0069928
Glc1P	Stachyose	0.385298	0.148455	0.0140809
Glc1P	Maltose	0.39535	0.156302	0.011572
Glc6P	Tre6P	-0.176786	0.0312533	0.275158
Glc6P	Sucrose	-0.333828	0.111441	0.035276
Glc6P	Glucose	-0.0160973	0.000259124	0.921467
Glc6P	Fructose	0.196617	0.0386581	0.223987
Glc6P	Suc6P	0.576771	0.332665	9.79652e-05
Glc6P	Glc1P	0.867745	0.752982	4.25882e-13
Glc6P	Fru6P	0.797763	0.636426	7.12143e-10
Glc6P	Man6P	0.359985	0.129589	0.0225104
Glc6P	Gal1P	0.457322	0.209144	0.00300895
Glc6P	ADPGlc	0.220623	0.0486746	0.171305
Glc6P	UDPGlc	0.299744	0.0898467	0.0602309
Glc6P	3-PGA	-0.0387394	0.00150074	0.812401
Glc6P	Pyruvate	0.175343	0.0307451	0.279159
Glc6P	PEP	-0.209971	0.0440879	0.193458
Glc6P	Shikimate	-0.375063	0.140673	0.0203283
Glc6P	Gly3P	-0.119495	0.0142791	0.462688
Glc6P	Glycerate	0.0800003	0.00640005	0.642787
Glc6P	2-OG	0.00802856	6.44579e-05	0.960786
Glc6P	Isocitrate	-0.0698666	0.00488134	0.668369
Glc6P	Citrate	0.325672	0.106062	0.0402964
Glc6P	Malate	-0.362688	0.131542	0.0214462
Glc6P	Fumarate	0.238871	0.0570593	0.137695
Glc6P	Myo-inositol	-0.585159	0.342411	7.31415e-05
Glc6P	Galactinol	-0.483108	0.233393	0.00159059
Glc6P	α.α.Trehalose	-0.559021	0.312504	0.000177228
Glc6P	Rhamnose	-0.401385	0.16111	0.010257
Glc6P	Galactose	-0.0444024	0.00197157	0.78558
Glc6P	Raffinose	-0.357384	0.127723	0.0235761
Glc6P	Stachyose	0.289304	0.0836966	0.0701974
Glc6P	Maltose	0.39927	0.159417	0.0107025
Fru6P	Tre6P	0.146597	0.0214906	0.366712
Fru6P	Sucrose	-0.00859612	7.38932e-05	0.958016
Fru6P	Glucose	0.412303	0.169994	0.00820049
Fru6P	Fructose	0.585559	0.342879	7.21164e-05
Fru6P	Suc6P	0.786511	0.618599	1.7917e-09
Fru6P	Glc1P	0.752977	0.566974	2.08074e-08
Fru6P	Glc6P	0.797763	0.636426	7.12143e-10
Fru6P	Man6P	-0.134732	0.0181528	0.407166
Fru6P	Gal1P	0.711249	0.505875	2.69167e-07
Fru6P	ADPGlc	0.414544	0.171847	0.00782539
Fru6P	UDPGlc	0.301806	0.0910868	0.0584031
Fru6P	3-PGA	0.388673	0.151067	0.0131917
Fru6P	Pyruvate	0.524201	0.274787	0.00051689
Fru6P	PEP	0.147101	0.0216387	0.365048
Fru6P	Shikimate	-0.0512821	0.00262985	0.759784
Fru6P	Gly3P	-0.488699	0.238826	0.00137612
Fru6P	Glycerate	0.435499	0.189659	0.00793675
Fru6P	2-OG	0.454424	0.206501	0.00322274
Fru6P	Isocitrate	-0.0839993	0.00705588	0.606327
Fru6P	Citrate	0.0580658	0.00337164	0.721918
Fru6P	Malate	-0.234899	0.0551774	0.144559
Fru6P	Fumarate	0.322422	0.103956	0.0424522
Fru6P	Myo-inositol	-0.447721	0.200455	0.00376871
Fru6P	Galactinol	-0.225192	0.0507114	0.162385
Fru6P	α.α.Trehalose	-0.424791	0.180447	0.00629208
Fru6P	Rhamnose	-0.135119	0.0182573	0.405807
Fru6P	Galactose	-0.0294856	0.0008694	0.856674
Fru6P	Raffinose	0.0432984	0.00187475	0.790791
Fru6P	Stachyose	0.349778	0.122345	0.0269354
Fru6P	Maltose	0.33183	0.110111	0.0364557
Man6P	Tre6P	-0.581372	0.337994	8.35395e-05
Man6P	Sucrose	-0.592183	0.350681	5.69084e-05
Man6P	Glucose	-0.642232	0.412462	7.9222e-06
Man6P	Fructose	-0.568964	0.32372	0.000127681
Man6P	Suc6P	-0.365411	0.133525	0.0204168
Man6P	Glc1P	0.292403	0.0854992	0.0671125
Man6P	Glc6P	0.359985	0.129589	0.0225104
Man6P	Fru6P	-0.134732	0.0181528	0.407166
Man6P	Gal1P	-0.347342	0.120646	0.0280919
Man6P	ADPGlc	-0.436658	0.19067	0.00484702
Man6P	UDPGlc	0.208132	0.043319	0.197478
Man6P	3-PGA	-0.755031	0.570072	1.81093e-08
Man6P	Pyruvate	-0.396001	0.156817	0.0114236
Man6P	PEP	-0.69413	0.481816	6.79103e-07
Man6P	Shikimate	-0.474229	0.224893	0.0026307
Man6P	Gly3P	0.601514	0.361819	4.04027e-05
Man6P	Glycerate	-0.49936	0.24936	0.00193175
Man6P	2-OG	-0.542771	0.2946	0.000296341
Man6P	Isocitrate	-0.0499355	0.00249355	0.759608
Man6P	Citrate	0.364438	0.132815	0.0207795
Man6P	Malate	-0.278746	0.0776992	0.0815525
Man6P	Fumarate	0.0647559	0.00419332	0.69138
Man6P	Myo-inositol	-0.309819	0.095988	0.0517144
Man6P	Galactinol	-0.440706	0.194222	0.00442491
Man6P	α.α.Trehalose	-0.410147	0.16822	0.008576
Man6P	Rhamnose	-0.492875	0.242926	0.00123303
Man6P	Galactose	-0.0944248	0.00891605	0.562214
Man6P	Raffinose	-0.647368	0.419085	6.34171e-06
Man6P	Stachyose	-0.0510939	0.00261058	0.754202
Man6P	Maltose	0.280458	0.0786565	0.07962
Gal1P	Tre6P	0.252507	0.0637595	0.115963
Gal1P	Sucrose	0.115752	0.0133985	0.476923
Gal1P	Glucose	0.713133	0.508558	2.42123e-07
Gal1P	Fructose	0.676224	0.457278	1.67486e-06
Gal1P	Suc6P	0.636857	0.405587	9.95652e-06
Gal1P	Glc1P	0.54432	0.296284	0.000282491
Gal1P	Glc6P	0.457322	0.209144	0.00300895
Gal1P	Fru6P	0.711249	0.505875	2.69167e-07
Gal1P	Man6P	-0.347342	0.120646	0.0280919
Gal1P	ADPGlc	0.493534	0.243576	0.00121171
Gal1P	UDPGlc	0.253156	0.0640882	0.114996
Gal1P	3-PGA	0.683599	0.467307	1.16364e-06
Gal1P	Pyruvate	0.64261	0.412948	7.79452e-06
Gal1P	PEP	0.457699	0.209488	0.00298211
Gal1P	Shikimate	0.257331	0.0662192	0.118831
Gal1P	Gly3P	-0.54696	0.299166	0.000260209
Gal1P	Glycerate	0.764466	0.584409	5.73806e-08
Gal1P	2-OG	0.62186	0.38671	1.84207e-05
Gal1P	Isocitrate	0.206588	0.0426788	0.200898
Gal1P	Citrate	-0.0656831	0.00431427	0.687185
Gal1P	Malate	-0.111773	0.0124931	0.492301
Gal1P	Fumarate	0.26162	0.0684448	0.102953
Gal1P	Myo-inositol	-0.243257	0.0591742	0.130398
Gal1P	Galactinol	-0.013055	0.000170433	0.936275
Gal1P	α.α.Trehalose	-0.164177	0.0269541	0.311389
Gal1P	Rhamnose	0.168666	0.0284481	0.298161
Gal1P	Galactose	-0.100184	0.0100369	0.538503
Gal1P	Raffinose	0.29958	0.0897483	0.0603784
Gal1P	Stachyose	0.341204	0.11642	0.0311882
Gal1P	Maltose	0.194989	0.0380206	0.227923
ADPGlc	Tre6P	0.107279	0.0115088	0.509971
ADPGlc	Sucrose	-0.140429	0.0197203	0.387433
ADPGlc	Glucose	0.336662	0.113342	0.0336563
ADPGlc	Fructose	0.4363	0.190358	0.004886
ADPGlc	Suc6P	0.466381	0.217512	0.00241859
ADPGlc	Glc1P	0.320553	0.102754	0.0437337
ADPGlc	Glc6P	0.220623	0.0486746	0.171305
ADPGlc	Fru6P	0.414544	0.171847	0.00782539
ADPGlc	Man6P	-0.436658	0.19067	0.00484702
ADPGlc	Gal1P	0.493534	0.243576	0.00121171
ADPGlc	UDPGlc	-0.285049	0.0812526	0.0746139
ADPGlc	3-PGA	0.487221	0.237384	0.00143015
ADPGlc	Pyruvate	0.288509	0.0832373	0.0710063
ADPGlc	PEP	0.39965	0.15972	0.0106213
ADPGlc	Shikimate	-0.122053	0.0148969	0.465398
ADPGlc	Gly3P	-0.173771	0.0301964	0.283559
ADPGlc	Glycerate	0.275581	0.0759447	0.103778
ADPGlc	2-OG	0.199335	0.0397346	0.217519
ADPGlc	Isocitrate	-0.0602151	0.00362586	0.712058
ADPGlc	Citrate	0.323861	0.104886	0.0414867
ADPGlc	Malate	-0.370155	0.137015	0.0187218
ADPGlc	Fumarate	-0.154088	0.0237432	0.342456
ADPGlc	Myo-inositol	-0.370323	0.137139	0.0186641
ADPGlc	Galactinol	-0.279545	0.0781455	0.0806456
ADPGlc	α.α.Trehalose	-0.246719	0.0608704	0.124846
ADPGlc	Rhamnose	0.0066078	4.3663e-05	0.967721
ADPGlc	Galactose	-0.270505	0.0731731	0.0913704
ADPGlc	Raffinose	0.00388493	1.50927e-05	0.981019
ADPGlc	Stachyose	0.485374	0.235588	0.00150035
ADPGlc	Maltose	-0.307548	0.0945857	0.0535445
UDPGlc	Tre6P	0.168467	0.0283812	0.298738
UDPGlc	Sucrose	0.202244	0.0409028	0.210742
UDPGlc	Glucose	0.0917658	0.00842097	0.573323
UDPGlc	Fructose	-0.134918	0.018203	0.406513
UDPGlc	Suc6P	0.197598	0.0390449	0.221638
UDPGlc	Glc1P	0.251376	0.0631899	0.11766
UDPGlc	Glc6P	0.299744	0.0898467	0.0602309
UDPGlc	Fru6P	0.301806	0.0910868	0.0584031
UDPGlc	Man6P	0.208132	0.043319	0.197478
UDPGlc	Gal1P	0.253156	0.0640882	0.114996
UDPGlc	ADPGlc	-0.285049	0.0812526	0.0746139
UDPGlc	3-PGA	-0.0608392	0.00370141	0.709204
UDPGlc	Pyruvate	0.305212	0.0931541	0.0554808
UDPGlc	PEP	-0.0863597	0.00745799	0.59621
UDPGlc	Shikimate	0.329693	0.108697	0.0432401
UDPGlc	Gly3P	-0.319342	0.101979	0.0445808
UDPGlc	Glycerate	0.336934	0.113524	0.0444902
UDPGlc	2-OG	0.306387	0.0938731	0.0544996
UDPGlc	Isocitrate	0.000708373	5.01793e-07	0.996539
UDPGlc	Citrate	-0.424731	0.180397	0.00630023
UDPGlc	Malate	0.278997	0.0778391	0.0812671
UDPGlc	Fumarate	0.544291	0.296252	0.000282743
UDPGlc	Myo-inositol	0.185404	0.0343745	0.252053
UDPGlc	Galactinol	0.302688	0.0916201	0.0576346
UDPGlc	α.α.Trehalose	0.0654987	0.00429008	0.688018
UDPGlc	Rhamnose	0.10375	0.0107641	0.524066
UDPGlc	Galactose	0.143591	0.0206184	0.376725
UDPGlc	Raffinose	0.105084	0.0110426	0.518718
UDPGlc	Stachyose	-0.414196	0.171558	0.00788276
UDPGlc	Maltose	0.591676	0.350081	5.79602e-05
3-PGA	Tre6P	0.493243	0.243289	0.00122107
3-PGA	Sucrose	0.514306	0.26451	0.000686425
3-PGA	Glucose	0.810844	0.657469	2.25978e-10
3-PGA	Fructose	0.680124	0.462569	1.38323e-06
3-PGA	Suc6P	0.546414	0.298569	0.000264683
3-PGA	Glc1P	-0.0301481	0.000908908	0.853489
3-PGA	Glc6P	-0.0387394	0.00150074	0.812401
3-PGA	Fru6P	0.388673	0.151067	0.0131917
3-PGA	Man6P	-0.755031	0.570072	1.81093e-08
3-PGA	Gal1P	0.683599	0.467307	1.16364e-06
3-PGA	ADPGlc	0.487221	0.237384	0.00143015
3-PGA	UDPGlc	-0.0608392	0.00370141	0.709204
3-PGA	Pyruvate	0.639387	0.408816	8.94568e-06
3-PGA	PEP	0.845333	0.714588	6.79012e-12
3-PGA	Shikimate	0.500335	0.250335	0.00137946
3-PGA	Gly3P	-0.623085	0.388235	1.75389e-05
3-PGA	Glycerate	0.713182	0.508628	1.05387e-06
3-PGA	2-OG	0.773059	0.59762	5.03536e-09
3-PGA	Isocitrate	0.315527	0.099557	0.0473369
3-PGA	Citrate	-0.297222	0.0883406	0.0625292
3-PGA	Malate	0.248387	0.0616962	0.122236
3-PGA	Fumarate	0.13189	0.0173949	0.417225
3-PGA	Myo-inositol	0.109335	0.0119542	0.501846
3-PGA	Galactinol	0.326713	0.106741	0.0396251
3-PGA	α.α.Trehalose	0.256271	0.0656746	0.110447
3-PGA	Rhamnose	0.468654	0.219636	0.00228753
3-PGA	Galactose	0.151985	0.0230995	0.349164
3-PGA	Raffinose	0.662825	0.439337	3.16367e-06
3-PGA	Stachyose	0.27722	0.076851	0.0833053
3-PGA	Maltose	-0.130697	0.0170816	0.421488
Pyruvate	Tre6P	0.359104	0.128956	0.0228668
Pyruvate	Sucrose	0.313899	0.0985328	0.0485534
Pyruvate	Glucose	0.614003	0.377	2.51098e-05
Pyruvate	Fructose	0.439426	0.193095	0.00455478
Pyruvate	Suc6P	0.468347	0.219349	0.00230484
Pyruvate	Glc1P	0.126963	0.0161196	0.434986
Pyruvate	Glc6P	0.175343	0.0307451	0.279159
Pyruvate	Fru6P	0.524201	0.274787	0.00051689
Pyruvate	Man6P	-0.396001	0.156817	0.0114236
Pyruvate	Gal1P	0.64261	0.412948	7.79452e-06
Pyruvate	ADPGlc	0.288509	0.0832373	0.0710063
Pyruvate	UDPGlc	0.305212	0.0931541	0.0554808
Pyruvate	3-PGA	0.639387	0.408816	8.94568e-06
Pyruvate	PEP	0.390026	0.152121	0.0128488
Pyruvate	Shikimate	0.433239	0.187696	0.00658692
Pyruvate	Gly3P	-0.580724	0.337241	8.54468e-05
Pyruvate	Glycerate	0.729654	0.532395	4.44408e-07
Pyruvate	2-OG	0.790624	0.625087	1.28709e-09
Pyruvate	Isocitrate	0.0868383	0.00754088	0.594168
Pyruvate	Citrate	-0.342324	0.117185	0.0306035
Pyruvate	Malate	0.161326	0.0260262	0.319981
Pyruvate	Fumarate	0.370965	0.137615	0.0184447
Pyruvate	Myo-inositol	-0.0594593	0.0035354	0.715521
Pyruvate	Galactinol	0.214656	0.0460771	0.183479
Pyruvate	α.α.Trehalose	0.0301606	0.000909662	0.853429
Pyruvate	Rhamnose	0.301251	0.0907523	0.0588905
Pyruvate	Galactose	0.0993757	0.00987554	0.541802
Pyruvate	Raffinose	0.461581	0.213057	0.00271735
Pyruvate	Stachyose	0.0787133	0.00619578	0.629244
Pyruvate	Maltose	0.260384	0.0678	0.104648
PEP	Tre6P	0.368784	0.136002	0.0191989
PEP	Sucrose	0.532428	0.283479	0.000405585
PEP	Glucose	0.608782	0.370616	3.07086e-05
PEP	Fructose	0.43825	0.192063	0.00467699
PEP	Suc6P	0.414198	0.17156	0.00788231
PEP	Glc1P	-0.139569	0.0194795	0.390376
PEP	Glc6P	-0.209971	0.0440879	0.193458
PEP	Fru6P	0.147101	0.0216387	0.365048
PEP	Man6P	-0.69413	0.481816	6.79103e-07
PEP	Gal1P	0.457699	0.209488	0.00298211
PEP	ADPGlc	0.39965	0.15972	0.0106213
PEP	UDPGlc	-0.0863597	0.00745799	0.59621
PEP	3-PGA	0.845333	0.714588	6.79012e-12
PEP	Pyruvate	0.390026	0.152121	0.0128488
PEP	Shikimate	0.551286	0.303916	0.000334278
PEP	Gly3P	-0.504643	0.254665	0.000898123
PEP	Glycerate	0.563269	0.317272	0.000347908
PEP	2-OG	0.666024	0.443588	2.72589e-06
PEP	Isocitrate	0.241231	0.0581925	0.133732
PEP	Citrate	-0.386048	0.149033	0.013879
PEP	Malate	0.33395	0.111523	0.0352051
PEP	Fumarate	0.201991	0.0408003	0.211327
PEP	Myo-inositol	0.269545	0.0726543	0.092572
PEP	Galactinol	0.388784	0.151153	0.0131634
PEP	α.α.Trehalose	0.306781	0.0941144	0.0541743
PEP	Rhamnose	0.56602	0.320378	0.000140853
PEP	Galactose	0.142182	0.0202158	0.381474
PEP	Raffinose	0.661295	0.437311	3.39509e-06
PEP	Stachyose	0.269815	0.0728001	0.0922327
PEP	Maltose	-0.164889	0.0271883	0.309267
Shikimate	Tre6P	0.388988	0.151312	0.0157914
Shikimate	Sucrose	0.646983	0.418587	1.1374e-05
Shikimate	Glucose	0.538304	0.289771	0.000490077
Shikimate	Fructose	0.201204	0.0404831	0.225777
Shikimate	Suc6P	0.125738	0.01581	0.45193
Shikimate	Glc1P	-0.302768	0.0916684	0.0646495
Shikimate	Glc6P	-0.375063	0.140673	0.0203283
Shikimate	Fru6P	-0.0512821	0.00262985	0.759784
Shikimate	Man6P	-0.474229	0.224893	0.0026307
Shikimate	Gal1P	0.257331	0.0662192	0.118831
Shikimate	ADPGlc	-0.122053	0.0148969	0.465398
Shikimate	UDPGlc	0.329693	0.108697	0.0432401
Shikimate	3-PGA	0.500335	0.250335	0.00137946
Shikimate	Pyruvate	0.433239	0.187696	0.00658692
Shikimate	PEP	0.551286	0.303916	0.000334278
Shikimate	Gly3P	-0.465352	0.216553	0.00323994
Shikimate	Glycerate	0.563991	0.318086	0.000513096
Shikimate	2-OG	0.625593	0.391367	2.67034e-05
Shikimate	Isocitrate	0.0290894	0.000846191	0.862364
Shikimate	Citrate	-0.673748	0.453937	3.54649e-06
Shikimate	Malate	0.443986	0.197123	0.00523346
Shikimate	Fumarate	0.310753	0.0965674	0.0575734
Shikimate	Myo-inositol	0.552128	0.304845	0.000325906
Shikimate	Galactinol	0.674292	0.45467	3.45931e-06
Shikimate	α.α.Trehalose	0.467747	0.218787	0.00306458
Shikimate	Rhamnose	0.448167	0.200853	0.004776
Shikimate	Galactose	0.0417276	0.00174119	0.80356
Shikimate	Raffinose	0.733338	0.537784	1.63427e-07
Shikimate	Stachyose	-0.250997	0.0629994	0.128508
Shikimate	Maltose	0.274304	0.0752424	0.0955991
Gly3P	Tre6P	-0.648818	0.420965	5.95082e-06
Gly3P	Sucrose	-0.635446	0.403792	1.05645e-05
Gly3P	Glucose	-0.551871	0.304561	0.000222937
Gly3P	Fructose	-0.479585	0.230002	0.0017404
Gly3P	Suc6P	-0.628224	0.394666	1.42438e-05
Gly3P	Glc1P	-0.0707043	0.0049991	0.664625
Gly3P	Glc6P	-0.119495	0.0142791	0.462688
Gly3P	Fru6P	-0.488699	0.238826	0.00137612
Gly3P	Man6P	0.601514	0.361819	4.04027e-05
Gly3P	Gal1P	-0.54696	0.299166	0.000260209
Gly3P	ADPGlc	-0.173771	0.0301964	0.283559
Gly3P	UDPGlc	-0.319342	0.101979	0.0445808
Gly3P	3-PGA	-0.623085	0.388235	1.75389e-05
Gly3P	Pyruvate	-0.580724	0.337241	8.54468e-05
Gly3P	PEP	-0.504643	0.254665	0.000898123
Gly3P	Shikimate	-0.465352	0.216553	0.00323994
Gly3P	Glycerate	-0.638368	0.407513	2.80127e-05
Gly3P	2-OG	-0.565163	0.319409	0.00014491
Gly3P	Isocitrate	0.0646524	0.00417994	0.691849
Gly3P	Citrate	0.617748	0.381613	2.16856e-05
Gly3P	Malate	-0.383912	0.147388	0.0144607
Gly3P	Fumarate	-0.305718	0.0934635	0.0550563
Gly3P	Myo-inositol	-0.247415	0.0612144	0.123752
Gly3P	Galactinol	-0.467534	0.218588	0.00235132
Gly3P	α.α.Trehalose	-0.306463	0.0939197	0.0544367
Gly3P	Rhamnose	-0.29727	0.0883696	0.0624842
Gly3P	Galactose	-0.371729	0.138183	0.0181863
Gly3P	Raffinose	-0.559245	0.312755	0.000175944
Gly3P	Stachyose	0.0406828	0.00165509	0.803172
Gly3P	Maltose	-0.286852	0.0822838	0.0727165
Glycerate	Tre6P	0.480445	0.230828	0.00301959
Glycerate	Sucrose	0.498209	0.248213	0.0019864
Glycerate	Glucose	0.801371	0.642196	4.3117e-09
Glycerate	Fructose	0.597851	0.357426	0.000117904
Glycerate	Suc6P	0.526559	0.277265	0.000970268
Glycerate	Glc1P	0.0914166	0.008357	0.595935
Glycerate	Glc6P	0.0800003	0.00640005	0.642787
Glycerate	Fru6P	0.435499	0.189659	0.00793675
Glycerate	Man6P	-0.49936	0.24936	0.00193175
Glycerate	Gal1P	0.764466	0.584409	5.73806e-08
Glycerate	ADPGlc	0.275581	0.0759447	0.103778
Glycerate	UDPGlc	0.336934	0.113524	0.0444902
Glycerate	3-PGA	0.713182	0.508628	1.05387e-06
Glycerate	Pyruvate	0.729654	0.532395	4.44408e-07
Glycerate	PEP	0.563269	0.317272	0.000347908
Glycerate	Shikimate	0.563991	0.318086	0.000513096
Glycerate	Gly3P	-0.638368	0.407513	2.80127e-05
Glycerate	2-OG	0.710897	0.505375	1.1824e-06
Glycerate	Isocitrate	0.260477	0.0678482	0.124949
Glycerate	Citrate	-0.456228	0.208144	0.00516365
Glycerate	Malate	0.301338	0.0908048	0.0741
Glycerate	Fumarate	0.374991	0.140618	0.0242287
Glycerate	Myo-inositol	0.136149	0.0185366	0.428499
Glycerate	Galactinol	0.354156	0.125427	0.0340759
Glycerate	α.α.Trehalose	0.189079	0.0357508	0.269404
Glycerate	Rhamnose	0.290438	0.0843542	0.0857255
Glycerate	Galactose	0.234762	0.0551132	0.168138
Glycerate	Raffinose	0.607371	0.3689	8.56071e-05
Glycerate	Stachyose	0.123431	0.0152351	0.473253
Glycerate	Maltose	0.311459	0.0970066	0.064444
2-OG	Tre6P	0.364845	0.133112	0.020627
2-OG	Sucrose	0.41935	0.175854	0.00707042
2-OG	Glucose	0.742172	0.550819	4.22895e-08
2-OG	Fructose	0.470624	0.221487	0.00217898
2-OG	Suc6P	0.416309	0.173314	0.00754037
2-OG	Glc1P	0.0630592	0.00397646	0.699082
2-OG	Glc6P	0.00802856	6.44579e-05	0.960786
2-OG	Fru6P	0.454424	0.206501	0.00322274
2-OG	Man6P	-0.542771	0.2946	0.000296341
2-OG	Gal1P	0.62186	0.38671	1.84207e-05
2-OG	ADPGlc	0.199335	0.0397346	0.217519
2-OG	UDPGlc	0.306387	0.0938731	0.0544996
2-OG	3-PGA	0.773059	0.59762	5.03536e-09
2-OG	Pyruvate	0.790624	0.625087	1.28709e-09
2-OG	PEP	0.666024	0.443588	2.72589e-06
2-OG	Shikimate	0.625593	0.391367	2.67034e-05
2-OG	Gly3P	-0.565163	0.319409	0.00014491
2-OG	Glycerate	0.710897	0.505375	1.1824e-06
2-OG	Isocitrate	0.173913	0.0302459	0.283158
2-OG	Citrate	-0.444506	0.197586	0.00405809
2-OG	Malate	0.254381	0.0647095	0.113192
2-OG	Fumarate	0.458053	0.209812	0.00295706
2-OG	Myo-inositol	0.0677494	0.00458998	0.677867
2-OG	Galactinol	0.352153	0.124012	0.0258464
2-OG	α.α.Trehalose	0.118204	0.0139723	0.467571
2-OG	Rhamnose	0.427667	0.182899	0.00591141
2-OG	Galactose	0.0773857	0.00598855	0.635055
2-OG	Raffinose	0.612611	0.375292	2.65037e-05
2-OG	Stachyose	0.0601585	0.00361905	0.712318
2-OG	Maltose	0.149842	0.0224525	0.356083
Isocitrate	Tre6P	-0.0271435	0.000736767	0.867955
Isocitrate	Sucrose	0.14488	0.0209903	0.372411
Isocitrate	Glucose	0.242075	0.0586004	0.132336
Isocitrate	Fructose	0.101131	0.0102275	0.534651
Isocitrate	Suc6P	0.0533371	0.00284485	0.743767
Isocitrate	Glc1P	-0.101217	0.0102449	0.534302
Isocitrate	Glc6P	-0.0698666	0.00488134	0.668369
Isocitrate	Fru6P	-0.0839993	0.00705588	0.606327
Isocitrate	Man6P	-0.0499355	0.00249355	0.759608
Isocitrate	Gal1P	0.206588	0.0426788	0.200898
Isocitrate	ADPGlc	-0.0602151	0.00362586	0.712058
Isocitrate	UDPGlc	0.000708373	5.01793e-07	0.996539
Isocitrate	3-PGA	0.315527	0.099557	0.0473369
Isocitrate	Pyruvate	0.0868383	0.00754088	0.594168
Isocitrate	PEP	0.241231	0.0581925	0.133732
Isocitrate	Shikimate	0.0290894	0.000846191	0.862364
Isocitrate	Gly3P	0.0646524	0.00417994	0.691849
Isocitrate	Glycerate	0.260477	0.0678482	0.124949
Isocitrate	2-OG	0.173913	0.0302459	0.283158
Isocitrate	Citrate	-0.0436418	0.0019046	0.789169
Isocitrate	Malate	0.391194	0.153032	0.0125591
Isocitrate	Fumarate	0.0828707	0.00686756	0.611189
Isocitrate	Myo-inositol	0.154208	0.0237802	0.342076
Isocitrate	Galactinol	0.183503	0.0336734	0.257034
Isocitrate	α.α.Trehalose	0.180812	0.0326929	0.264198
Isocitrate	Rhamnose	0.326014	0.106285	0.040075
Isocitrate	Galactose	0.123044	0.0151399	0.449406
Isocitrate	Raffinose	0.298147	0.0888915	0.0616783
Isocitrate	Stachyose	0.176223	0.0310545	0.276715
Isocitrate	Maltose	-0.0480145	0.00230539	0.768597
Citrate	Tre6P	-0.581005	0.337567	8.46155e-05
Citrate	Sucrose	-0.775354	0.601174	4.24267e-09
Citrate	Glucose	-0.322901	0.104265	0.0421286
Citrate	Fructose	-0.033242	0.00110503	0.838642
Citrate	Suc6P	-0.170023	0.0289078	0.294232
Citrate	Glc1P	0.431652	0.186323	0.00541708
Citrate	Glc6P	0.325672	0.106062	0.0402964
Citrate	Fru6P	0.0580658	0.00337164	0.721918
Citrate	Man6P	0.364438	0.132815	0.0207795
Citrate	Gal1P	-0.0656831	0.00431427	0.687185
Citrate	ADPGlc	0.323861	0.104886	0.0414867
Citrate	UDPGlc	-0.424731	0.180397	0.00630023
Citrate	3-PGA	-0.297222	0.0883406	0.0625292
Citrate	Pyruvate	-0.342324	0.117185	0.0306035
Citrate	PEP	-0.386048	0.149033	0.013879
Citrate	Shikimate	-0.673748	0.453937	3.54649e-06
Citrate	Gly3P	0.617748	0.381613	2.16856e-05
Citrate	Glycerate	-0.456228	0.208144	0.00516365
Citrate	2-OG	-0.444506	0.197586	0.00405809
Citrate	Isocitrate	-0.0436418	0.0019046	0.789169
Citrate	Malate	-0.802	0.643204	4.95641e-10
Citrate	Fumarate	-0.438363	0.192163	0.0046651
Citrate	Myo-inositol	-0.699687	0.489562	5.06416e-07
Citrate	Galactinol	-0.793694	0.629951	1.00069e-09
Citrate	α.α.Trehalose	-0.642629	0.412972	7.78819e-06
Citrate	Rhamnose	-0.432933	0.187431	0.0052659
Citrate	Galactose	-0.555849	0.308968	0.000196346
Citrate	Raffinose	-0.70258	0.493619	4.33545e-07
Citrate	Stachyose	0.319674	0.102192	0.0443474
Citrate	Maltose	-0.348614	0.121532	0.0274827
Malate	Tre6P	0.519197	0.269566	0.00059726
Malate	Sucrose	0.788613	0.621911	1.51441e-09
Malate	Glucose	0.202589	0.0410424	0.209949
Malate	Fructose	-0.0712578	0.00507767	0.662156
Malate	Suc6P	0.130695	0.0170812	0.421492
Malate	Glc1P	-0.583467	0.340433	7.76347e-05
Malate	Glc6P	-0.362688	0.131542	0.0214462
Malate	Fru6P	-0.234899	0.0551774	0.144559
Malate	Man6P	-0.278746	0.0776992	0.0815525
Malate	Gal1P	-0.111773	0.0124931	0.492301
Malate	ADPGlc	-0.370155	0.137015	0.0187218
Malate	UDPGlc	0.278997	0.0778391	0.0812671
Malate	3-PGA	0.248387	0.0616962	0.122236
Malate	Pyruvate	0.161326	0.0260262	0.319981
Malate	PEP	0.33395	0.111523	0.0352051
Malate	Shikimate	0.443986	0.197123	0.00523346
Malate	Gly3P	-0.383912	0.147388	0.0144607
Malate	Glycerate	0.301338	0.0908048	0.0741
Malate	2-OG	0.254381	0.0647095	0.113192
Malate	Isocitrate	0.391194	0.153032	0.0125591
Malate	Citrate	-0.802	0.643204	4.95641e-10
Malate	Fumarate	0.316584	0.100226	0.0465594
Malate	Myo-inositol	0.785051	0.616306	2.01136e-09
Malate	Galactinol	0.78369	0.61417	2.23871e-09
Malate	α.α.Trehalose	0.761799	0.580337	1.1348e-08
Malate	Rhamnose	0.509449	0.259538	0.000786514
Malate	Galactose	0.690828	0.477244	8.05933e-07
Malate	Raffinose	0.671252	0.450579	2.12866e-06
Malate	Stachyose	-0.294738	0.0868707	0.0648589
Malate	Maltose	0.138287	0.0191233	0.394786
Fumarate	Tre6P	0.198175	0.0392733	0.220264
Fumarate	Sucrose	0.211888	0.0448965	0.18933
Fumarate	Glucose	0.110248	0.0121547	0.498261
Fumarate	Fructose	-0.056986	0.00324741	0.726889
Fumarate	Suc6P	0.354932	0.125976	0.0246188
Fumarate	Glc1P	0.207994	0.0432615	0.197782
Fumarate	Glc6P	0.238871	0.0570593	0.137695
Fumarate	Fru6P	0.322422	0.103956	0.0424522
Fumarate	Man6P	0.0647559	0.00419332	0.69138
Fumarate	Gal1P	0.26162	0.0684448	0.102953
Fumarate	ADPGlc	-0.154088	0.0237432	0.342456
Fumarate	UDPGlc	0.544291	0.296252	0.000282743
Fumarate	3-PGA	0.13189	0.0173949	0.417225
Fumarate	Pyruvate	0.370965	0.137615	0.0184447
Fumarate	PEP	0.201991	0.0408003	0.211327
Fumarate	Shikimate	0.310753	0.0965674	0.0575734
Fumarate	Gly3P	-0.305718	0.0934635	0.0550563
Fumarate	Glycerate	0.374991	0.140618	0.0242287
Fumarate	2-OG	0.458053	0.209812	0.00295706
Fumarate	Isocitrate	0.0828707	0.00686756	0.611189
Fumarate	Citrate	-0.438363	0.192163	0.0046651
Fumarate	Malate	0.316584	0.100226	0.0465594
Fumarate	Myo-inositol	0.115346	0.0133046	0.478481
Fumarate	Galactinol	0.213039	0.0453857	0.18688
Fumarate	α.α.Trehalose	-0.0358788	0.00128729	0.826033
Fumarate	Rhamnose	0.0320069	0.00102444	0.844563
Fumarate	Galactose	0.270919	0.073397	0.0908571
Fumarate	Raffinose	0.202608	0.0410501	0.209906
Fumarate	Stachyose	-0.0799766	0.00639626	0.623735
Fumarate	Maltose	0.525166	0.275799	0.000502554
Myo-inositol	Tre6P	0.546367	0.298517	0.000265073
Myo-inositol	Sucrose	0.797628	0.636211	7.20331e-10
Myo-inositol	Glucose	0.118961	0.0141517	0.464707
Myo-inositol	Fructose	-0.147236	0.0216785	0.364603
Myo-inositol	Suc6P	-0.112344	0.0126213	0.490076
Myo-inositol	Glc1P	-0.663059	0.439647	3.1296e-06
Myo-inositol	Glc6P	-0.585159	0.342411	7.31415e-05
Myo-inositol	Fru6P	-0.447721	0.200455	0.00376871
Myo-inositol	Man6P	-0.309819	0.095988	0.0517144
Myo-inositol	Gal1P	-0.243257	0.0591742	0.130398
Myo-inositol	ADPGlc	-0.370323	0.137139	0.0186641
Myo-inositol	UDPGlc	0.185404	0.0343745	0.252053
Myo-inositol	3-PGA	0.109335	0.0119542	0.501846
Myo-inositol	Pyruvate	-0.0594593	0.0035354	0.715521
Myo-inositol	PEP	0.269545	0.0726543	0.092572
Myo-inositol	Shikimate	0.552128	0.304845	0.000325906
Myo-inositol	Gly3P	-0.247415	0.0612144	0.123752
Myo-inositol	Glycerate	0.136149	0.0185366	0.428499
Myo-inositol	2-OG	0.0677494	0.00458998	0.677867
Myo-inositol	Isocitrate	0.154208	0.0237802	0.342076
Myo-inositol	Citrate	-0.699687	0.489562	5.06416e-07
Myo-inositol	Malate	0.785051	0.616306	2.01136e-09
Myo-inositol	Fumarate	0.115346	0.0133046	0.478481
Myo-inositol	Galactinol	0.903725	0.816719	1.33227e-15
Myo-inositol	α.α.Trehalose	0.84761	0.718443	5.23115e-12
Myo-inositol	Rhamnose	0.53152	0.282513	0.000416715
Myo-inositol	Galactose	0.44159	0.195002	0.00433708
Myo-inositol	Raffinose	0.646774	0.418316	6.50843e-06
Myo-inositol	Stachyose	-0.374041	0.139906	0.0174233
Myo-inositol	Maltose	0.0620977	0.00385613	0.70346
Galactinol	Tre6P	0.634316	0.402356	1.1076e-05
Galactinol	Sucrose	0.881184	0.776486	6.28386e-14
Galactinol	Glucose	0.38821	0.150707	0.0133108
Galactinol	Fructose	0.0422593	0.00178585	0.795703
Galactinol	Suc6P	0.0730222	0.00533224	0.654307
Galactinol	Glc1P	-0.559863	0.313447	0.000172442
Galactinol	Glc6P	-0.483108	0.233393	0.00159059
Galactinol	Fru6P	-0.225192	0.0507114	0.162385
Galactinol	Man6P	-0.440706	0.194222	0.00442491
Galactinol	Gal1P	-0.013055	0.000170433	0.936275
Galactinol	ADPGlc	-0.279545	0.0781455	0.0806456
Galactinol	UDPGlc	0.302688	0.0916201	0.0576346
Galactinol	3-PGA	0.326713	0.106741	0.0396251
Galactinol	Pyruvate	0.214656	0.0460771	0.183479
Galactinol	PEP	0.388784	0.151153	0.0131634
Galactinol	Shikimate	0.674292	0.45467	3.45931e-06
Galactinol	Gly3P	-0.467534	0.218588	0.00235132
Galactinol	Glycerate	0.354156	0.125427	0.0340759
Galactinol	2-OG	0.352153	0.124012	0.0258464
Galactinol	Isocitrate	0.183503	0.0336734	0.257034
Galactinol	Citrate	-0.793694	0.629951	1.00069e-09
Galactinol	Malate	0.78369	0.61417	2.23871e-09
Galactinol	Fumarate	0.213039	0.0453857	0.18688
Galactinol	Myo-inositol	0.903725	0.816719	1.33227e-15
Galactinol	α.α.Trehalose	0.793438	0.629544	1.0221e-09
Galactinol	Rhamnose	0.58399	0.341045	7.62187e-05
Galactinol	Galactose	0.44155	0.194966	0.00434106
Galactinol	Raffinose	0.779449	0.607541	3.10977e-09
Galactinol	Stachyose	-0.378586	0.143327	0.0160012
Galactinol	Maltose	0.13709	0.0187935	0.398932
α.α.Trehalose	Tre6P	0.705822	0.498185	3.63481e-07
α.α.Trehalose	Sucrose	0.786808	0.619066	1.74987e-09
α.α.Trehalose	Glucose	0.272421	0.0742135	0.0890099
α.α.Trehalose	Fructose	0.00880393	7.75093e-05	0.957002
α.α.Trehalose	Suc6P	-0.107418	0.0115387	0.509418
α.α.Trehalose	Glc1P	-0.747493	0.558746	2.9955e-08
α.α.Trehalose	Glc6P	-0.559021	0.312504	0.000177228
α.α.Trehalose	Fru6P	-0.424791	0.180447	0.00629208
α.α.Trehalose	Man6P	-0.410147	0.16822	0.008576
α.α.Trehalose	Gal1P	-0.164177	0.0269541	0.311389
α.α.Trehalose	ADPGlc	-0.246719	0.0608704	0.124846
α.α.Trehalose	UDPGlc	0.0654987	0.00429008	0.688018
α.α.Trehalose	3-PGA	0.256271	0.0656746	0.110447
α.α.Trehalose	Pyruvate	0.0301606	0.000909662	0.853429
α.α.Trehalose	PEP	0.306781	0.0941144	0.0541743
α.α.Trehalose	Shikimate	0.467747	0.218787	0.00306458
α.α.Trehalose	Gly3P	-0.306463	0.0939197	0.0544367
α.α.Trehalose	Glycerate	0.189079	0.0357508	0.269404
α.α.Trehalose	2-OG	0.118204	0.0139723	0.467571
α.α.Trehalose	Isocitrate	0.180812	0.0326929	0.264198
α.α.Trehalose	Citrate	-0.642629	0.412972	7.78819e-06
α.α.Trehalose	Malate	0.761799	0.580337	1.1348e-08
α.α.Trehalose	Fumarate	-0.0358788	0.00128729	0.826033
α.α.Trehalose	Myo-inositol	0.84761	0.718443	5.23115e-12
α.α.Trehalose	Galactinol	0.793438	0.629544	1.0221e-09
α.α.Trehalose	Rhamnose	0.581817	0.338511	8.22531e-05
α.α.Trehalose	Galactose	0.607142	0.368622	3.26889e-05
α.α.Trehalose	Raffinose	0.650641	0.423334	5.49106e-06
α.α.Trehalose	Stachyose	-0.353984	0.125304	0.025032
α.α.Trehalose	Maltose	-0.114926	0.0132081	0.480092
Rhamnose	Tre6P	0.400206	0.160165	0.0105034
Rhamnose	Sucrose	0.581877	0.338581	8.20799e-05
Rhamnose	Glucose	0.43802	0.191862	0.00470122
Rhamnose	Fructose	0.222541	0.0495244	0.167519
Rhamnose	Suc6P	0.0390311	0.00152342	0.811015
Rhamnose	Glc1P	-0.414785	0.172047	0.00778596
Rhamnose	Glc6P	-0.401385	0.16111	0.010257
Rhamnose	Fru6P	-0.135119	0.0182573	0.405807
Rhamnose	Man6P	-0.492875	0.242926	0.00123303
Rhamnose	Gal1P	0.168666	0.0284481	0.298161
Rhamnose	ADPGlc	0.0066078	4.3663e-05	0.967721
Rhamnose	UDPGlc	0.10375	0.0107641	0.524066
Rhamnose	3-PGA	0.468654	0.219636	0.00228753
Rhamnose	Pyruvate	0.301251	0.0907523	0.0588905
Rhamnose	PEP	0.56602	0.320378	0.000140853
Rhamnose	Shikimate	0.448167	0.200853	0.004776
Rhamnose	Gly3P	-0.29727	0.0883696	0.0624842
Rhamnose	Glycerate	0.290438	0.0843542	0.0857255
Rhamnose	2-OG	0.427667	0.182899	0.00591141
Rhamnose	Isocitrate	0.326014	0.106285	0.040075
Rhamnose	Citrate	-0.432933	0.187431	0.0052659
Rhamnose	Malate	0.509449	0.259538	0.000786514
Rhamnose	Fumarate	0.0320069	0.00102444	0.844563
Rhamnose	Myo-inositol	0.53152	0.282513	0.000416715
Rhamnose	Galactinol	0.58399	0.341045	7.62187e-05
Rhamnose	α.α.Trehalose	0.581817	0.338511	8.22531e-05
Rhamnose	Galactose	0.182909	0.0334556	0.258604
Rhamnose	Raffinose	0.644445	0.41531	7.20134e-06
Rhamnose	Stachyose	0.0443374	0.0019658	0.785887
Rhamnose	Maltose	-0.253045	0.0640318	0.115162
Galactose	Tre6P	0.621793	0.386627	1.84704e-05
Galactose	Sucrose	0.588308	0.346107	6.54052e-05
Galactose	Glucose	0.0711925	0.00506838	0.662446
Galactose	Fructose	-0.0601031	0.00361238	0.712571
Galactose	Suc6P	0.273384	0.0747386	0.0878425
Galactose	Glc1P	-0.366477	0.134306	0.020025
Galactose	Glc6P	-0.0444024	0.00197157	0.78558
Galactose	Fru6P	-0.0294856	0.0008694	0.856674
Galactose	Man6P	-0.0944248	0.00891605	0.562214
Galactose	Gal1P	-0.100184	0.0100369	0.538503
Galactose	ADPGlc	-0.270505	0.0731731	0.0913704
Galactose	UDPGlc	0.143591	0.0206184	0.376725
Galactose	3-PGA	0.151985	0.0230995	0.349164
Galactose	Pyruvate	0.0993757	0.00987554	0.541802
Galactose	PEP	0.142182	0.0202158	0.381474
Galactose	Shikimate	0.0417276	0.00174119	0.80356
Galactose	Gly3P	-0.371729	0.138183	0.0181863
Galactose	Glycerate	0.234762	0.0551132	0.168138
Galactose	2-OG	0.0773857	0.00598855	0.635055
Galactose	Isocitrate	0.123044	0.0151399	0.449406
Galactose	Citrate	-0.555849	0.308968	0.000196346
Galactose	Malate	0.690828	0.477244	8.05933e-07
Galactose	Fumarate	0.270919	0.073397	0.0908571
Galactose	Myo-inositol	0.44159	0.195002	0.00433708
Galactose	Galactinol	0.44155	0.194966	0.00434106
Galactose	α.α.Trehalose	0.607142	0.368622	3.26889e-05
Galactose	Rhamnose	0.182909	0.0334556	0.258604
Galactose	Raffinose	0.397269	0.157822	0.0111393
Galactose	Stachyose	-0.212092	0.0449829	0.188894
Galactose	Maltose	0.250862	0.0629318	0.118438
Raffinose	Tre6P	0.651906	0.424981	5.19162e-06
Raffinose	Sucrose	0.836504	0.699739	1.79741e-11
Raffinose	Glucose	0.691811	0.478602	7.66074e-07
Raffinose	Fructose	0.432286	0.186871	0.00534175
Raffinose	Suc6P	0.295205	0.087146	0.0644158
Raffinose	Glc1P	-0.419868	0.176289	0.0069928
Raffinose	Glc6P	-0.357384	0.127723	0.0235761
Raffinose	Fru6P	0.0432984	0.00187475	0.790791
Raffinose	Man6P	-0.647368	0.419085	6.34171e-06
Raffinose	Gal1P	0.29958	0.0897483	0.0603784
Raffinose	ADPGlc	0.00388493	1.50927e-05	0.981019
Raffinose	UDPGlc	0.105084	0.0110426	0.518718
Raffinose	3-PGA	0.662825	0.439337	3.16367e-06
Raffinose	Pyruvate	0.461581	0.213057	0.00271735
Raffinose	PEP	0.661295	0.437311	3.39509e-06
Raffinose	Shikimate	0.733338	0.537784	1.63427e-07
Raffinose	Gly3P	-0.559245	0.312755	0.000175944
Raffinose	Glycerate	0.607371	0.3689	8.56071e-05
Raffinose	2-OG	0.612611	0.375292	2.65037e-05
Raffinose	Isocitrate	0.298147	0.0888915	0.0616783
Raffinose	Citrate	-0.70258	0.493619	4.33545e-07
Raffinose	Malate	0.671252	0.450579	2.12866e-06
Raffinose	Fumarate	0.202608	0.0410501	0.209906
Raffinose	Myo-inositol	0.646774	0.418316	6.50843e-06
Raffinose	Galactinol	0.779449	0.607541	3.10977e-09
Raffinose	α.α.Trehalose	0.650641	0.423334	5.49106e-06
Raffinose	Rhamnose	0.644445	0.41531	7.20134e-06
Raffinose	Galactose	0.397269	0.157822	0.0111393
Raffinose	Stachyose	0.0646892	0.0041847	0.691682
Raffinose	Maltose	0.00734579	5.39606e-05	0.964118
Stachyose	Tre6P	-0.145564	0.0211888	0.370136
Stachyose	Sucrose	-0.24774	0.0613749	0.123244
Stachyose	Glucose	0.154844	0.0239766	0.340066
Stachyose	Fructose	0.392797	0.154289	0.0121702
Stachyose	Suc6P	0.35775	0.127985	0.0234236
Stachyose	Glc1P	0.385298	0.148455	0.0140809
Stachyose	Glc6P	0.289304	0.0836966	0.0701974
Stachyose	Fru6P	0.349778	0.122345	0.0269354
Stachyose	Man6P	-0.0510939	0.00261058	0.754202
Stachyose	Gal1P	0.341204	0.11642	0.0311882
Stachyose	ADPGlc	0.485374	0.235588	0.00150035
Stachyose	UDPGlc	-0.414196	0.171558	0.00788276
Stachyose	3-PGA	0.27722	0.076851	0.0833053
Stachyose	Pyruvate	0.0787133	0.00619578	0.629244
Stachyose	PEP	0.269815	0.0728001	0.0922327
Stachyose	Shikimate	-0.250997	0.0629994	0.128508
Stachyose	Gly3P	0.0406828	0.00165509	0.803172
Stachyose	Glycerate	0.123431	0.0152351	0.473253
Stachyose	2-OG	0.0601585	0.00361905	0.712318
Stachyose	Isocitrate	0.176223	0.0310545	0.276715
Stachyose	Citrate	0.319674	0.102192	0.0443474
Stachyose	Malate	-0.294738	0.0868707	0.0648589
Stachyose	Fumarate	-0.0799766	0.00639626	0.623735
Stachyose	Myo-inositol	-0.374041	0.139906	0.0174233
Stachyose	Galactinol	-0.378586	0.143327	0.0160012
Stachyose	α.α.Trehalose	-0.353984	0.125304	0.025032
Stachyose	Rhamnose	0.0443374	0.0019658	0.785887
Stachyose	Galactose	-0.212092	0.0449829	0.188894
Stachyose	Raffinose	0.0646892	0.0041847	0.691682
Stachyose	Maltose	-0.177904	0.0316499	0.272084
Maltose	Tre6P	0.0625787	0.0039161	0.701268
Maltose	Sucrose	0.0925027	0.00855676	0.570234
Maltose	Glucose	-0.103858	0.0107866	0.523631
Maltose	Fructose	-0.231047	0.0533826	0.151452
Maltose	Suc6P	0.348412	0.121391	0.027579
Maltose	Glc1P	0.39535	0.156302	0.011572
Maltose	Glc6P	0.39927	0.159417	0.0107025
Maltose	Fru6P	0.33183	0.110111	0.0364557
Maltose	Man6P	0.280458	0.0786565	0.07962
Maltose	Gal1P	0.194989	0.0380206	0.227923
Maltose	ADPGlc	-0.307548	0.0945857	0.0535445
Maltose	UDPGlc	0.591676	0.350081	5.79602e-05
Maltose	3-PGA	-0.130697	0.0170816	0.421488
Maltose	Pyruvate	0.260384	0.0678	0.104648
Maltose	PEP	-0.164889	0.0271883	0.309267
Maltose	Shikimate	0.274304	0.0752424	0.0955991
Maltose	Gly3P	-0.286852	0.0822838	0.0727165
Maltose	Glycerate	0.311459	0.0970066	0.064444
Maltose	2-OG	0.149842	0.0224525	0.356083
Maltose	Isocitrate	-0.0480145	0.00230539	0.768597
Maltose	Citrate	-0.348614	0.121532	0.0274827
Maltose	Malate	0.138287	0.0191233	0.394786
Maltose	Fumarate	0.525166	0.275799	0.000502554
Maltose	Myo-inositol	0.0620977	0.00385613	0.70346
Maltose	Galactinol	0.13709	0.0187935	0.398932
Maltose	α.α.Trehalose	-0.114926	0.0132081	0.480092
Maltose	Rhamnose	-0.253045	0.0640318	0.115162
Maltose	Galactose	0.250862	0.0629318	0.118438
Maltose	Raffinose	0.00734579	5.39606e-05	0.964118
Maltose	Stachyose	-0.177904	0.0316499	0.272084

## Sheet: Melon night
metabolite_1	metabolite_2	Pearson.s.r	R2	p.value
Tre6P	Sucrose	0.807358	0.651828	1.85887e-06
Tre6P	Glucose	0.25259	0.0638018	0.23373
Tre6P	Fructose	-0.0250479	0.000627395	0.907513
Tre6P	Suc6P	0.178535	0.0318748	0.403895
Tre6P	Glc1P	-0.358081	0.128222	0.0857807
Tre6P	Glc6P	0.0208446	0.000434499	0.922984
Tre6P	Fru6P	-0.0040255	1.62047e-05	0.985106
Tre6P	Man6P	-0.138075	0.0190648	0.519957
Tre6P	Gal1P	-0.216442	0.0468471	0.309703
Tre6P	ADPGlc	-0.0619531	0.00383819	0.773668
Tre6P	UDPGlc	0.284895	0.0811654	0.177224
Tre6P	3-PGA	0.687495	0.472649	0.000205699
Tre6P	Pyruvate	0.368157	0.13554	0.0767131
Tre6P	PEP	0.50137	0.251372	0.0125625
Tre6P	Shikimate	0.4688	0.219773	0.0240424
Tre6P	Gly3P	-0.512439	0.262594	0.0104597
Tre6P	Glycerate	0.119285	0.014229	0.659927
Tre6P	2-OG	0.442329	0.195655	0.0304381
Tre6P	Isocitrate	0.145493	0.0211683	0.497555
Tre6P	Citrate	-0.259925	0.0675612	0.219969
Tre6P	Malate	0.751937	0.565409	2.26718e-05
Tre6P	Fumarate	-0.0328209	0.00107721	0.878993
Tre6P	Myo-inositol	0.759403	0.576694	1.68293e-05
Tre6P	Galactinol	0.615287	0.378579	0.00137376
Tre6P	α.α.Trehalose	0.858698	0.737361	7.91876e-08
Tre6P	Rhamnose	0.546787	0.298976	0.00569497
Tre6P	Galactose	0.837696	0.701734	3.28051e-07
Tre6P	Raffinose	0.722368	0.521816	6.7181e-05
Tre6P	Stachyose	-0.116022	0.0134611	0.589283
Tre6P	Maltose	0.08659	0.00749784	0.687453
Sucrose	Tre6P	0.807358	0.651828	1.85887e-06
Sucrose	Glucose	0.496255	0.246269	0.0136455
Sucrose	Fructose	0.0539958	0.00291555	0.802134
Sucrose	Suc6P	0.370694	0.137414	0.0745487
Sucrose	Glc1P	-0.378162	0.143006	0.0684473
Sucrose	Glc6P	0.00306825	9.41417e-06	0.988647
Sucrose	Fru6P	0.0156106	0.00024369	0.942286
Sucrose	Man6P	0.0887421	0.00787516	0.680081
Sucrose	Gal1P	-0.226578	0.0513378	0.287025
Sucrose	ADPGlc	-0.20262	0.041055	0.342345
Sucrose	UDPGlc	0.38283	0.146559	0.0648315
Sucrose	3-PGA	0.700083	0.490116	0.000139826
Sucrose	Pyruvate	0.082965	0.0068832	0.699932
Sucrose	PEP	0.549002	0.301403	0.005464
Sucrose	Shikimate	0.334025	0.111573	0.119299
Sucrose	Gly3P	-0.534453	0.285641	0.00713531
Sucrose	Glycerate	0.150343	0.022603	0.578371
Sucrose	2-OG	0.460554	0.21211	0.0235255
Sucrose	Isocitrate	0.0777935	0.00605183	0.717866
Sucrose	Citrate	-0.51323	0.263405	0.0103214
Sucrose	Malate	0.837432	0.701292	3.33531e-07
Sucrose	Fumarate	-0.263449	0.0694054	0.213555
Sucrose	Myo-inositol	0.786522	0.618617	5.18195e-06
Sucrose	Galactinol	0.795106	0.632194	3.44488e-06
Sucrose	α.α.Trehalose	0.833198	0.694218	4.33425e-07
Sucrose	Rhamnose	0.465891	0.217055	0.0217609
Sucrose	Galactose	0.719418	0.517562	7.43182e-05
Sucrose	Raffinose	0.782064	0.611624	6.36e-06
Sucrose	Stachyose	-0.191205	0.0365592	0.370787
Sucrose	Maltose	0.077712	0.00603916	0.71815
Glucose	Tre6P	0.25259	0.0638018	0.23373
Glucose	Sucrose	0.496255	0.246269	0.0136455
Glucose	Fructose	0.27372	0.0749228	0.195579
Glucose	Suc6P	-0.013902	0.000193266	0.948594
Glucose	Glc1P	-0.251965	0.0634863	0.234929
Glucose	Glc6P	-0.123031	0.0151365	0.566826
Glucose	Fru6P	-0.15006	0.0225181	0.484004
Glucose	Man6P	-0.052353	0.00274083	0.808044
Glucose	Gal1P	-0.28765	0.0827427	0.172889
Glucose	ADPGlc	0.0176216	0.00031052	0.934865
Glucose	UDPGlc	-0.104528	0.0109261	0.626911
Glucose	3-PGA	0.264127	0.069763	0.212336
Glucose	Pyruvate	0.0995185	0.00990392	0.643605
Glucose	PEP	0.126474	0.0159956	0.555936
Glucose	Shikimate	0.279487	0.0781128	0.196515
Glucose	Gly3P	-0.0433559	0.00187973	0.840577
Glucose	Glycerate	-0.0840124	0.00705808	0.757065
Glucose	2-OG	0.318824	0.101649	0.128893
Glucose	Isocitrate	-0.0364094	0.00132565	0.865873
Glucose	Citrate	-0.481135	0.231491	0.0173026
Glucose	Malate	0.475988	0.226564	0.018716
Glucose	Fumarate	-0.0854563	0.00730277	0.691347
Glucose	Myo-inositol	0.469556	0.220483	0.0206124
Glucose	Galactinol	0.433742	0.188132	0.0342136
Glucose	α.α.Trehalose	0.500926	0.250927	0.0126536
Glucose	Rhamnose	0.107594	0.0115765	0.616779
Glucose	Galactose	0.317318	0.100691	0.130812
Glucose	Raffinose	0.532479	0.283534	0.00739196
Glucose	Stachyose	-0.271072	0.0734803	0.200111
Glucose	Maltose	-0.305691	0.0934471	0.146316
Fructose	Tre6P	-0.0250479	0.000627395	0.907513
Fructose	Sucrose	0.0539958	0.00291555	0.802134
Fructose	Glucose	0.27372	0.0749228	0.195579
Fructose	Suc6P	0.0401222	0.00160979	0.852335
Fructose	Glc1P	0.0725214	0.00525936	0.736299
Fructose	Glc6P	-0.095464	0.00911337	0.657241
Fructose	Fru6P	0.000775496	6.01395e-07	0.997131
Fructose	Man6P	-0.139623	0.0194947	0.515242
Fructose	Gal1P	0.108502	0.0117726	0.613793
Fructose	ADPGlc	0.168349	0.0283413	0.431665
Fructose	UDPGlc	-0.0746342	0.00557026	0.728894
Fructose	3-PGA	-0.0110315	0.000121695	0.959198
Fructose	Pyruvate	0.0155749	0.000242576	0.942417
Fructose	PEP	-0.0576691	0.00332572	0.788961
Fructose	Shikimate	-0.0424898	0.00180539	0.847353
Fructose	Gly3P	0.132814	0.0176397	0.536133
Fructose	Glycerate	-0.490184	0.24028	0.0539082
Fructose	2-OG	0.155033	0.0240354	0.469464
Fructose	Isocitrate	-0.0582627	0.00339454	0.786837
Fructose	Citrate	-0.321311	0.103241	0.125771
Fructose	Malate	0.0343734	0.00118153	0.873313
Fructose	Fumarate	0.19253	0.0370679	0.367416
Fructose	Myo-inositol	0.172548	0.0297728	0.420095
Fructose	Galactinol	0.145688	0.0212251	0.496972
Fructose	α.α.Trehalose	0.0473796	0.00224483	0.825993
Fructose	Rhamnose	0.0672679	0.00452497	0.754808
Fructose	Galactose	-0.0194992	0.000380221	0.927941
Fructose	Raffinose	0.061856	0.00382616	0.774013
Fructose	Stachyose	0.147087	0.0216346	0.492805
Fructose	Maltose	-0.0989447	0.00979006	0.645528
Suc6P	Tre6P	0.178535	0.0318748	0.403895
Suc6P	Sucrose	0.370694	0.137414	0.0745487
Suc6P	Glucose	-0.013902	0.000193266	0.948594
Suc6P	Fructose	0.0401222	0.00160979	0.852335
Suc6P	Glc1P	0.5275	0.278256	0.00807334
Suc6P	Glc6P	0.693058	0.48033	0.000173841
Suc6P	Fru6P	0.802565	0.644111	2.37825e-06
Suc6P	Man6P	0.408401	0.166792	0.0475568
Suc6P	Gal1P	0.558595	0.312028	0.00455253
Suc6P	ADPGlc	0.0821666	0.00675134	0.702691
Suc6P	UDPGlc	0.763239	0.582534	1.43807e-05
Suc6P	3-PGA	0.582855	0.33972	0.00279905
Suc6P	Pyruvate	-0.310356	0.0963206	0.139946
Suc6P	PEP	0.70514	0.497223	0.000119084
Suc6P	Shikimate	-0.082857	0.00686528	0.707024
Suc6P	Gly3P	-0.360939	0.130277	0.0831307
Suc6P	Glycerate	0.237684	0.0564937	0.375394
Suc6P	2-OG	0.0101159	0.000102331	0.962583
Suc6P	Isocitrate	-0.0798881	0.00638211	0.710584
Suc6P	Citrate	-0.511297	0.261425	0.0106621
Suc6P	Malate	0.480086	0.230482	0.0175834
Suc6P	Fumarate	0.168218	0.0282973	0.432028
Suc6P	Myo-inositol	0.0318315	0.00101324	0.882616
Suc6P	Galactinol	0.375776	0.141208	0.0703534
Suc6P	α.α.Trehalose	-0.0563862	0.00317941	0.793555
Suc6P	Rhamnose	0.186901	0.034932	0.381853
Suc6P	Galactose	0.270175	0.0729944	0.201663
Suc6P	Raffinose	0.414846	0.172097	0.0438309
Suc6P	Stachyose	0.528677	0.279499	0.00790768
Suc6P	Maltose	0.819919	0.672267	9.42556e-07
Glc1P	Tre6P	-0.358081	0.128222	0.0857807
Glc1P	Sucrose	-0.378162	0.143006	0.0684473
Glc1P	Glucose	-0.251965	0.0634863	0.234929
Glc1P	Fructose	0.0725214	0.00525936	0.736299
Glc1P	Suc6P	0.5275	0.278256	0.00807334
Glc1P	Glc6P	0.73263	0.536746	4.68184e-05
Glc1P	Fru6P	0.765606	0.586152	1.30324e-05
Glc1P	Man6P	-0.0194863	0.000379715	0.927989
Glc1P	Gal1P	0.812274	0.659788	1.43358e-06
Glc1P	ADPGlc	0.655479	0.429652	0.000507265
Glc1P	UDPGlc	0.252988	0.0640028	0.23297
Glc1P	3-PGA	0.093802	0.00879881	0.662862
Glc1P	Pyruvate	-0.185108	0.0342649	0.386519
Glc1P	PEP	0.115721	0.0133914	0.590255
Glc1P	Shikimate	-0.334154	0.111659	0.119147
Glc1P	Gly3P	0.271776	0.0738622	0.1989
Glc1P	Glycerate	-0.279507	0.0781242	0.294446
Glc1P	2-OG	-0.610721	0.372981	0.00152557
Glc1P	Isocitrate	-0.27115	0.0735222	0.199977
Glc1P	Citrate	0.0835228	0.00697605	0.698007
Glc1P	Malate	-0.233413	0.0544818	0.272338
Glc1P	Fumarate	0.70616	0.498661	0.000115246
Glc1P	Myo-inositol	-0.532953	0.284038	0.00732968
Glc1P	Galactinol	-0.295502	0.0873216	0.16094
Glc1P	α.α.Trehalose	-0.529711	0.280593	0.0077646
Glc1P	Rhamnose	-0.23857	0.0569156	0.261581
Glc1P	Galactose	-0.154819	0.0239688	0.470087
Glc1P	Raffinose	-0.0761031	0.00579168	0.72376
Glc1P	Stachyose	0.684476	0.468507	0.000225031
Glc1P	Maltose	0.565148	0.319392	0.00400642
Glc6P	Tre6P	0.0208446	0.000434499	0.922984
Glc6P	Sucrose	0.00306825	9.41417e-06	0.988647
Glc6P	Glucose	-0.123031	0.0151365	0.566826
Glc6P	Fructose	-0.095464	0.00911337	0.657241
Glc6P	Suc6P	0.693058	0.48033	0.000173841
Glc6P	Glc1P	0.73263	0.536746	4.68184e-05
Glc6P	Fru6P	0.870749	0.758204	3.1494e-08
Glc6P	Man6P	0.341432	0.116576	0.102496
Glc6P	Gal1P	0.825363	0.681225	6.90815e-07
Glc6P	ADPGlc	0.344992	0.11902	0.0987332
Glc6P	UDPGlc	0.616916	0.380585	0.00132285
Glc6P	3-PGA	0.541171	0.292867	0.00631719
Glc6P	Pyruvate	-0.149779	0.0224338	0.484833
Glc6P	PEP	0.525846	0.276514	0.00831089
Glc6P	Shikimate	-0.222476	0.0494956	0.307578
Glc6P	Gly3P	-0.185324	0.0343451	0.385954
Glc6P	Glycerate	-0.011794	0.000139099	0.965422
Glc6P	2-OG	-0.261153	0.068201	0.21772
Glc6P	Isocitrate	-0.0315406	0.000994807	0.883682
Glc6P	Citrate	-0.0361354	0.00130577	0.866874
Glc6P	Malate	0.304491	0.0927147	0.147988
Glc6P	Fumarate	0.477751	0.228246	0.0182217
Glc6P	Myo-inositol	-0.387883	0.150453	0.0610852
Glc6P	Galactinol	-0.166845	0.0278371	0.43585
Glc6P	α.α.Trehalose	-0.208369	0.0434176	0.328528
Glc6P	Rhamnose	-0.0503951	0.00253967	0.815099
Glc6P	Galactose	0.219444	0.0481555	0.302875
Glc6P	Raffinose	0.214369	0.0459539	0.314473
Glc6P	Stachyose	0.858326	0.736723	8.13634e-08
Glc6P	Maltose	0.79779	0.636469	3.02021e-06
Fru6P	Tre6P	-0.0040255	1.62047e-05	0.985106
Fru6P	Sucrose	0.0156106	0.00024369	0.942286
Fru6P	Glucose	-0.15006	0.0225181	0.484004
Fru6P	Fructose	0.000775496	6.01395e-07	0.997131
Fru6P	Suc6P	0.802565	0.644111	2.37825e-06
Fru6P	Glc1P	0.765606	0.586152	1.30324e-05
Fru6P	Glc6P	0.870749	0.758204	3.1494e-08
Fru6P	Man6P	0.36578	0.133795	0.0787837
Fru6P	Gal1P	0.737937	0.544551	3.85951e-05
Fru6P	ADPGlc	0.318447	0.101409	0.129372
Fru6P	UDPGlc	0.709864	0.503907	0.000102194
Fru6P	3-PGA	0.410593	0.168586	0.0462631
Fru6P	Pyruvate	-0.145808	0.0212599	0.496616
Fru6P	PEP	0.453211	0.205401	0.0261398
Fru6P	Shikimate	-0.125879	0.0158454	0.567111
Fru6P	Gly3P	-0.114755	0.0131688	0.593381
Fru6P	Glycerate	0.012106	0.000146555	0.964508
Fru6P	2-OG	-0.19718	0.03888	0.355733
Fru6P	Isocitrate	0.0501319	0.00251321	0.816048
Fru6P	Citrate	-0.124691	0.015548	0.561561
Fru6P	Malate	0.299862	0.0899169	0.154563
Fru6P	Fumarate	0.46419	0.215473	0.0223112
Fru6P	Myo-inositol	-0.313669	0.098388	0.135545
Fru6P	Galactinol	-0.0438622	0.00192389	0.838739
Fru6P	α.α.Trehalose	-0.259467	0.067323	0.220813
Fru6P	Rhamnose	-0.0638397	0.00407551	0.766958
Fru6P	Galactose	0.247029	0.0610235	0.244532
Fru6P	Raffinose	0.181896	0.0330861	0.394956
Fru6P	Stachyose	0.710173	0.504345	0.000101168
Fru6P	Maltose	0.817612	0.668489	1.07187e-06
Man6P	Tre6P	-0.138075	0.0190648	0.519957
Man6P	Sucrose	0.0887421	0.00787516	0.680081
Man6P	Glucose	-0.052353	0.00274083	0.808044
Man6P	Fructose	-0.139623	0.0194947	0.515242
Man6P	Suc6P	0.408401	0.166792	0.0475568
Man6P	Glc1P	-0.0194863	0.000379715	0.927989
Man6P	Glc6P	0.341432	0.116576	0.102496
Man6P	Fru6P	0.36578	0.133795	0.0787837
Man6P	Gal1P	0.198547	0.039421	0.35234
Man6P	ADPGlc	-0.620595	0.385138	0.00121374
Man6P	UDPGlc	0.700073	0.490102	0.00013987
Man6P	3-PGA	0.29376	0.086295	0.16354
Man6P	Pyruvate	-0.401228	0.160984	0.0519897
Man6P	PEP	0.509628	0.259721	0.0109639
Man6P	Shikimate	-0.0798238	0.00637184	0.717314
Man6P	Gly3P	-0.189341	0.0358499	0.375557
Man6P	Glycerate	0.522772	0.27329	0.0377388
Man6P	2-OG	0.333093	0.110951	0.11172
Man6P	Isocitrate	0.423029	0.178953	0.0394351
Man6P	Citrate	-0.236616	0.0559872	0.265624
Man6P	Malate	0.324568	0.105345	0.121765
Man6P	Fumarate	-0.531719	0.282725	0.00749271
Man6P	Myo-inositol	-0.298546	0.0891295	0.156469
Man6P	Galactinol	-0.121561	0.0147771	0.571503
Man6P	α.α.Trehalose	-0.207978	0.0432548	0.329458
Man6P	Rhamnose	-0.139982	0.0195949	0.514155
Man6P	Galactose	0.039211	0.0015375	0.855654
Man6P	Raffinose	-0.0941478	0.00886381	0.661691
Man6P	Stachyose	0.360092	0.129666	0.0839096
Man6P	Maltose	0.448494	0.201147	0.0279391
Gal1P	Tre6P	-0.216442	0.0468471	0.309703
Gal1P	Sucrose	-0.226578	0.0513378	0.287025
Gal1P	Glucose	-0.28765	0.0827427	0.172889
Gal1P	Fructose	0.108502	0.0117726	0.613793
Gal1P	Suc6P	0.558595	0.312028	0.00455253
Gal1P	Glc1P	0.812274	0.659788	1.43358e-06
Gal1P	Glc6P	0.825363	0.681225	6.90815e-07
Gal1P	Fru6P	0.737937	0.544551	3.85951e-05
Gal1P	Man6P	0.198547	0.039421	0.35234
Gal1P	ADPGlc	0.407047	0.165687	0.0483703
Gal1P	UDPGlc	0.427524	0.182777	0.0371723
Gal1P	3-PGA	0.245582	0.0603106	0.247396
Gal1P	Pyruvate	-0.143057	0.0204653	0.50486
Gal1P	PEP	0.268989	0.0723553	0.203726
Gal1P	Shikimate	-0.340947	0.116245	0.11137
Gal1P	Gly3P	-0.00492861	2.42912e-05	0.981765
Gal1P	Glycerate	-0.0262208	0.000687529	0.92321
Gal1P	2-OG	-0.287337	0.0825625	0.173379
Gal1P	Isocitrate	-0.0844508	0.00713194	0.694808
Gal1P	Citrate	0.0137404	0.000188797	0.949191
Gal1P	Malate	0.0206175	0.000425082	0.92382
Gal1P	Fumarate	0.51258	0.262739	0.0104349
Gal1P	Myo-inositol	-0.48578	0.235982	0.0161029
Gal1P	Galactinol	-0.256283	0.0656811	0.226733
Gal1P	α.α.Trehalose	-0.402728	0.16219	0.0510373
Gal1P	Rhamnose	-0.0739952	0.00547529	0.731131
Gal1P	Galactose	-0.0918986	0.00844535	0.66932
Gal1P	Raffinose	0.0623025	0.0038816	0.772424
Gal1P	Stachyose	0.864933	0.748109	4.96864e-08
Gal1P	Maltose	0.720347	0.5189	7.20005e-05
ADPGlc	Tre6P	-0.0619531	0.00383819	0.773668
ADPGlc	Sucrose	-0.20262	0.041055	0.342345
ADPGlc	Glucose	0.0176216	0.00031052	0.934865
ADPGlc	Fructose	0.168349	0.0283413	0.431665
ADPGlc	Suc6P	0.0821666	0.00675134	0.702691
ADPGlc	Glc1P	0.655479	0.429652	0.000507265
ADPGlc	Glc6P	0.344992	0.11902	0.0987332
ADPGlc	Fru6P	0.318447	0.101409	0.129372
ADPGlc	Man6P	-0.620595	0.385138	0.00121374
ADPGlc	Gal1P	0.407047	0.165687	0.0483703
ADPGlc	UDPGlc	-0.196787	0.0387251	0.356713
ADPGlc	3-PGA	0.00678819	4.60795e-05	0.974887
ADPGlc	Pyruvate	0.215657	0.046508	0.311503
ADPGlc	PEP	-0.253502	0.0642633	0.231989
ADPGlc	Shikimate	-0.00271297	7.36021e-06	0.990198
ADPGlc	Gly3P	0.361409	0.130617	0.0827009
ADPGlc	Glycerate	-0.579913	0.3363	0.0185364
ADPGlc	2-OG	-0.513321	0.263498	0.0103055
ADPGlc	Isocitrate	-0.580641	0.337144	0.00293066
ADPGlc	Citrate	0.0926253	0.00857945	0.666852
ADPGlc	Malate	-0.188017	0.0353502	0.378966
ADPGlc	Fumarate	0.930656	0.866121	4.44702e-11
ADPGlc	Myo-inositol	-0.141031	0.0198897	0.510974
ADPGlc	Galactinol	-0.22606	0.0511033	0.288158
ADPGlc	α.α.Trehalose	-0.0422451	0.00178465	0.844613
ADPGlc	Rhamnose	0.039931	0.00159449	0.853032
ADPGlc	Galactose	0.0463066	0.0021443	0.829877
ADPGlc	Raffinose	0.106755	0.0113967	0.619544
ADPGlc	Stachyose	0.241149	0.0581526	0.256305
ADPGlc	Maltose	0.0903002	0.00815413	0.674761
UDPGlc	Tre6P	0.284895	0.0811654	0.177224
UDPGlc	Sucrose	0.38283	0.146559	0.0648315
UDPGlc	Glucose	-0.104528	0.0109261	0.626911
UDPGlc	Fructose	-0.0746342	0.00557026	0.728894
UDPGlc	Suc6P	0.763239	0.582534	1.43807e-05
UDPGlc	Glc1P	0.252988	0.0640028	0.23297
UDPGlc	Glc6P	0.616916	0.380585	0.00132285
UDPGlc	Fru6P	0.709864	0.503907	0.000102194
UDPGlc	Man6P	0.700073	0.490102	0.00013987
UDPGlc	Gal1P	0.427524	0.182777	0.0371723
UDPGlc	ADPGlc	-0.196787	0.0387251	0.356713
UDPGlc	3-PGA	0.575297	0.330967	0.00326998
UDPGlc	Pyruvate	-0.129148	0.0166792	0.547543
UDPGlc	PEP	0.682056	0.465201	0.000241642
UDPGlc	Shikimate	0.0516224	0.00266487	0.815046
UDPGlc	Gly3P	-0.264818	0.0701287	0.211097
UDPGlc	Glycerate	0.440164	0.193745	0.0879662
UDPGlc	2-OG	0.323686	0.104773	0.122841
UDPGlc	Isocitrate	0.280496	0.0786779	0.184302
UDPGlc	Citrate	-0.336956	0.11354	0.107373
UDPGlc	Malate	0.572819	0.328122	0.00343826
UDPGlc	Fumarate	-0.114075	0.0130131	0.595588
UDPGlc	Myo-inositol	-0.0233779	0.000546528	0.913656
UDPGlc	Galactinol	0.166275	0.0276472	0.437442
UDPGlc	α.α.Trehalose	0.0435162	0.00189366	0.839995
UDPGlc	Rhamnose	0.111701	0.012477	0.603316
UDPGlc	Galactose	0.404368	0.163513	0.0500116
UDPGlc	Raffinose	0.234119	0.0548119	0.270849
UDPGlc	Stachyose	0.495565	0.245585	0.0137973
UDPGlc	Maltose	0.72499	0.52561	6.13529e-05
3-PGA	Tre6P	0.687495	0.472649	0.000205699
3-PGA	Sucrose	0.700083	0.490116	0.000139826
3-PGA	Glucose	0.264127	0.069763	0.212336
3-PGA	Fructose	-0.0110315	0.000121695	0.959198
3-PGA	Suc6P	0.582855	0.33972	0.00279905
3-PGA	Glc1P	0.093802	0.00879881	0.662862
3-PGA	Glc6P	0.541171	0.292867	0.00631719
3-PGA	Fru6P	0.410593	0.168586	0.0462631
3-PGA	Man6P	0.29376	0.086295	0.16354
3-PGA	Gal1P	0.245582	0.0603106	0.247396
3-PGA	ADPGlc	0.00678819	4.60795e-05	0.974887
3-PGA	UDPGlc	0.575297	0.330967	0.00326998
3-PGA	Pyruvate	-0.045226	0.00204539	0.833792
3-PGA	PEP	0.876826	0.768823	1.90973e-08
3-PGA	Shikimate	0.203158	0.0412733	0.352513
3-PGA	Gly3P	-0.461489	0.212973	0.0232082
3-PGA	Glycerate	0.101765	0.0103561	0.707649
3-PGA	2-OG	0.203653	0.0414745	0.339838
3-PGA	Isocitrate	0.0888716	0.00789815	0.679638
3-PGA	Citrate	-0.411319	0.169183	0.0458408
3-PGA	Malate	0.802377	0.643809	2.40101e-06
3-PGA	Fumarate	0.0531499	0.00282491	0.805176
3-PGA	Myo-inositol	0.389335	0.151582	0.0600401
3-PGA	Galactinol	0.37767	0.142635	0.0688369
3-PGA	α.α.Trehalose	0.561601	0.315395	0.00429472
3-PGA	Rhamnose	0.411552	0.169375	0.0457053
3-PGA	Galactose	0.725295	0.526053	6.07037e-05
3-PGA	Raffinose	0.704799	0.496741	0.000120395
3-PGA	Stachyose	0.403179	0.162554	0.0507533
3-PGA	Maltose	0.485421	0.235633	0.0161931
Pyruvate	Tre6P	0.368157	0.13554	0.0767131
Pyruvate	Sucrose	0.082965	0.0068832	0.699932
Pyruvate	Glucose	0.0995185	0.00990392	0.643605
Pyruvate	Fructose	0.0155749	0.000242576	0.942417
Pyruvate	Suc6P	-0.310356	0.0963206	0.139946
Pyruvate	Glc1P	-0.185108	0.0342649	0.386519
Pyruvate	Glc6P	-0.149779	0.0224338	0.484833
Pyruvate	Fru6P	-0.145808	0.0212599	0.496616
Pyruvate	Man6P	-0.401228	0.160984	0.0519897
Pyruvate	Gal1P	-0.143057	0.0204653	0.50486
Pyruvate	ADPGlc	0.215657	0.046508	0.311503
Pyruvate	UDPGlc	-0.129148	0.0166792	0.547543
Pyruvate	3-PGA	-0.045226	0.00204539	0.833792
Pyruvate	PEP	-0.166409	0.0276921	0.437066
Pyruvate	Shikimate	0.594103	0.352959	0.00279744
Pyruvate	Gly3P	-0.114098	0.0130184	0.595513
Pyruvate	Glycerate	0.274536	0.0753699	0.303475
Pyruvate	2-OG	0.348051	0.121139	0.0955847
Pyruvate	Isocitrate	0.0469294	0.00220237	0.827622
Pyruvate	Citrate	0.206704	0.0427267	0.332494
Pyruvate	Malate	0.143516	0.0205967	0.50348
Pyruvate	Fumarate	0.216152	0.0467216	0.310367
Pyruvate	Myo-inositol	0.244559	0.0598092	0.249433
Pyruvate	Galactinol	0.0588122	0.00345888	0.784872
Pyruvate	α.α.Trehalose	0.305581	0.0933798	0.146468
Pyruvate	Rhamnose	0.165282	0.0273182	0.440221
Pyruvate	Galactose	0.193737	0.0375339	0.364364
Pyruvate	Raffinose	0.185027	0.034235	0.38673
Pyruvate	Stachyose	-0.20388	0.041567	0.339288
Pyruvate	Maltose	-0.053796	0.002894	0.802853
PEP	Tre6P	0.50137	0.251372	0.0125625
PEP	Sucrose	0.549002	0.301403	0.005464
PEP	Glucose	0.126474	0.0159956	0.555936
PEP	Fructose	-0.0576691	0.00332572	0.788961
PEP	Suc6P	0.70514	0.497223	0.000119084
PEP	Glc1P	0.115721	0.0133914	0.590255
PEP	Glc6P	0.525846	0.276514	0.00831089
PEP	Fru6P	0.453211	0.205401	0.0261398
PEP	Man6P	0.509628	0.259721	0.0109639
PEP	Gal1P	0.268989	0.0723553	0.203726
PEP	ADPGlc	-0.253502	0.0642633	0.231989
PEP	UDPGlc	0.682056	0.465201	0.000241642
PEP	3-PGA	0.876826	0.768823	1.90973e-08
PEP	Pyruvate	-0.166409	0.0276921	0.437066
PEP	Shikimate	0.0707379	0.00500385	0.748415
PEP	Gly3P	-0.494656	0.244684	0.0139994
PEP	Glycerate	0.429275	0.184277	0.0970548
PEP	2-OG	0.269555	0.0726598	0.20274
PEP	Isocitrate	0.207621	0.0431066	0.330306
PEP	Citrate	-0.447212	0.199999	0.0284446
PEP	Malate	0.690032	0.476145	0.000190588
PEP	Fumarate	-0.145497	0.0211693	0.497545
PEP	Myo-inositol	0.284385	0.0808751	0.178035
PEP	Galactinol	0.413169	0.170709	0.0447777
PEP	α.α.Trehalose	0.270367	0.0730985	0.20133
PEP	Rhamnose	0.267582	0.0716	0.206194
PEP	Galactose	0.496754	0.246765	0.0135365
PEP	Raffinose	0.519743	0.270133	0.00923841
PEP	Stachyose	0.438755	0.192506	0.031967
PEP	Maltose	0.603423	0.364119	0.00179798
Shikimate	Tre6P	0.4688	0.219773	0.0240424
Shikimate	Sucrose	0.334025	0.111573	0.119299
Shikimate	Glucose	0.279487	0.0781128	0.196515
Shikimate	Fructose	-0.0424898	0.00180539	0.847353
Shikimate	Suc6P	-0.082857	0.00686528	0.707024
Shikimate	Glc1P	-0.334154	0.111659	0.119147
Shikimate	Glc6P	-0.222476	0.0494956	0.307578
Shikimate	Fru6P	-0.125879	0.0158454	0.567111
Shikimate	Man6P	-0.0798238	0.00637184	0.717314
Shikimate	Gal1P	-0.340947	0.116245	0.11137
Shikimate	ADPGlc	-0.00271297	7.36021e-06	0.990198
Shikimate	UDPGlc	0.0516224	0.00266487	0.815046
Shikimate	3-PGA	0.203158	0.0412733	0.352513
Shikimate	Pyruvate	0.594103	0.352959	0.00279744
Shikimate	PEP	0.0707379	0.00500385	0.748415
Shikimate	Gly3P	-0.17008	0.0289272	0.437828
Shikimate	Glycerate	0.299231	0.0895394	0.27861
Shikimate	2-OG	0.558313	0.311714	0.00562757
Shikimate	Isocitrate	-0.0598151	0.00357785	0.786308
Shikimate	Citrate	-0.324313	0.105179	0.131104
Shikimate	Malate	0.364603	0.132935	0.0871706
Shikimate	Fumarate	-0.0392889	0.00154362	0.858736
Shikimate	Myo-inositol	0.38661	0.149467	0.0684058
Shikimate	Galactinol	0.12949	0.0167676	0.55595
Shikimate	α.α.Trehalose	0.467449	0.218509	0.0245079
Shikimate	Rhamnose	0.477127	0.22765	0.0213271
Shikimate	Galactose	0.367793	0.135272	0.0842349
Shikimate	Raffinose	0.346661	0.120174	0.10512
Shikimate	Stachyose	-0.310308	0.096291	0.149571
Shikimate	Maltose	0.0544776	0.00296781	0.805002
Gly3P	Tre6P	-0.512439	0.262594	0.0104597
Gly3P	Sucrose	-0.534453	0.285641	0.00713531
Gly3P	Glucose	-0.0433559	0.00187973	0.840577
Gly3P	Fructose	0.132814	0.0176397	0.536133
Gly3P	Suc6P	-0.360939	0.130277	0.0831307
Gly3P	Glc1P	0.271776	0.0738622	0.1989
Gly3P	Glc6P	-0.185324	0.0343451	0.385954
Gly3P	Fru6P	-0.114755	0.0131688	0.593381
Gly3P	Man6P	-0.189341	0.0358499	0.375557
Gly3P	Gal1P	-0.00492861	2.42912e-05	0.981765
Gly3P	ADPGlc	0.361409	0.130617	0.0827009
Gly3P	UDPGlc	-0.264818	0.0701287	0.211097
Gly3P	3-PGA	-0.461489	0.212973	0.0232082
Gly3P	Pyruvate	-0.114098	0.0130184	0.595513
Gly3P	PEP	-0.494656	0.244684	0.0139994
Gly3P	Shikimate	-0.17008	0.0289272	0.437828
Gly3P	Glycerate	-0.542593	0.294407	0.0298842
Gly3P	2-OG	-0.358047	0.128197	0.085813
Gly3P	Isocitrate	-0.282991	0.0800838	0.180265
Gly3P	Citrate	0.091443	0.00836182	0.670869
Gly3P	Malate	-0.575336	0.331012	0.00326737
Gly3P	Fumarate	0.20863	0.0435265	0.327909
Gly3P	Myo-inositol	-0.312281	0.0975197	0.137375
Gly3P	Galactinol	-0.505418	0.255447	0.0117565
Gly3P	α.α.Trehalose	-0.334186	0.11168	0.110478
Gly3P	Rhamnose	-0.408077	0.166527	0.0477507
Gly3P	Galactose	-0.331041	0.109588	0.11408
Gly3P	Raffinose	-0.533564	0.28469	0.00725002
Gly3P	Stachyose	-0.140044	0.0196125	0.513964
Gly3P	Maltose	-0.438686	0.192445	0.0319972
Glycerate	Tre6P	0.119285	0.014229	0.659927
Glycerate	Sucrose	0.150343	0.022603	0.578371
Glycerate	Glucose	-0.0840124	0.00705808	0.757065
Glycerate	Fructose	-0.490184	0.24028	0.0539082
Glycerate	Suc6P	0.237684	0.0564937	0.375394
Glycerate	Glc1P	-0.279507	0.0781242	0.294446
Glycerate	Glc6P	-0.011794	0.000139099	0.965422
Glycerate	Fru6P	0.012106	0.000146555	0.964508
Glycerate	Man6P	0.522772	0.27329	0.0377388
Glycerate	Gal1P	-0.0262208	0.000687529	0.92321
Glycerate	ADPGlc	-0.579913	0.3363	0.0185364
Glycerate	UDPGlc	0.440164	0.193745	0.0879662
Glycerate	3-PGA	0.101765	0.0103561	0.707649
Glycerate	Pyruvate	0.274536	0.0753699	0.303475
Glycerate	PEP	0.429275	0.184277	0.0970548
Glycerate	Shikimate	0.299231	0.0895394	0.27861
Glycerate	Gly3P	-0.542593	0.294407	0.0298842
Glycerate	2-OG	0.606035	0.367279	0.0128315
Glycerate	Isocitrate	0.423405	0.179272	0.10222
Glycerate	Citrate	-0.180705	0.0326544	0.503027
Glycerate	Malate	0.296224	0.0877488	0.265271
Glycerate	Fumarate	-0.524437	0.275034	0.0370249
Glycerate	Myo-inositol	0.157428	0.0247834	0.560378
Glycerate	Galactinol	0.24437	0.0597166	0.361702
Glycerate	α.α.Trehalose	-0.0648461	0.00420501	0.811421
Glycerate	Rhamnose	0.237975	0.0566323	0.374791
Glycerate	Galactose	-0.0742586	0.00551435	0.78461
Glycerate	Raffinose	0.113484	0.0128787	0.675602
Glycerate	Stachyose	-0.00511837	2.61977e-05	0.984991
Glycerate	Maltose	0.37842	0.143202	0.148374
2-OG	Tre6P	0.442329	0.195655	0.0304381
2-OG	Sucrose	0.460554	0.21211	0.0235255
2-OG	Glucose	0.318824	0.101649	0.128893
2-OG	Fructose	0.155033	0.0240354	0.469464
2-OG	Suc6P	0.0101159	0.000102331	0.962583
2-OG	Glc1P	-0.610721	0.372981	0.00152557
2-OG	Glc6P	-0.261153	0.068201	0.21772
2-OG	Fru6P	-0.19718	0.03888	0.355733
2-OG	Man6P	0.333093	0.110951	0.11172
2-OG	Gal1P	-0.287337	0.0825625	0.173379
2-OG	ADPGlc	-0.513321	0.263498	0.0103055
2-OG	UDPGlc	0.323686	0.104773	0.122841
2-OG	3-PGA	0.203653	0.0414745	0.339838
2-OG	Pyruvate	0.348051	0.121139	0.0955847
2-OG	PEP	0.269555	0.0726598	0.20274
2-OG	Shikimate	0.558313	0.311714	0.00562757
2-OG	Gly3P	-0.358047	0.128197	0.085813
2-OG	Glycerate	0.606035	0.367279	0.0128315
2-OG	Isocitrate	0.305597	0.0933897	0.146446
2-OG	Citrate	-0.473905	0.224586	0.0193139
2-OG	Malate	0.583132	0.340043	0.00278298
2-OG	Fumarate	-0.444999	0.198024	0.0293349
2-OG	Myo-inositol	0.472279	0.223047	0.0197914
2-OG	Galactinol	0.354492	0.125665	0.0891977
2-OG	α.α.Trehalose	0.437687	0.19157	0.0324355
2-OG	Rhamnose	0.40849	0.166864	0.0475037
2-OG	Galactose	0.316308	0.100051	0.132109
2-OG	Raffinose	0.298695	0.0892187	0.156251
2-OG	Stachyose	-0.219979	0.0483905	0.301669
2-OG	Maltose	0.0177151	0.000313825	0.93452
Isocitrate	Tre6P	0.145493	0.0211683	0.497555
Isocitrate	Sucrose	0.0777935	0.00605183	0.717866
Isocitrate	Glucose	-0.0364094	0.00132565	0.865873
Isocitrate	Fructose	-0.0582627	0.00339454	0.786837
Isocitrate	Suc6P	-0.0798881	0.00638211	0.710584
Isocitrate	Glc1P	-0.27115	0.0735222	0.199977
Isocitrate	Glc6P	-0.0315406	0.000994807	0.883682
Isocitrate	Fru6P	0.0501319	0.00251321	0.816048
Isocitrate	Man6P	0.423029	0.178953	0.0394351
Isocitrate	Gal1P	-0.0844508	0.00713194	0.694808
Isocitrate	ADPGlc	-0.580641	0.337144	0.00293066
Isocitrate	UDPGlc	0.280496	0.0786779	0.184302
Isocitrate	3-PGA	0.0888716	0.00789815	0.679638
Isocitrate	Pyruvate	0.0469294	0.00220237	0.827622
Isocitrate	PEP	0.207621	0.0431066	0.330306
Isocitrate	Shikimate	-0.0598151	0.00357785	0.786308
Isocitrate	Gly3P	-0.282991	0.0800838	0.180265
Isocitrate	Glycerate	0.423405	0.179272	0.10222
Isocitrate	2-OG	0.305597	0.0933897	0.146446
Isocitrate	Citrate	0.352277	0.124099	0.0913571
Isocitrate	Malate	0.204618	0.0418686	0.337505
Isocitrate	Fumarate	-0.477979	0.228464	0.0181584
Isocitrate	Myo-inositol	-0.0207672	0.000431275	0.923269
Isocitrate	Galactinol	0.0271878	0.000739178	0.899649
Isocitrate	α.α.Trehalose	-0.000544808	2.96816e-07	0.997984
Isocitrate	Rhamnose	-0.112386	0.0126307	0.60108
Isocitrate	Galactose	0.0862319	0.00743595	0.688682
Isocitrate	Raffinose	-0.0130926	0.000171416	0.951583
Isocitrate	Stachyose	0.0621297	0.0038601	0.773039
Isocitrate	Maltose	0.035279	0.0012446	0.870003
Citrate	Tre6P	-0.259925	0.0675612	0.219969
Citrate	Sucrose	-0.51323	0.263405	0.0103214
Citrate	Glucose	-0.481135	0.231491	0.0173026
Citrate	Fructose	-0.321311	0.103241	0.125771
Citrate	Suc6P	-0.511297	0.261425	0.0106621
Citrate	Glc1P	0.0835228	0.00697605	0.698007
Citrate	Glc6P	-0.0361354	0.00130577	0.866874
Citrate	Fru6P	-0.124691	0.015548	0.561561
Citrate	Man6P	-0.236616	0.0559872	0.265624
Citrate	Gal1P	0.0137404	0.000188797	0.949191
Citrate	ADPGlc	0.0926253	0.00857945	0.666852
Citrate	UDPGlc	-0.336956	0.11354	0.107373
Citrate	3-PGA	-0.411319	0.169183	0.0458408
Citrate	Pyruvate	0.206704	0.0427267	0.332494
Citrate	PEP	-0.447212	0.199999	0.0284446
Citrate	Shikimate	-0.324313	0.105179	0.131104
Citrate	Gly3P	0.091443	0.00836182	0.670869
Citrate	Glycerate	-0.180705	0.0326544	0.503027
Citrate	2-OG	-0.473905	0.224586	0.0193139
Citrate	Isocitrate	0.352277	0.124099	0.0913571
Citrate	Malate	-0.525852	0.276521	0.00830996
Citrate	Fumarate	0.115787	0.0134065	0.590043
Citrate	Myo-inositol	-0.44791	0.200624	0.0281683
Citrate	Galactinol	-0.503335	0.253346	0.0121659
Citrate	α.α.Trehalose	-0.323216	0.104469	0.123416
Citrate	Rhamnose	-0.352817	0.12448	0.0908271
Citrate	Galactose	-0.308556	0.095207	0.142379
Citrate	Raffinose	-0.441942	0.195313	0.030601
Citrate	Stachyose	0.0317076	0.00100537	0.88307
Citrate	Maltose	-0.186904	0.034933	0.381846
Malate	Tre6P	0.751937	0.565409	2.26718e-05
Malate	Sucrose	0.837432	0.701292	3.33531e-07
Malate	Glucose	0.475988	0.226564	0.018716
Malate	Fructose	0.0343734	0.00118153	0.873313
Malate	Suc6P	0.480086	0.230482	0.0175834
Malate	Glc1P	-0.233413	0.0544818	0.272338
Malate	Glc6P	0.304491	0.0927147	0.147988
Malate	Fru6P	0.299862	0.0899169	0.154563
Malate	Man6P	0.324568	0.105345	0.121765
Malate	Gal1P	0.0206175	0.000425082	0.92382
Malate	ADPGlc	-0.188017	0.0353502	0.378966
Malate	UDPGlc	0.572819	0.328122	0.00343826
Malate	3-PGA	0.802377	0.643809	2.40101e-06
Malate	Pyruvate	0.143516	0.0205967	0.50348
Malate	PEP	0.690032	0.476145	0.000190588
Malate	Shikimate	0.364603	0.132935	0.0871706
Malate	Gly3P	-0.575336	0.331012	0.00326737
Malate	Glycerate	0.296224	0.0877488	0.265271
Malate	2-OG	0.583132	0.340043	0.00278298
Malate	Isocitrate	0.204618	0.0418686	0.337505
Malate	Citrate	-0.525852	0.276521	0.00830996
Malate	Fumarate	-0.126762	0.0160686	0.555029
Malate	Myo-inositol	0.596916	0.356309	0.00207482
Malate	Galactinol	0.560047	0.313652	0.00442643
Malate	α.α.Trehalose	0.717097	0.514228	8.03895e-05
Malate	Rhamnose	0.505256	0.255284	0.0117879
Malate	Galactose	0.795292	0.632489	3.41388e-06
Malate	Raffinose	0.807126	0.651452	1.88151e-06
Malate	Stachyose	0.129011	0.0166437	0.547973
Malate	Maltose	0.338345	0.114477	0.105842
Fumarate	Tre6P	-0.0328209	0.00107721	0.878993
Fumarate	Sucrose	-0.263449	0.0694054	0.213555
Fumarate	Glucose	-0.0854563	0.00730277	0.691347
Fumarate	Fructose	0.19253	0.0370679	0.367416
Fumarate	Suc6P	0.168218	0.0282973	0.432028
Fumarate	Glc1P	0.70616	0.498661	0.000115246
Fumarate	Glc6P	0.477751	0.228246	0.0182217
Fumarate	Fru6P	0.46419	0.215473	0.0223112
Fumarate	Man6P	-0.531719	0.282725	0.00749271
Fumarate	Gal1P	0.51258	0.262739	0.0104349
Fumarate	ADPGlc	0.930656	0.866121	4.44702e-11
Fumarate	UDPGlc	-0.114075	0.0130131	0.595588
Fumarate	3-PGA	0.0531499	0.00282491	0.805176
Fumarate	Pyruvate	0.216152	0.0467216	0.310367
Fumarate	PEP	-0.145497	0.0211693	0.497545
Fumarate	Shikimate	-0.0392889	0.00154362	0.858736
Fumarate	Gly3P	0.20863	0.0435265	0.327909
Fumarate	Glycerate	-0.524437	0.275034	0.0370249
Fumarate	2-OG	-0.444999	0.198024	0.0293349
Fumarate	Isocitrate	-0.477979	0.228464	0.0181584
Fumarate	Citrate	0.115787	0.0134065	0.590043
Fumarate	Malate	-0.126762	0.0160686	0.555029
Fumarate	Myo-inositol	-0.187453	0.0351387	0.380422
Fumarate	Galactinol	-0.237795	0.0565464	0.26318
Fumarate	α.α.Trehalose	-0.112179	0.0125841	0.601756
Fumarate	Rhamnose	0.0636763	0.00405467	0.767539
Fumarate	Galactose	0.112866	0.0127388	0.599517
Fumarate	Raffinose	0.0974072	0.00948816	0.650692
Fumarate	Stachyose	0.406901	0.165568	0.0484588
Fumarate	Maltose	0.256721	0.0659058	0.225912
Myo-inositol	Tre6P	0.759403	0.576694	1.68293e-05
Myo-inositol	Sucrose	0.786522	0.618617	5.18195e-06
Myo-inositol	Glucose	0.469556	0.220483	0.0206124
Myo-inositol	Fructose	0.172548	0.0297728	0.420095
Myo-inositol	Suc6P	0.0318315	0.00101324	0.882616
Myo-inositol	Glc1P	-0.532953	0.284038	0.00732968
Myo-inositol	Glc6P	-0.387883	0.150453	0.0610852
Myo-inositol	Fru6P	-0.313669	0.098388	0.135545
Myo-inositol	Man6P	-0.298546	0.0891295	0.156469
Myo-inositol	Gal1P	-0.48578	0.235982	0.0161029
Myo-inositol	ADPGlc	-0.141031	0.0198897	0.510974
Myo-inositol	UDPGlc	-0.0233779	0.000546528	0.913656
Myo-inositol	3-PGA	0.389335	0.151582	0.0600401
Myo-inositol	Pyruvate	0.244559	0.0598092	0.249433
Myo-inositol	PEP	0.284385	0.0808751	0.178035
Myo-inositol	Shikimate	0.38661	0.149467	0.0684058
Myo-inositol	Gly3P	-0.312281	0.0975197	0.137375
Myo-inositol	Glycerate	0.157428	0.0247834	0.560378
Myo-inositol	2-OG	0.472279	0.223047	0.0197914
Myo-inositol	Isocitrate	-0.0207672	0.000431275	0.923269
Myo-inositol	Citrate	-0.44791	0.200624	0.0281683
Myo-inositol	Malate	0.596916	0.356309	0.00207482
Myo-inositol	Fumarate	-0.187453	0.0351387	0.380422
Myo-inositol	Galactinol	0.80165	0.642643	2.49091e-06
Myo-inositol	α.α.Trehalose	0.848772	0.720414	1.59179e-07
Myo-inositol	Rhamnose	0.580086	0.3365	0.00296442
Myo-inositol	Galactose	0.626741	0.392805	0.00104862
Myo-inositol	Raffinose	0.652596	0.425882	0.000547425
Myo-inositol	Stachyose	-0.460479	0.212041	0.0235512
Myo-inositol	Maltose	-0.265233	0.0703484	0.210356
Galactinol	Tre6P	0.615287	0.378579	0.00137376
Galactinol	Sucrose	0.795106	0.632194	3.44488e-06
Galactinol	Glucose	0.433742	0.188132	0.0342136
Galactinol	Fructose	0.145688	0.0212251	0.496972
Galactinol	Suc6P	0.375776	0.141208	0.0703534
Galactinol	Glc1P	-0.295502	0.0873216	0.16094
Galactinol	Glc6P	-0.166845	0.0278371	0.43585
Galactinol	Fru6P	-0.0438622	0.00192389	0.838739
Galactinol	Man6P	-0.121561	0.0147771	0.571503
Galactinol	Gal1P	-0.256283	0.0656811	0.226733
Galactinol	ADPGlc	-0.22606	0.0511033	0.288158
Galactinol	UDPGlc	0.166275	0.0276472	0.437442
Galactinol	3-PGA	0.37767	0.142635	0.0688369
Galactinol	Pyruvate	0.0588122	0.00345888	0.784872
Galactinol	PEP	0.413169	0.170709	0.0447777
Galactinol	Shikimate	0.12949	0.0167676	0.55595
Galactinol	Gly3P	-0.505418	0.255447	0.0117565
Galactinol	Glycerate	0.24437	0.0597166	0.361702
Galactinol	2-OG	0.354492	0.125665	0.0891977
Galactinol	Isocitrate	0.0271878	0.000739178	0.899649
Galactinol	Citrate	-0.503335	0.253346	0.0121659
Galactinol	Malate	0.560047	0.313652	0.00442643
Galactinol	Fumarate	-0.237795	0.0565464	0.26318
Galactinol	Myo-inositol	0.80165	0.642643	2.49091e-06
Galactinol	α.α.Trehalose	0.557377	0.310669	0.00466063
Galactinol	Rhamnose	0.278766	0.0777102	0.187138
Galactinol	Galactose	0.432343	0.18692	0.0348626
Galactinol	Raffinose	0.619194	0.383401	0.00125433
Galactinol	Stachyose	-0.315749	0.0996971	0.132832
Galactinol	Maltose	-0.00729568	5.3227e-05	0.97301
α.α.Trehalose	Tre6P	0.858698	0.737361	7.91876e-08
α.α.Trehalose	Sucrose	0.833198	0.694218	4.33425e-07
α.α.Trehalose	Glucose	0.500926	0.250927	0.0126536
α.α.Trehalose	Fructose	0.0473796	0.00224483	0.825993
α.α.Trehalose	Suc6P	-0.0563862	0.00317941	0.793555
α.α.Trehalose	Glc1P	-0.529711	0.280593	0.0077646
α.α.Trehalose	Glc6P	-0.208369	0.0434176	0.328528
α.α.Trehalose	Fru6P	-0.259467	0.067323	0.220813
α.α.Trehalose	Man6P	-0.207978	0.0432548	0.329458
α.α.Trehalose	Gal1P	-0.402728	0.16219	0.0510373
α.α.Trehalose	ADPGlc	-0.0422451	0.00178465	0.844613
α.α.Trehalose	UDPGlc	0.0435162	0.00189366	0.839995
α.α.Trehalose	3-PGA	0.561601	0.315395	0.00429472
α.α.Trehalose	Pyruvate	0.305581	0.0933798	0.146468
α.α.Trehalose	PEP	0.270367	0.0730985	0.20133
α.α.Trehalose	Shikimate	0.467449	0.218509	0.0245079
α.α.Trehalose	Gly3P	-0.334186	0.11168	0.110478
α.α.Trehalose	Glycerate	-0.0648461	0.00420501	0.811421
α.α.Trehalose	2-OG	0.437687	0.19157	0.0324355
α.α.Trehalose	Isocitrate	-0.000544808	2.96816e-07	0.997984
α.α.Trehalose	Citrate	-0.323216	0.104469	0.123416
α.α.Trehalose	Malate	0.717097	0.514228	8.03895e-05
α.α.Trehalose	Fumarate	-0.112179	0.0125841	0.601756
α.α.Trehalose	Myo-inositol	0.848772	0.720414	1.59179e-07
α.α.Trehalose	Galactinol	0.557377	0.310669	0.00466063
α.α.Trehalose	Rhamnose	0.604435	0.365342	0.00175789
α.α.Trehalose	Galactose	0.808819	0.654189	1.72207e-06
α.α.Trehalose	Raffinose	0.733569	0.538124	4.52594e-05
α.α.Trehalose	Stachyose	-0.324614	0.105374	0.12171
α.α.Trehalose	Maltose	-0.218461	0.0477251	0.3051
Rhamnose	Tre6P	0.546787	0.298976	0.00569497
Rhamnose	Sucrose	0.465891	0.217055	0.0217609
Rhamnose	Glucose	0.107594	0.0115765	0.616779
Rhamnose	Fructose	0.0672679	0.00452497	0.754808
Rhamnose	Suc6P	0.186901	0.034932	0.381853
Rhamnose	Glc1P	-0.23857	0.0569156	0.261581
Rhamnose	Glc6P	-0.0503951	0.00253967	0.815099
Rhamnose	Fru6P	-0.0638397	0.00407551	0.766958
Rhamnose	Man6P	-0.139982	0.0195949	0.514155
Rhamnose	Gal1P	-0.0739952	0.00547529	0.731131
Rhamnose	ADPGlc	0.039931	0.00159449	0.853032
Rhamnose	UDPGlc	0.111701	0.012477	0.603316
Rhamnose	3-PGA	0.411552	0.169375	0.0457053
Rhamnose	Pyruvate	0.165282	0.0273182	0.440221
Rhamnose	PEP	0.267582	0.0716	0.206194
Rhamnose	Shikimate	0.477127	0.22765	0.0213271
Rhamnose	Gly3P	-0.408077	0.166527	0.0477507
Rhamnose	Glycerate	0.237975	0.0566323	0.374791
Rhamnose	2-OG	0.40849	0.166864	0.0475037
Rhamnose	Isocitrate	-0.112386	0.0126307	0.60108
Rhamnose	Citrate	-0.352817	0.12448	0.0908271
Rhamnose	Malate	0.505256	0.255284	0.0117879
Rhamnose	Fumarate	0.0636763	0.00405467	0.767539
Rhamnose	Myo-inositol	0.580086	0.3365	0.00296442
Rhamnose	Galactinol	0.278766	0.0777102	0.187138
Rhamnose	α.α.Trehalose	0.604435	0.365342	0.00175789
Rhamnose	Galactose	0.506893	0.25694	0.0114737
Rhamnose	Raffinose	0.627843	0.394187	0.00102117
Rhamnose	Stachyose	0.011261	0.000126811	0.95835
Rhamnose	Maltose	0.211259	0.0446305	0.32171
Galactose	Tre6P	0.837696	0.701734	3.28051e-07
Galactose	Sucrose	0.719418	0.517562	7.43182e-05
Galactose	Glucose	0.317318	0.100691	0.130812
Galactose	Fructose	-0.0194992	0.000380221	0.927941
Galactose	Suc6P	0.270175	0.0729944	0.201663
Galactose	Glc1P	-0.154819	0.0239688	0.470087
Galactose	Glc6P	0.219444	0.0481555	0.302875
Galactose	Fru6P	0.247029	0.0610235	0.244532
Galactose	Man6P	0.039211	0.0015375	0.855654
Galactose	Gal1P	-0.0918986	0.00844535	0.66932
Galactose	ADPGlc	0.0463066	0.0021443	0.829877
Galactose	UDPGlc	0.404368	0.163513	0.0500116
Galactose	3-PGA	0.725295	0.526053	6.07037e-05
Galactose	Pyruvate	0.193737	0.0375339	0.364364
Galactose	PEP	0.496754	0.246765	0.0135365
Galactose	Shikimate	0.367793	0.135272	0.0842349
Galactose	Gly3P	-0.331041	0.109588	0.11408
Galactose	Glycerate	-0.0742586	0.00551435	0.78461
Galactose	2-OG	0.316308	0.100051	0.132109
Galactose	Isocitrate	0.0862319	0.00743595	0.688682
Galactose	Citrate	-0.308556	0.095207	0.142379
Galactose	Malate	0.795292	0.632489	3.41388e-06
Galactose	Fumarate	0.112866	0.0127388	0.599517
Galactose	Myo-inositol	0.626741	0.392805	0.00104862
Galactose	Galactinol	0.432343	0.18692	0.0348626
Galactose	α.α.Trehalose	0.808819	0.654189	1.72207e-06
Galactose	Rhamnose	0.506893	0.25694	0.0114737
Galactose	Raffinose	0.67768	0.45925	0.000274417
Galactose	Stachyose	0.0742082	0.00550686	0.730385
Galactose	Maltose	0.167609	0.0280927	0.433721
Raffinose	Tre6P	0.722368	0.521816	6.7181e-05
Raffinose	Sucrose	0.782064	0.611624	6.36e-06
Raffinose	Glucose	0.532479	0.283534	0.00739196
Raffinose	Fructose	0.061856	0.00382616	0.774013
Raffinose	Suc6P	0.414846	0.172097	0.0438309
Raffinose	Glc1P	-0.0761031	0.00579168	0.72376
Raffinose	Glc6P	0.214369	0.0459539	0.314473
Raffinose	Fru6P	0.181896	0.0330861	0.394956
Raffinose	Man6P	-0.0941478	0.00886381	0.661691
Raffinose	Gal1P	0.0623025	0.0038816	0.772424
Raffinose	ADPGlc	0.106755	0.0113967	0.619544
Raffinose	UDPGlc	0.234119	0.0548119	0.270849
Raffinose	3-PGA	0.704799	0.496741	0.000120395
Raffinose	Pyruvate	0.185027	0.034235	0.38673
Raffinose	PEP	0.519743	0.270133	0.00923841
Raffinose	Shikimate	0.346661	0.120174	0.10512
Raffinose	Gly3P	-0.533564	0.28469	0.00725002
Raffinose	Glycerate	0.113484	0.0128787	0.675602
Raffinose	2-OG	0.298695	0.0892187	0.156251
Raffinose	Isocitrate	-0.0130926	0.000171416	0.951583
Raffinose	Citrate	-0.441942	0.195313	0.030601
Raffinose	Malate	0.807126	0.651452	1.88151e-06
Raffinose	Fumarate	0.0974072	0.00948816	0.650692
Raffinose	Myo-inositol	0.652596	0.425882	0.000547425
Raffinose	Galactinol	0.619194	0.383401	0.00125433
Raffinose	α.α.Trehalose	0.733569	0.538124	4.52594e-05
Raffinose	Rhamnose	0.627843	0.394187	0.00102117
Raffinose	Galactose	0.67768	0.45925	0.000274417
Raffinose	Stachyose	0.0729499	0.00532169	0.734795
Raffinose	Maltose	0.237226	0.0562764	0.264357
Stachyose	Tre6P	-0.116022	0.0134611	0.589283
Stachyose	Sucrose	-0.191205	0.0365592	0.370787
Stachyose	Glucose	-0.271072	0.0734803	0.200111
Stachyose	Fructose	0.147087	0.0216346	0.492805
Stachyose	Suc6P	0.528677	0.279499	0.00790768
Stachyose	Glc1P	0.684476	0.468507	0.000225031
Stachyose	Glc6P	0.858326	0.736723	8.13634e-08
Stachyose	Fru6P	0.710173	0.504345	0.000101168
Stachyose	Man6P	0.360092	0.129666	0.0839096
Stachyose	Gal1P	0.864933	0.748109	4.96864e-08
Stachyose	ADPGlc	0.241149	0.0581526	0.256305
Stachyose	UDPGlc	0.495565	0.245585	0.0137973
Stachyose	3-PGA	0.403179	0.162554	0.0507533
Stachyose	Pyruvate	-0.20388	0.041567	0.339288
Stachyose	PEP	0.438755	0.192506	0.031967
Stachyose	Shikimate	-0.310308	0.096291	0.149571
Stachyose	Gly3P	-0.140044	0.0196125	0.513964
Stachyose	Glycerate	-0.00511837	2.61977e-05	0.984991
Stachyose	2-OG	-0.219979	0.0483905	0.301669
Stachyose	Isocitrate	0.0621297	0.0038601	0.773039
Stachyose	Citrate	0.0317076	0.00100537	0.88307
Stachyose	Malate	0.129011	0.0166437	0.547973
Stachyose	Fumarate	0.406901	0.165568	0.0484588
Stachyose	Myo-inositol	-0.460479	0.212041	0.0235512
Stachyose	Galactinol	-0.315749	0.0996971	0.132832
Stachyose	α.α.Trehalose	-0.324614	0.105374	0.12171
Stachyose	Rhamnose	0.011261	0.000126811	0.95835
Stachyose	Galactose	0.0742082	0.00550686	0.730385
Stachyose	Raffinose	0.0729499	0.00532169	0.734795
Stachyose	Maltose	0.733484	0.537999	4.53983e-05
Maltose	Tre6P	0.08659	0.00749784	0.687453
Maltose	Sucrose	0.077712	0.00603916	0.71815
Maltose	Glucose	-0.305691	0.0934471	0.146316
Maltose	Fructose	-0.0989447	0.00979006	0.645528
Maltose	Suc6P	0.819919	0.672267	9.42556e-07
Maltose	Glc1P	0.565148	0.319392	0.00400642
Maltose	Glc6P	0.79779	0.636469	3.02021e-06
Maltose	Fru6P	0.817612	0.668489	1.07187e-06
Maltose	Man6P	0.448494	0.201147	0.0279391
Maltose	Gal1P	0.720347	0.5189	7.20005e-05
Maltose	ADPGlc	0.0903002	0.00815413	0.674761
Maltose	UDPGlc	0.72499	0.52561	6.13529e-05
Maltose	3-PGA	0.485421	0.235633	0.0161931
Maltose	Pyruvate	-0.053796	0.002894	0.802853
Maltose	PEP	0.603423	0.364119	0.00179798
Maltose	Shikimate	0.0544776	0.00296781	0.805002
Maltose	Gly3P	-0.438686	0.192445	0.0319972
Maltose	Glycerate	0.37842	0.143202	0.148374
Maltose	2-OG	0.0177151	0.000313825	0.93452
Maltose	Isocitrate	0.035279	0.0012446	0.870003
Maltose	Citrate	-0.186904	0.034933	0.381846
Maltose	Malate	0.338345	0.114477	0.105842
Maltose	Fumarate	0.256721	0.0659058	0.225912
Maltose	Myo-inositol	-0.265233	0.0703484	0.210356
Maltose	Galactinol	-0.00729568	5.3227e-05	0.97301
Maltose	α.α.Trehalose	-0.218461	0.0477251	0.3051
Maltose	Rhamnose	0.211259	0.0446305	0.32171
Maltose	Galactose	0.167609	0.0280927	0.433721
Maltose	Raffinose	0.237226	0.0562764	0.264357
Maltose	Stachyose	0.733484	0.537999	4.53983e-05

## Sheet: Alchemilla diel
metabolite_1	metabolite_2	Pearson.s.r	R2	p.value
Tre6P	Sucrose	0.401807	0.161449	0.000151613
Tre6P	Glucose	0.197712	0.0390901	0.0714273
Tre6P	Fructose	-0.0649657	0.00422054	0.557124
Tre6P	Suc6P	0.269409	0.0725813	0.0132053
Tre6P	Glc1P	0.330086	0.108957	0.00216661
Tre6P	Glc6P	0.352587	0.124317	0.00100399
Tre6P	Fru6P	0.455491	0.207472	1.33938e-05
Tre6P	Man6P	-0.148476	0.0220451	0.177691
Tre6P	Gal1P	0.088119	0.00776496	0.425407
Tre6P	ADPGlc	0.129963	0.0168903	0.238684
Tre6P	UDPGlc	0.0287937	0.000829076	0.794865
Tre6P	3-PGA	0.0921224	0.00848654	0.404597
Tre6P	Pyruvate	0.402163	0.161735	0.000149392
Tre6P	PEP	0.0607878	0.00369515	0.582807
Tre6P	Shikimate	0.0209277	0.000437968	0.85013
Tre6P	Gly3P	0.0749443	0.00561665	0.498065
Tre6P	Glycerate	0.145712	0.021232	0.18599
Tre6P	2-OG	0.15217	0.0231557	0.167025
Tre6P	Isocitrate	-0.0268852	0.000722814	0.808192
Tre6P	Aconitate	0.00118272	1.39882e-06	0.991481
Tre6P	Citrate	-0.0805072	0.00648141	0.466621
Tre6P	Malate	0.0840129	0.00705817	0.447375
Tre6P	Starch	0.717329	0.51456	1.64313e-14
Tre6P	Glc1,6bP	0.293881	0.0863658	0.00666178
Tre6P	Fru1,6bP	0.376632	0.141851	0.000413782
Sucrose	Tre6P	0.401807	0.161449	0.000151613
Sucrose	Glucose	0.12943	0.0167521	0.24063
Sucrose	Fructose	0.10758	0.0115735	0.330034
Sucrose	Suc6P	0.162949	0.0265523	0.138609
Sucrose	Glc1P	-0.133766	0.0178934	0.225099
Sucrose	Glc6P	-0.0841101	0.00707452	0.446848
Sucrose	Fru6P	-0.0197556	0.000390284	0.858434
Sucrose	Man6P	-0.147799	0.0218447	0.179697
Sucrose	Gal1P	-0.222038	0.049301	0.042363
Sucrose	ADPGlc	-0.043568	0.00189817	0.693942
Sucrose	UDPGlc	-0.16478	0.0271524	0.134169
Sucrose	3-PGA	-0.0857957	0.00736091	0.43776
Sucrose	Pyruvate	0.0498844	0.00248845	0.652258
Sucrose	PEP	-0.239269	0.0572497	0.0283777
Sucrose	Shikimate	-0.3525	0.124256	0.00100708
Sucrose	Gly3P	0.0215551	0.000464623	0.845692
Sucrose	Glycerate	-0.205397	0.042188	0.0608854
Sucrose	2-OG	-0.0708433	0.00501877	0.521935
Sucrose	Isocitrate	-0.0256404	0.00065743	0.816915
Sucrose	Aconitate	-0.194709	0.0379114	0.0759272
Sucrose	Citrate	0.0159116	0.00025318	0.885772
Sucrose	Malate	-0.0789347	0.00623068	0.475399
Sucrose	Starch	0.500742	0.250743	1.22931e-06
Sucrose	Glc1,6bP	-0.035325	0.00124785	0.749721
Sucrose	Fru1,6bP	0.237821	0.056559	0.0293789
Glucose	Tre6P	0.197712	0.0390901	0.0714273
Glucose	Sucrose	0.12943	0.0167521	0.24063
Glucose	Fructose	0.297661	0.0886021	0.00596209
Glucose	Suc6P	0.044664	0.00199487	0.686639
Glucose	Glc1P	0.0730202	0.00533194	0.509193
Glucose	Glc6P	-0.0949205	0.00900991	0.390414
Glucose	Fru6P	-0.0876389	0.00768057	0.427944
Glucose	Man6P	0.0315048	0.000992552	0.776035
Glucose	Gal1P	-0.0119143	0.00014195	0.914342
Glucose	ADPGlc	-0.102263	0.0104578	0.354631
Glucose	UDPGlc	-0.0886876	0.00786549	0.422415
Glucose	3-PGA	-0.108173	0.0117013	0.327362
Glucose	Pyruvate	0.208029	0.043276	0.0575805
Glucose	PEP	0.0378357	0.00143154	0.732579
Glucose	Shikimate	-0.0170589	0.000291005	0.877597
Glucose	Gly3P	-0.0789202	0.00622839	0.47548
Glucose	Glycerate	-0.000751442	5.64666e-07	0.994587
Glucose	2-OG	0.109711	0.0120364	0.32049
Glucose	Isocitrate	0.223201	0.0498185	0.0412668
Glucose	Aconitate	0.23723	0.0562779	0.0297964
Glucose	Citrate	0.133466	0.0178131	0.226152
Glucose	Malate	0.234712	0.0550895	0.0316303
Glucose	Starch	0.0454278	0.00206368	0.681567
Glucose	Glc1,6bP	0.0281726	0.000793693	0.799196
Glucose	Fru1,6bP	0.0355597	0.00126449	0.748113
Fructose	Tre6P	-0.0649657	0.00422054	0.557124
Fructose	Sucrose	0.10758	0.0115735	0.330034
Fructose	Glucose	0.297661	0.0886021	0.00596209
Fructose	Suc6P	-0.177016	0.0313346	0.10722
Fructose	Glc1P	-0.0030086	9.05168e-06	0.978331
Fructose	Glc6P	-0.122062	0.0148991	0.268686
Fructose	Fru6P	-0.0474747	0.00225384	0.668043
Fructose	Man6P	0.00214273	4.59127e-06	0.984567
Fructose	Gal1P	-0.168976	0.028553	0.124401
Fructose	ADPGlc	-0.0427062	0.00182382	0.699704
Fructose	UDPGlc	-0.0887431	0.00787533	0.422124
Fructose	3-PGA	-0.139646	0.0195009	0.205186
Fructose	Pyruvate	-0.16911	0.0285982	0.124099
Fructose	PEP	-0.119838	0.0143611	0.277571
Fructose	Shikimate	0.000215895	4.66105e-08	0.998445
Fructose	Gly3P	0.0257424	0.000662673	0.816199
Fructose	Glycerate	-0.328278	0.107767	0.00229911
Fructose	2-OG	0.0104342	0.000108874	0.924949
Fructose	Isocitrate	0.135977	0.0184897	0.21746
Fructose	Aconitate	0.0262119	0.000687061	0.812908
Fructose	Citrate	0.156633	0.024534	0.154778
Fructose	Malate	0.0988985	0.00978092	0.370768
Fructose	Starch	-0.10827	0.0117224	0.326924
Fructose	Glc1,6bP	-0.158605	0.0251556	0.149586
Fructose	Fru1,6bP	-0.0273011	0.000745349	0.805283
Suc6P	Tre6P	0.269409	0.0725813	0.0132053
Suc6P	Sucrose	0.162949	0.0265523	0.138609
Suc6P	Glucose	0.044664	0.00199487	0.686639
Suc6P	Fructose	-0.177016	0.0313346	0.10722
Suc6P	Glc1P	0.318153	0.101221	0.0031853
Suc6P	Glc6P	0.351841	0.123792	0.00103087
Suc6P	Fru6P	0.194125	0.0376844	0.0768276
Suc6P	Man6P	0.144809	0.0209698	0.188761
Suc6P	Gal1P	0.458239	0.209983	1.1696e-05
Suc6P	ADPGlc	-0.0867945	0.00753329	0.432425
Suc6P	UDPGlc	0.205308	0.0421513	0.0610002
Suc6P	3-PGA	-0.13202	0.0174294	0.231265
Suc6P	Pyruvate	0.153786	0.0236502	0.162511
Suc6P	PEP	0.117125	0.0137182	0.288673
Suc6P	Shikimate	0.0250983	0.000629923	0.82072
Suc6P	Gly3P	0.111118	0.0123472	0.314284
Suc6P	Glycerate	0.268988	0.0723547	0.0133549
Suc6P	2-OG	0.000763998	5.83692e-07	0.994497
Suc6P	Isocitrate	0.140756	0.0198122	0.201571
Suc6P	Aconitate	0.225456	0.0508304	0.0392073
Suc6P	Citrate	0.158371	0.0250814	0.150195
Suc6P	Malate	0.177811	0.0316167	0.105626
Suc6P	Starch	0.239959	0.0575801	0.0279112
Suc6P	Glc1,6bP	0.174737	0.0305332	0.11189
Suc6P	Fru1,6bP	0.269004	0.0723632	0.0133493
Glc1P	Tre6P	0.330086	0.108957	0.00216661
Glc1P	Sucrose	-0.133766	0.0178934	0.225099
Glc1P	Glucose	0.0730202	0.00533194	0.509193
Glc1P	Fructose	-0.0030086	9.05168e-06	0.978331
Glc1P	Suc6P	0.318153	0.101221	0.0031853
Glc1P	Glc6P	0.779584	0.607751	0
Glc1P	Fru6P	0.501615	0.251618	1.16994e-06
Glc1P	Man6P	0.458762	0.210463	1.13964e-05
Glc1P	Gal1P	0.694441	0.482248	2.37588e-13
Glc1P	ADPGlc	-0.0504359	0.00254378	0.648666
Glc1P	UDPGlc	0.703725	0.495228	8.28226e-14
Glc1P	3-PGA	0.143277	0.0205284	0.193531
Glc1P	Pyruvate	0.222971	0.0497161	0.0414815
Glc1P	PEP	0.302644	0.0915935	0.00513949
Glc1P	Shikimate	0.641439	0.411444	4.90612e-11
Glc1P	Gly3P	0.544697	0.296695	8.49049e-08
Glc1P	Glycerate	0.475169	0.225785	4.94242e-06
Glc1P	2-OG	0.138609	0.0192124	0.208603
Glc1P	Isocitrate	-0.0377255	0.00142322	0.733329
Glc1P	Aconitate	0.124516	0.0155043	0.259105
Glc1P	Citrate	-0.0463223	0.00214575	0.675645
Glc1P	Malate	0.0839032	0.00703975	0.447971
Glc1P	Starch	-0.0300831	0.000904993	0.785894
Glc1P	Glc1,6bP	0.2836	0.0804287	0.00894381
Glc1P	Fru1,6bP	0.0392739	0.00154244	0.722819
Glc6P	Tre6P	0.352587	0.124317	0.00100399
Glc6P	Sucrose	-0.0841101	0.00707452	0.446848
Glc6P	Glucose	-0.0949205	0.00900991	0.390414
Glc6P	Fructose	-0.122062	0.0148991	0.268686
Glc6P	Suc6P	0.351841	0.123792	0.00103087
Glc6P	Glc1P	0.779584	0.607751	0
Glc6P	Fru6P	0.437118	0.191072	3.21897e-05
Glc6P	Man6P	0.558318	0.311719	3.42346e-08
Glc6P	Gal1P	0.61533	0.378631	4.71865e-10
Glc6P	ADPGlc	-0.113339	0.0128457	0.304649
Glc6P	UDPGlc	0.640275	0.409952	5.45224e-11
Glc6P	3-PGA	-0.0523751	0.00274315	0.6361
Glc6P	Pyruvate	0.158362	0.0250784	0.15022
Glc6P	PEP	0.0719242	0.00517309	0.515588
Glc6P	Shikimate	0.524298	0.274889	3.07605e-07
Glc6P	Gly3P	0.500013	0.250013	1.28111e-06
Glc6P	Glycerate	0.435278	0.189467	3.50476e-05
Glc6P	2-OG	-0.051393	0.00264124	0.642451
Glc6P	Isocitrate	-0.220531	0.0486338	0.0438205
Glc6P	Aconitate	-0.0530516	0.00281448	0.63174
Glc6P	Citrate	-0.186498	0.0347816	0.0893925
Glc6P	Malate	-0.106184	0.011275	0.336387
Glc6P	Starch	0.102224	0.0104497	0.354818
Glc6P	Glc1,6bP	0.202144	0.0408622	0.0651821
Glc6P	Fru1,6bP	0.0298637	0.000891838	0.787419
Fru6P	Tre6P	0.455491	0.207472	1.33938e-05
Fru6P	Sucrose	-0.0197556	0.000390284	0.858434
Fru6P	Glucose	-0.0876389	0.00768057	0.427944
Fru6P	Fructose	-0.0474747	0.00225384	0.668043
Fru6P	Suc6P	0.194125	0.0376844	0.0768276
Fru6P	Glc1P	0.501615	0.251618	1.16994e-06
Fru6P	Glc6P	0.437118	0.191072	3.21897e-05
Fru6P	Man6P	-0.13237	0.0175217	0.230023
Fru6P	Gal1P	0.42225	0.178295	6.31289e-05
Fru6P	ADPGlc	0.608921	0.370785	7.97143e-10
Fru6P	UDPGlc	0.310972	0.0967034	0.00398753
Fru6P	3-PGA	0.657883	0.43281	1.05174e-11
Fru6P	Pyruvate	0.353846	0.125207	0.000960076
Fru6P	PEP	0.553245	0.30608	4.82435e-08
Fru6P	Shikimate	0.199805	0.0399219	0.0684214
Fru6P	Gly3P	0.140517	0.0197449	0.202347
Fru6P	Glycerate	0.405258	0.164234	0.000131282
Fru6P	2-OG	0.428957	0.184004	4.67709e-05
Fru6P	Isocitrate	0.107722	0.0116041	0.329391
Fru6P	Aconitate	0.176266	0.0310696	0.10874
Fru6P	Citrate	0.0270389	0.000731103	0.807117
Fru6P	Malate	0.32564	0.106042	0.00250556
Fru6P	Starch	0.255694	0.0653796	0.0188983
Fru6P	Glc1,6bP	0.654694	0.428624	1.4283e-11
Fru6P	Fru1,6bP	0.450472	0.202925	1.7105e-05
Man6P	Tre6P	-0.148476	0.0220451	0.177691
Man6P	Sucrose	-0.147799	0.0218447	0.179697
Man6P	Glucose	0.0315048	0.000992552	0.776035
Man6P	Fructose	0.00214273	4.59127e-06	0.984567
Man6P	Suc6P	0.144809	0.0209698	0.188761
Man6P	Glc1P	0.458762	0.210463	1.13964e-05
Man6P	Glc6P	0.558318	0.311719	3.42346e-08
Man6P	Fru6P	-0.13237	0.0175217	0.230023
Man6P	Gal1P	0.278509	0.0775672	0.0103087
Man6P	ADPGlc	-0.402539	0.162038	0.000147072
Man6P	UDPGlc	0.586218	0.343652	4.66424e-09
Man6P	3-PGA	-0.404219	0.163393	0.000137124
Man6P	Pyruvate	-0.138193	0.0190972	0.209987
Man6P	PEP	-0.324953	0.105594	0.00256205
Man6P	Shikimate	0.520886	0.271322	3.78436e-07
Man6P	Gly3P	0.644807	0.415776	3.60605e-11
Man6P	Glycerate	0.0970085	0.00941064	0.380026
Man6P	2-OG	-0.528898	0.279733	2.31807e-07
Man6P	Isocitrate	-0.463966	0.215264	8.78427e-06
Man6P	Aconitate	-0.339023	0.114936	0.00160708
Man6P	Citrate	-0.35044	0.122808	0.00108308
Man6P	Malate	-0.452468	0.204727	1.55266e-05
Man6P	Starch	-0.277089	0.0767782	0.0107205
Man6P	Glc1,6bP	-0.170341	0.029016	0.121345
Man6P	Fru1,6bP	-0.165816	0.0274951	0.131704
Gal1P	Tre6P	0.088119	0.00776496	0.425407
Gal1P	Sucrose	-0.222038	0.049301	0.042363
Gal1P	Glucose	-0.0119143	0.00014195	0.914342
Gal1P	Fructose	-0.168976	0.028553	0.124401
Gal1P	Suc6P	0.458239	0.209983	1.1696e-05
Gal1P	Glc1P	0.694441	0.482248	2.37588e-13
Gal1P	Glc6P	0.61533	0.378631	4.71865e-10
Gal1P	Fru6P	0.42225	0.178295	6.31289e-05
Gal1P	Man6P	0.278509	0.0775672	0.0103087
Gal1P	ADPGlc	0.0496407	0.0024642	0.653847
Gal1P	UDPGlc	0.633835	0.401747	9.69647e-11
Gal1P	3-PGA	0.303834	0.0923151	0.00495862
Gal1P	Pyruvate	0.214782	0.0461314	0.0497651
Gal1P	PEP	0.569512	0.324344	1.57314e-08
Gal1P	Shikimate	0.503508	0.253521	1.05035e-06
Gal1P	Gly3P	0.283409	0.0803204	0.00899202
Gal1P	Glycerate	0.539002	0.290523	1.22677e-07
Gal1P	2-OG	0.214956	0.0462061	0.049576
Gal1P	Isocitrate	0.18731	0.0350851	0.0879821
Gal1P	Aconitate	0.418863	0.175446	7.32802e-05
Gal1P	Citrate	0.193256	0.0373477	0.0781839
Gal1P	Malate	0.334579	0.111943	0.00186649
Gal1P	Starch	-0.184194	0.0339276	0.093492
Gal1P	Glc1,6bP	0.385862	0.14889	0.000289023
Gal1P	Fru1,6bP	0.0335175	0.00112342	0.762137
ADPGlc	Tre6P	0.129963	0.0168903	0.238684
ADPGlc	Sucrose	-0.043568	0.00189817	0.693942
ADPGlc	Glucose	-0.102263	0.0104578	0.354631
ADPGlc	Fructose	-0.0427062	0.00182382	0.699704
ADPGlc	Suc6P	-0.0867945	0.00753329	0.432425
ADPGlc	Glc1P	-0.0504359	0.00254378	0.648666
ADPGlc	Glc6P	-0.113339	0.0128457	0.304649
ADPGlc	Fru6P	0.608921	0.370785	7.97143e-10
ADPGlc	Man6P	-0.402539	0.162038	0.000147072
ADPGlc	Gal1P	0.0496407	0.0024642	0.653847
ADPGlc	UDPGlc	-0.0272415	0.000742098	0.8057
ADPGlc	3-PGA	0.776055	0.602261	0
ADPGlc	Pyruvate	0.276385	0.0763889	0.0109297
ADPGlc	PEP	0.5795	0.33582	7.66774e-09
ADPGlc	Shikimate	-0.00355934	1.26689e-05	0.974366
ADPGlc	Gly3P	-0.151918	0.023079	0.167739
ADPGlc	Glycerate	0.228625	0.0522693	0.0364586
ADPGlc	2-OG	0.326082	0.106329	0.00246989
ADPGlc	Isocitrate	0.223717	0.0500495	0.0407871
ADPGlc	Aconitate	0.196975	0.038799	0.0725119
ADPGlc	Citrate	0.140575	0.0197613	0.202157
ADPGlc	Malate	0.408897	0.167197	0.0001126
ADPGlc	Starch	0.00151991	2.31014e-06	0.989052
ADPGlc	Glc1,6bP	0.580859	0.337397	6.9406e-09
ADPGlc	Fru1,6bP	0.620494	0.385013	3.06592e-10
UDPGlc	Tre6P	0.0287937	0.000829076	0.794865
UDPGlc	Sucrose	-0.16478	0.0271524	0.134169
UDPGlc	Glucose	-0.0886876	0.00786549	0.422415
UDPGlc	Fructose	-0.0887431	0.00787533	0.422124
UDPGlc	Suc6P	0.205308	0.0421513	0.0610002
UDPGlc	Glc1P	0.703725	0.495228	8.28226e-14
UDPGlc	Glc6P	0.640275	0.409952	5.45224e-11
UDPGlc	Fru6P	0.310972	0.0967034	0.00398753
UDPGlc	Man6P	0.586218	0.343652	4.66424e-09
UDPGlc	Gal1P	0.633835	0.401747	9.69647e-11
UDPGlc	ADPGlc	-0.0272415	0.000742098	0.8057
UDPGlc	3-PGA	0.152131	0.0231439	0.167134
UDPGlc	Pyruvate	0.192324	0.0369886	0.0796587
UDPGlc	PEP	0.329612	0.108644	0.00220068
UDPGlc	Shikimate	0.667092	0.445012	4.25526e-12
UDPGlc	Gly3P	0.586078	0.343488	4.71331e-09
UDPGlc	Glycerate	0.552431	0.30518	5.09467e-08
UDPGlc	2-OG	-0.0793522	0.00629678	0.473059
UDPGlc	Isocitrate	-0.0461804	0.00213263	0.676582
UDPGlc	Aconitate	0.124693	0.0155483	0.258424
UDPGlc	Citrate	0.0186435	0.000347581	0.866327
UDPGlc	Malate	0.0680366	0.00462898	0.538597
UDPGlc	Starch	-0.296735	0.0880515	0.00612726
UDPGlc	Glc1,6bP	0.33161	0.109965	0.00206024
UDPGlc	Fru1,6bP	0.065132	0.00424218	0.556112
3-PGA	Tre6P	0.0921224	0.00848654	0.404597
3-PGA	Sucrose	-0.0857957	0.00736091	0.43776
3-PGA	Glucose	-0.108173	0.0117013	0.327362
3-PGA	Fructose	-0.139646	0.0195009	0.205186
3-PGA	Suc6P	-0.13202	0.0174294	0.231265
3-PGA	Glc1P	0.143277	0.0205284	0.193531
3-PGA	Glc6P	-0.0523751	0.00274315	0.6361
3-PGA	Fru6P	0.657883	0.43281	1.05174e-11
3-PGA	Man6P	-0.404219	0.163393	0.000137124
3-PGA	Gal1P	0.303834	0.0923151	0.00495862
3-PGA	ADPGlc	0.776055	0.602261	0
3-PGA	UDPGlc	0.152131	0.0231439	0.167134
3-PGA	Pyruvate	0.380475	0.144761	0.000356817
3-PGA	PEP	0.830979	0.690526	0
3-PGA	Shikimate	0.108054	0.0116756	0.327898
3-PGA	Gly3P	-0.0529245	0.00280101	0.632559
3-PGA	Glycerate	0.416455	0.173435	8.13939e-05
3-PGA	2-OG	0.499622	0.249622	1.30972e-06
3-PGA	Isocitrate	0.279791	0.0782832	0.00994873
3-PGA	Aconitate	0.305835	0.0935351	0.00466716
3-PGA	Citrate	0.209797	0.0440148	0.0554433
3-PGA	Malate	0.45267	0.20491	1.53747e-05
3-PGA	Starch	0.0132672	0.000176017	0.904658
3-PGA	Glc1,6bP	0.700911	0.491276	1.14575e-13
3-PGA	Fru1,6bP	0.363145	0.131874	0.00068604
Pyruvate	Tre6P	0.402163	0.161735	0.000149392
Pyruvate	Sucrose	0.0498844	0.00248845	0.652258
Pyruvate	Glucose	0.208029	0.043276	0.0575805
Pyruvate	Fructose	-0.16911	0.0285982	0.124099
Pyruvate	Suc6P	0.153786	0.0236502	0.162511
Pyruvate	Glc1P	0.222971	0.0497161	0.0414815
Pyruvate	Glc6P	0.158362	0.0250784	0.15022
Pyruvate	Fru6P	0.353846	0.125207	0.000960076
Pyruvate	Man6P	-0.138193	0.0190972	0.209987
Pyruvate	Gal1P	0.214782	0.0461314	0.0497651
Pyruvate	ADPGlc	0.276385	0.0763889	0.0109297
Pyruvate	UDPGlc	0.192324	0.0369886	0.0796587
Pyruvate	3-PGA	0.380475	0.144761	0.000356817
Pyruvate	PEP	0.391045	0.152917	0.000235178
Pyruvate	Shikimate	0.0821391	0.00674684	0.457607
Pyruvate	Gly3P	-0.0488593	0.00238723	0.658955
Pyruvate	Glycerate	0.290873	0.0846068	0.00726929
Pyruvate	2-OG	0.431769	0.186424	4.11663e-05
Pyruvate	Isocitrate	0.216885	0.0470392	0.0475176
Pyruvate	Aconitate	0.285065	0.081262	0.00858156
Pyruvate	Citrate	0.16609	0.027586	0.131058
Pyruvate	Malate	0.333517	0.111234	0.00193384
Pyruvate	Starch	0.22112	0.0488941	0.0432459
Pyruvate	Glc1,6bP	0.525071	0.2757	2.93413e-07
Pyruvate	Fru1,6bP	0.456872	0.208732	1.25135e-05
PEP	Tre6P	0.0607878	0.00369515	0.582807
PEP	Sucrose	-0.239269	0.0572497	0.0283777
PEP	Glucose	0.0378357	0.00143154	0.732579
PEP	Fructose	-0.119838	0.0143611	0.277571
PEP	Suc6P	0.117125	0.0137182	0.288673
PEP	Glc1P	0.302644	0.0915935	0.00513949
PEP	Glc6P	0.0719242	0.00517309	0.515588
PEP	Fru6P	0.553245	0.30608	4.82435e-08
PEP	Man6P	-0.324953	0.105594	0.00256205
PEP	Gal1P	0.569512	0.324344	1.57314e-08
PEP	ADPGlc	0.5795	0.33582	7.66774e-09
PEP	UDPGlc	0.329612	0.108644	0.00220068
PEP	3-PGA	0.830979	0.690526	0
PEP	Pyruvate	0.391045	0.152917	0.000235178
PEP	Shikimate	0.221911	0.0492446	0.0424843
PEP	Gly3P	-0.0579081	0.00335335	0.600819
PEP	Glycerate	0.524081	0.274661	3.11715e-07
PEP	2-OG	0.484534	0.234774	3.00799e-06
PEP	Isocitrate	0.492146	0.242208	1.98727e-06
PEP	Aconitate	0.659665	0.435158	8.84914e-12
PEP	Citrate	0.40585	0.164715	0.000128059
PEP	Malate	0.67316	0.453145	2.30305e-12
PEP	Starch	-0.111882	0.0125177	0.310945
PEP	Glc1,6bP	0.664312	0.44131	5.61062e-12
PEP	Fru1,6bP	0.233175	0.0543704	0.0327955
Shikimate	Tre6P	0.0209277	0.000437968	0.85013
Shikimate	Sucrose	-0.3525	0.124256	0.00100708
Shikimate	Glucose	-0.0170589	0.000291005	0.877597
Shikimate	Fructose	0.000215895	4.66105e-08	0.998445
Shikimate	Suc6P	0.0250983	0.000629923	0.82072
Shikimate	Glc1P	0.641439	0.411444	4.90612e-11
Shikimate	Glc6P	0.524298	0.274889	3.07605e-07
Shikimate	Fru6P	0.199805	0.0399219	0.0684214
Shikimate	Man6P	0.520886	0.271322	3.78436e-07
Shikimate	Gal1P	0.503508	0.253521	1.05035e-06
Shikimate	ADPGlc	-0.00355934	1.26689e-05	0.974366
Shikimate	UDPGlc	0.667092	0.445012	4.25526e-12
Shikimate	3-PGA	0.108054	0.0116756	0.327898
Shikimate	Pyruvate	0.0821391	0.00674684	0.457607
Shikimate	PEP	0.221911	0.0492446	0.0424843
Shikimate	Gly3P	0.414228	0.171585	8.9633e-05
Shikimate	Glycerate	0.3585	0.128522	0.00081246
Shikimate	2-OG	0.0346688	0.00120193	0.754221
Shikimate	Isocitrate	-0.164471	0.0270506	0.134911
Shikimate	Aconitate	-0.016103	0.000259307	0.884407
Shikimate	Citrate	-0.0935956	0.00876014	0.397092
Shikimate	Malate	-0.0185754	0.000345047	0.866811
Shikimate	Starch	-0.303017	0.0918193	0.0050822
Shikimate	Glc1,6bP	0.0926584	0.00858558	0.401857
Shikimate	Fru1,6bP	-0.16035	0.0257122	0.1451
Gly3P	Tre6P	0.0749443	0.00561665	0.498065
Gly3P	Sucrose	0.0215551	0.000464623	0.845692
Gly3P	Glucose	-0.0789202	0.00622839	0.47548
Gly3P	Fructose	0.0257424	0.000662673	0.816199
Gly3P	Suc6P	0.111118	0.0123472	0.314284
Gly3P	Glc1P	0.544697	0.296695	8.49049e-08
Gly3P	Glc6P	0.500013	0.250013	1.28111e-06
Gly3P	Fru6P	0.140517	0.0197449	0.202347
Gly3P	Man6P	0.644807	0.415776	3.60605e-11
Gly3P	Gal1P	0.283409	0.0803204	0.00899202
Gly3P	ADPGlc	-0.151918	0.023079	0.167739
Gly3P	UDPGlc	0.586078	0.343488	4.71331e-09
Gly3P	3-PGA	-0.0529245	0.00280101	0.632559
Gly3P	Pyruvate	-0.0488593	0.00238723	0.658955
Gly3P	PEP	-0.0579081	0.00335335	0.600819
Gly3P	Shikimate	0.414228	0.171585	8.9633e-05
Gly3P	Glycerate	0.194293	0.0377498	0.0765672
Gly3P	2-OG	-0.362419	0.131348	0.000704536
Gly3P	Isocitrate	-0.397299	0.157847	0.000182554
Gly3P	Aconitate	-0.201491	0.0405987	0.0660733
Gly3P	Citrate	-0.330735	0.109386	0.0021207
Gly3P	Malate	-0.275189	0.0757291	0.0112937
Gly3P	Starch	-0.018922	0.000358041	0.86435
Gly3P	Glc1,6bP	0.14822	0.0219691	0.178448
Gly3P	Fru1,6bP	0.00281586	7.92905e-06	0.979719
Glycerate	Tre6P	0.145712	0.021232	0.18599
Glycerate	Sucrose	-0.205397	0.042188	0.0608854
Glycerate	Glucose	-0.000751442	5.64666e-07	0.994587
Glycerate	Fructose	-0.328278	0.107767	0.00229911
Glycerate	Suc6P	0.268988	0.0723547	0.0133549
Glycerate	Glc1P	0.475169	0.225785	4.94242e-06
Glycerate	Glc6P	0.435278	0.189467	3.50476e-05
Glycerate	Fru6P	0.405258	0.164234	0.000131282
Glycerate	Man6P	0.0970085	0.00941064	0.380026
Glycerate	Gal1P	0.539002	0.290523	1.22677e-07
Glycerate	ADPGlc	0.228625	0.0522693	0.0364586
Glycerate	UDPGlc	0.552431	0.30518	5.09467e-08
Glycerate	3-PGA	0.416455	0.173435	8.13939e-05
Glycerate	Pyruvate	0.290873	0.0846068	0.00726929
Glycerate	PEP	0.524081	0.274661	3.11715e-07
Glycerate	Shikimate	0.3585	0.128522	0.00081246
Glycerate	Gly3P	0.194293	0.0377498	0.0765672
Glycerate	2-OG	0.180364	0.0325313	0.100633
Glycerate	Isocitrate	0.0623818	0.00389149	0.572944
Glycerate	Aconitate	0.211162	0.0445893	0.0538386
Glycerate	Citrate	0.0878856	0.00772387	0.42664
Glycerate	Malate	0.201217	0.0404884	0.0664501
Glycerate	Starch	0.0208266	0.000433747	0.850846
Glycerate	Glc1,6bP	0.470433	0.221307	6.31816e-06
Glycerate	Fru1,6bP	0.106783	0.0114026	0.333651
2-OG	Tre6P	0.15217	0.0231557	0.167025
2-OG	Sucrose	-0.0708433	0.00501877	0.521935
2-OG	Glucose	0.109711	0.0120364	0.32049
2-OG	Fructose	0.0104342	0.000108874	0.924949
2-OG	Suc6P	0.000763998	5.83692e-07	0.994497
2-OG	Glc1P	0.138609	0.0192124	0.208603
2-OG	Glc6P	-0.051393	0.00264124	0.642451
2-OG	Fru6P	0.428957	0.184004	4.67709e-05
2-OG	Man6P	-0.528898	0.279733	2.31807e-07
2-OG	Gal1P	0.214956	0.0462061	0.049576
2-OG	ADPGlc	0.326082	0.106329	0.00246989
2-OG	UDPGlc	-0.0793522	0.00629678	0.473059
2-OG	3-PGA	0.499622	0.249622	1.30972e-06
2-OG	Pyruvate	0.431769	0.186424	4.11663e-05
2-OG	PEP	0.484534	0.234774	3.00799e-06
2-OG	Shikimate	0.0346688	0.00120193	0.754221
2-OG	Gly3P	-0.362419	0.131348	0.000704536
2-OG	Glycerate	0.180364	0.0325313	0.100633
2-OG	Isocitrate	0.581231	0.33783	6.7531e-09
2-OG	Aconitate	0.454621	0.20668	1.39777e-05
2-OG	Citrate	0.512584	0.262742	6.2067e-07
2-OG	Malate	0.640175	0.409824	5.50175e-11
2-OG	Starch	0.0758073	0.00574675	0.493115
2-OG	Glc1,6bP	0.351828	0.123783	0.00103134
2-OG	Fru1,6bP	0.159038	0.025293	0.148464
Isocitrate	Tre6P	-0.0268852	0.000722814	0.808192
Isocitrate	Sucrose	-0.0256404	0.00065743	0.816915
Isocitrate	Glucose	0.223201	0.0498185	0.0412668
Isocitrate	Fructose	0.135977	0.0184897	0.21746
Isocitrate	Suc6P	0.140756	0.0198122	0.201571
Isocitrate	Glc1P	-0.0377255	0.00142322	0.733329
Isocitrate	Glc6P	-0.220531	0.0486338	0.0438205
Isocitrate	Fru6P	0.107722	0.0116041	0.329391
Isocitrate	Man6P	-0.463966	0.215264	8.78427e-06
Isocitrate	Gal1P	0.18731	0.0350851	0.0879821
Isocitrate	ADPGlc	0.223717	0.0500495	0.0407871
Isocitrate	UDPGlc	-0.0461804	0.00213263	0.676582
Isocitrate	3-PGA	0.279791	0.0782832	0.00994873
Isocitrate	Pyruvate	0.216885	0.0470392	0.0475176
Isocitrate	PEP	0.492146	0.242208	1.98727e-06
Isocitrate	Shikimate	-0.164471	0.0270506	0.134911
Isocitrate	Gly3P	-0.397299	0.157847	0.000182554
Isocitrate	Glycerate	0.0623818	0.00389149	0.572944
Isocitrate	2-OG	0.581231	0.33783	6.7531e-09
Isocitrate	Aconitate	0.804905	0.647871	0
Isocitrate	Citrate	0.945366	0.893717	0
Isocitrate	Malate	0.902273	0.814096	0
Isocitrate	Starch	-0.061551	0.00378852	0.578075
Isocitrate	Glc1,6bP	0.255811	0.0654393	0.0188421
Isocitrate	Fru1,6bP	0.16631	0.0276589	0.130543
Aconitate	Tre6P	0.00118272	1.39882e-06	0.991481
Aconitate	Sucrose	-0.194709	0.0379114	0.0759272
Aconitate	Glucose	0.23723	0.0562779	0.0297964
Aconitate	Fructose	0.0262119	0.000687061	0.812908
Aconitate	Suc6P	0.225456	0.0508304	0.0392073
Aconitate	Glc1P	0.124516	0.0155043	0.259105
Aconitate	Glc6P	-0.0530516	0.00281448	0.63174
Aconitate	Fru6P	0.176266	0.0310696	0.10874
Aconitate	Man6P	-0.339023	0.114936	0.00160708
Aconitate	Gal1P	0.418863	0.175446	7.32802e-05
Aconitate	ADPGlc	0.196975	0.038799	0.0725119
Aconitate	UDPGlc	0.124693	0.0155483	0.258424
Aconitate	3-PGA	0.305835	0.0935351	0.00466716
Aconitate	Pyruvate	0.285065	0.081262	0.00858156
Aconitate	PEP	0.659665	0.435158	8.84914e-12
Aconitate	Shikimate	-0.016103	0.000259307	0.884407
Aconitate	Gly3P	-0.201491	0.0405987	0.0660733
Aconitate	Glycerate	0.211162	0.0445893	0.0538386
Aconitate	2-OG	0.454621	0.20668	1.39777e-05
Aconitate	Isocitrate	0.804905	0.647871	0
Aconitate	Citrate	0.695069	0.48312	2.21601e-13
Aconitate	Malate	0.883453	0.780489	0
Aconitate	Starch	-0.0853531	0.00728515	0.440136
Aconitate	Glc1,6bP	0.338241	0.114407	0.0016502
Aconitate	Fru1,6bP	0.0628403	0.0039489	0.570122
Citrate	Tre6P	-0.0805072	0.00648141	0.466621
Citrate	Sucrose	0.0159116	0.00025318	0.885772
Citrate	Glucose	0.133466	0.0178131	0.226152
Citrate	Fructose	0.156633	0.024534	0.154778
Citrate	Suc6P	0.158371	0.0250814	0.150195
Citrate	Glc1P	-0.0463223	0.00214575	0.675645
Citrate	Glc6P	-0.186498	0.0347816	0.0893925
Citrate	Fru6P	0.0270389	0.000731103	0.807117
Citrate	Man6P	-0.35044	0.122808	0.00108308
Citrate	Gal1P	0.193256	0.0373477	0.0781839
Citrate	ADPGlc	0.140575	0.0197613	0.202157
Citrate	UDPGlc	0.0186435	0.000347581	0.866327
Citrate	3-PGA	0.209797	0.0440148	0.0554433
Citrate	Pyruvate	0.16609	0.027586	0.131058
Citrate	PEP	0.40585	0.164715	0.000128059
Citrate	Shikimate	-0.0935956	0.00876014	0.397092
Citrate	Gly3P	-0.330735	0.109386	0.0021207
Citrate	Glycerate	0.0878856	0.00772387	0.42664
Citrate	2-OG	0.512584	0.262742	6.2067e-07
Citrate	Isocitrate	0.945366	0.893717	0
Citrate	Aconitate	0.695069	0.48312	2.21601e-13
Citrate	Malate	0.819455	0.671507	0
Citrate	Starch	-0.0835482	0.00698029	0.449901
Citrate	Glc1,6bP	0.211423	0.0446997	0.0535357
Citrate	Fru1,6bP	0.134371	0.0180555	0.222992
Malate	Tre6P	0.0840129	0.00705817	0.447375
Malate	Sucrose	-0.0789347	0.00623068	0.475399
Malate	Glucose	0.234712	0.0550895	0.0316303
Malate	Fructose	0.0988985	0.00978092	0.370768
Malate	Suc6P	0.177811	0.0316167	0.105626
Malate	Glc1P	0.0839032	0.00703975	0.447971
Malate	Glc6P	-0.106184	0.011275	0.336387
Malate	Fru6P	0.32564	0.106042	0.00250556
Malate	Man6P	-0.452468	0.204727	1.55266e-05
Malate	Gal1P	0.334579	0.111943	0.00186649
Malate	ADPGlc	0.408897	0.167197	0.0001126
Malate	UDPGlc	0.0680366	0.00462898	0.538597
Malate	3-PGA	0.45267	0.20491	1.53747e-05
Malate	Pyruvate	0.333517	0.111234	0.00193384
Malate	PEP	0.67316	0.453145	2.30305e-12
Malate	Shikimate	-0.0185754	0.000345047	0.866811
Malate	Gly3P	-0.275189	0.0757291	0.0112937
Malate	Glycerate	0.201217	0.0404884	0.0664501
Malate	2-OG	0.640175	0.409824	5.50175e-11
Malate	Isocitrate	0.902273	0.814096	0
Malate	Aconitate	0.883453	0.780489	0
Malate	Citrate	0.819455	0.671507	0
Malate	Starch	-0.0427041	0.00182364	0.699718
Malate	Glc1,6bP	0.429207	0.184219	4.62444e-05
Malate	Fru1,6bP	0.255483	0.0652716	0.0190004
Starch	Tre6P	0.717329	0.51456	1.64313e-14
Starch	Sucrose	0.500742	0.250743	1.22931e-06
Starch	Glucose	0.0454278	0.00206368	0.681567
Starch	Fructose	-0.10827	0.0117224	0.326924
Starch	Suc6P	0.239959	0.0575801	0.0279112
Starch	Glc1P	-0.0300831	0.000904993	0.785894
Starch	Glc6P	0.102224	0.0104497	0.354818
Starch	Fru6P	0.255694	0.0653796	0.0188983
Starch	Man6P	-0.277089	0.0767782	0.0107205
Starch	Gal1P	-0.184194	0.0339276	0.093492
Starch	ADPGlc	0.00151991	2.31014e-06	0.989052
Starch	UDPGlc	-0.296735	0.0880515	0.00612726
Starch	3-PGA	0.0132672	0.000176017	0.904658
Starch	Pyruvate	0.22112	0.0488941	0.0432459
Starch	PEP	-0.111882	0.0125177	0.310945
Starch	Shikimate	-0.303017	0.0918193	0.0050822
Starch	Gly3P	-0.018922	0.000358041	0.86435
Starch	Glycerate	0.0208266	0.000433747	0.850846
Starch	2-OG	0.0758073	0.00574675	0.493115
Starch	Isocitrate	-0.061551	0.00378852	0.578075
Starch	Aconitate	-0.0853531	0.00728515	0.440136
Starch	Citrate	-0.0835482	0.00698029	0.449901
Starch	Malate	-0.0427041	0.00182364	0.699718
Starch	Glc1,6bP	0.173022	0.0299365	0.11551
Starch	Fru1,6bP	0.184087	0.0338881	0.0936863
Glc1,6bP	Tre6P	0.293881	0.0863658	0.00666178
Glc1,6bP	Sucrose	-0.035325	0.00124785	0.749721
Glc1,6bP	Glucose	0.0281726	0.000793693	0.799196
Glc1,6bP	Fructose	-0.158605	0.0251556	0.149586
Glc1,6bP	Suc6P	0.174737	0.0305332	0.11189
Glc1,6bP	Glc1P	0.2836	0.0804287	0.00894381
Glc1,6bP	Glc6P	0.202144	0.0408622	0.0651821
Glc1,6bP	Fru6P	0.654694	0.428624	1.4283e-11
Glc1,6bP	Man6P	-0.170341	0.029016	0.121345
Glc1,6bP	Gal1P	0.385862	0.14889	0.000289023
Glc1,6bP	ADPGlc	0.580859	0.337397	6.9406e-09
Glc1,6bP	UDPGlc	0.33161	0.109965	0.00206024
Glc1,6bP	3-PGA	0.700911	0.491276	1.14575e-13
Glc1,6bP	Pyruvate	0.525071	0.2757	2.93413e-07
Glc1,6bP	PEP	0.664312	0.44131	5.61062e-12
Glc1,6bP	Shikimate	0.0926584	0.00858558	0.401857
Glc1,6bP	Gly3P	0.14822	0.0219691	0.178448
Glc1,6bP	Glycerate	0.470433	0.221307	6.31816e-06
Glc1,6bP	2-OG	0.351828	0.123783	0.00103134
Glc1,6bP	Isocitrate	0.255811	0.0654393	0.0188421
Glc1,6bP	Aconitate	0.338241	0.114407	0.0016502
Glc1,6bP	Citrate	0.211423	0.0446997	0.0535357
Glc1,6bP	Malate	0.429207	0.184219	4.62444e-05
Glc1,6bP	Starch	0.173022	0.0299365	0.11551
Glc1,6bP	Fru1,6bP	0.560672	0.314353	2.91402e-08
Fru1,6bP	Tre6P	0.376632	0.141851	0.000413782
Fru1,6bP	Sucrose	0.237821	0.056559	0.0293789
Fru1,6bP	Glucose	0.0355597	0.00126449	0.748113
Fru1,6bP	Fructose	-0.0273011	0.000745349	0.805283
Fru1,6bP	Suc6P	0.269004	0.0723632	0.0133493
Fru1,6bP	Glc1P	0.0392739	0.00154244	0.722819
Fru1,6bP	Glc6P	0.0298637	0.000891838	0.787419
Fru1,6bP	Fru6P	0.450472	0.202925	1.7105e-05
Fru1,6bP	Man6P	-0.165816	0.0274951	0.131704
Fru1,6bP	Gal1P	0.0335175	0.00112342	0.762137
Fru1,6bP	ADPGlc	0.620494	0.385013	3.06592e-10
Fru1,6bP	UDPGlc	0.065132	0.00424218	0.556112
Fru1,6bP	3-PGA	0.363145	0.131874	0.00068604
Fru1,6bP	Pyruvate	0.456872	0.208732	1.25135e-05
Fru1,6bP	PEP	0.233175	0.0543704	0.0327955
Fru1,6bP	Shikimate	-0.16035	0.0257122	0.1451
Fru1,6bP	Gly3P	0.00281586	7.92905e-06	0.979719
Fru1,6bP	Glycerate	0.106783	0.0114026	0.333651
Fru1,6bP	2-OG	0.159038	0.025293	0.148464
Fru1,6bP	Isocitrate	0.16631	0.0276589	0.130543
Fru1,6bP	Aconitate	0.0628403	0.0039489	0.570122
Fru1,6bP	Citrate	0.134371	0.0180555	0.222992
Fru1,6bP	Malate	0.255483	0.0652716	0.0190004
Fru1,6bP	Starch	0.184087	0.0338881	0.0936863
Fru1,6bP	Glc1,6bP	0.560672	0.314353	2.91402e-08

## Sheet: Alchemilla day
metabolite_1	metabolite_2	Pearson.s.r	R2	p.value
Tre6P	Sucrose	0.432734	0.187259	0.00189993
Tre6P	Glucose	0.0409864	0.00167988	0.779772
Tre6P	Fructose	-0.160447	0.0257434	0.27077
Tre6P	Suc6P	0.288299	0.0831161	0.044551
Tre6P	Glc1P	0.29932	0.0895924	0.0366792
Tre6P	Glc6P	0.428662	0.183751	0.00211907
Tre6P	Fru6P	0.608304	0.370034	3.54339e-06
Tre6P	Man6P	-0.210239	0.0442004	0.147075
Tre6P	Gal1P	0.0972531	0.00945817	0.506194
Tre6P	ADPGlc	0.193101	0.037288	0.183728
Tre6P	UDPGlc	-0.0762144	0.00580863	0.602725
Tre6P	3-PGA	0.0875642	0.00766749	0.549655
Tre6P	Pyruvate	0.170546	0.029086	0.241353
Tre6P	PEP	0.0437666	0.00191551	0.765245
Tre6P	Shikimate	-0.0405971	0.00164813	0.781812
Tre6P	Gly3P	-0.0284689	0.000810477	0.846037
Tre6P	Glycerate	0.0218068	0.000475537	0.881771
Tre6P	2-OG	0.0234434	0.000549592	0.872968
Tre6P	Isocitrate	-0.0665632	0.00443066	0.649527
Tre6P	Aconitate	-0.0491257	0.00241334	0.73747
Tre6P	Citrate	-0.145509	0.0211729	0.318477
Tre6P	Malate	0.0508601	0.00258675	0.72855
Tre6P	Starch	0.703484	0.49489	1.72688e-08
Tre6P	Glc1,6bP	0.112162	0.0125802	0.44291
Tre6P	Fru1,6bP	0.301079	0.0906487	0.0355359
Sucrose	Tre6P	0.432734	0.187259	0.00189993
Sucrose	Glucose	0.13466	0.0181333	0.356269
Sucrose	Fructose	-0.0650032	0.00422542	0.657226
Sucrose	Suc6P	0.204448	0.0417991	0.158798
Sucrose	Glc1P	-0.231071	0.0533939	0.110167
Sucrose	Glc6P	-0.115118	0.0132521	0.430903
Sucrose	Fru6P	0.0401406	0.00161127	0.784207
Sucrose	Man6P	-0.219896	0.0483545	0.128967
Sucrose	Gal1P	-0.197961	0.0391884	0.172728
Sucrose	ADPGlc	0.00381673	1.45674e-05	0.979235
Sucrose	UDPGlc	-0.295822	0.0875109	0.0390423
Sucrose	3-PGA	-0.0463603	0.00214928	0.751764
Sucrose	Pyruvate	0.0248741	0.00061872	0.865286
Sucrose	PEP	-0.262096	0.0686943	0.068872
Sucrose	Shikimate	-0.415479	0.172623	0.00299006
Sucrose	Gly3P	-0.138174	0.0190919	0.343742
Sucrose	Glycerate	-0.19194	0.0368409	0.186429
Sucrose	2-OG	-0.0173995	0.000302742	0.905544
Sucrose	Isocitrate	0.0317074	0.00100536	0.828772
Sucrose	Aconitate	-0.188409	0.0354979	0.194816
Sucrose	Citrate	0.0893021	0.00797486	0.541731
Sucrose	Malate	-0.0391881	0.00153571	0.789209
Sucrose	Starch	0.53115	0.28212	8.61628e-05
Sucrose	Glc1,6bP	-0.0574642	0.00330214	0.694918
Sucrose	Fru1,6bP	0.248198	0.0616021	0.0855134
Glucose	Tre6P	0.0409864	0.00167988	0.779772
Glucose	Sucrose	0.13466	0.0181333	0.356269
Glucose	Fructose	0.252506	0.0637591	0.0800497
Glucose	Suc6P	0.0622435	0.00387425	0.670932
Glucose	Glc1P	0.0207953	0.000432445	0.887219
Glucose	Glc6P	-0.175622	0.0308432	0.227421
Glucose	Fru6P	-0.0193962	0.000376214	0.894762
Glucose	Man6P	-0.153629	0.0236018	0.291923
Glucose	Gal1P	0.00534317	2.85495e-05	0.970934
Glucose	ADPGlc	0.0161419	0.000260561	0.912343
Glucose	UDPGlc	-0.149822	0.0224466	0.304188
Glucose	3-PGA	-0.0255855	0.000654619	0.86147
Glucose	Pyruvate	0.15765	0.0248536	0.279321
Glucose	PEP	0.141281	0.0199602	0.332893
Glucose	Shikimate	-0.0654977	0.00428995	0.654782
Glucose	Gly3P	-0.142438	0.0202886	0.328908
Glucose	Glycerate	-0.145934	0.0212967	0.317052
Glucose	2-OG	0.296022	0.0876288	0.0389044
Glucose	Isocitrate	0.426704	0.182077	0.00223217
Glucose	Aconitate	0.430286	0.185146	0.00202912
Glucose	Citrate	0.299384	0.089631	0.0366369
Glucose	Malate	0.511614	0.261749	0.00017187
Glucose	Starch	-0.0302751	0.000916582	0.836399
Glucose	Glc1,6bP	-0.101045	0.0102102	0.489673
Glucose	Fru1,6bP	-0.00319395	1.02013e-05	0.982623
Fructose	Tre6P	-0.160447	0.0257434	0.27077
Fructose	Sucrose	-0.0650032	0.00422542	0.657226
Fructose	Glucose	0.252506	0.0637591	0.0800497
Fructose	Suc6P	-0.0783146	0.00613318	0.592738
Fructose	Glc1P	-0.0883457	0.00780497	0.546085
Fructose	Glc6P	-0.238518	0.0568911	0.098852
Fructose	Fru6P	0.0303332	0.0009201	0.836089
Fructose	Man6P	-0.26933	0.0725389	0.0612913
Fructose	Gal1P	-0.172469	0.0297457	0.236008
Fructose	ADPGlc	0.0373355	0.00139394	0.798962
Fructose	UDPGlc	-0.259783	0.0674873	0.0714469
Fructose	3-PGA	-0.159711	0.0255076	0.273004
Fructose	Pyruvate	-0.0692439	0.00479472	0.636383
Fructose	PEP	-0.0450731	0.00203158	0.758445
Fructose	Shikimate	-0.101766	0.0103564	0.486563
Fructose	Gly3P	-0.159912	0.025572	0.272392
Fructose	Glycerate	-0.391796	0.153504	0.00536874
Fructose	2-OG	0.32998	0.108887	0.0205854
Fructose	Isocitrate	0.395325	0.156282	0.00493328
Fructose	Aconitate	0.232208	0.0539204	0.108379
Fructose	Citrate	0.426766	0.182129	0.00222854
Fructose	Malate	0.340155	0.115706	0.0167837
Fructose	Starch	-0.083313	0.00694105	0.56927
Fructose	Glc1,6bP	-0.16955	0.0287471	0.244155
Fructose	Fru1,6bP	0.0274043	0.000750998	0.851729
Suc6P	Tre6P	0.288299	0.0831161	0.044551
Suc6P	Sucrose	0.204448	0.0417991	0.158798
Suc6P	Glucose	0.0622435	0.00387425	0.670932
Suc6P	Fructose	-0.0783146	0.00613318	0.592738
Suc6P	Glc1P	0.353616	0.125044	0.0126839
Suc6P	Glc6P	0.467378	0.218442	0.00070962
Suc6P	Fru6P	0.579615	0.335953	1.27651e-05
Suc6P	Man6P	0.25924	0.0672056	0.0720621
Suc6P	Gal1P	0.44064	0.194164	0.0015312
Suc6P	ADPGlc	0.256699	0.0658944	0.0749986
Suc6P	UDPGlc	0.228403	0.0521681	0.114452
Suc6P	3-PGA	0.0752934	0.0056691	0.607127
Suc6P	Pyruvate	0.128975	0.0166347	0.377118
Suc6P	PEP	0.121548	0.014774	0.405429
Suc6P	Shikimate	-0.0836716	0.00700094	0.567603
Suc6P	Gly3P	0.317851	0.101029	0.0260419
Suc6P	Glycerate	0.143524	0.0205993	0.325194
Suc6P	2-OG	-0.106837	0.0114142	0.464993
Suc6P	Isocitrate	-0.0421077	0.00177306	0.773904
Suc6P	Aconitate	-0.000416203	1.73225e-07	0.997735
Suc6P	Citrate	-0.103842	0.0107831	0.477673
Suc6P	Malate	0.063145	0.00398729	0.666443
Suc6P	Starch	0.152497	0.0232555	0.295534
Suc6P	Glc1,6bP	0.358698	0.128664	0.0113767
Suc6P	Fru1,6bP	0.635103	0.403355	9.50125e-07
Glc1P	Tre6P	0.29932	0.0895924	0.0366792
Glc1P	Sucrose	-0.231071	0.0533939	0.110167
Glc1P	Glucose	0.0207953	0.000432445	0.887219
Glc1P	Fructose	-0.0883457	0.00780497	0.546085
Glc1P	Suc6P	0.353616	0.125044	0.0126839
Glc1P	Glc6P	0.848718	0.720323	1.33227e-14
Glc1P	Fru6P	0.626934	0.393046	1.43793e-06
Glc1P	Man6P	0.357909	0.128099	0.0115716
Glc1P	Gal1P	0.803356	0.645381	3.74412e-12
Glc1P	ADPGlc	-0.0368987	0.00136151	0.801266
Glc1P	UDPGlc	0.69183	0.478628	3.69286e-08
Glc1P	3-PGA	0.378425	0.143206	0.00733794
Glc1P	Pyruvate	0.140479	0.0197343	0.335673
Glc1P	PEP	0.491339	0.241414	0.000337146
Glc1P	Shikimate	0.653511	0.427077	3.56774e-07
Glc1P	Gly3P	0.550572	0.30313	4.15296e-05
Glc1P	Glycerate	0.45839	0.210122	0.000925383
Glc1P	2-OG	0.145996	0.0213147	0.316845
Glc1P	Isocitrate	-0.118803	0.0141141	0.416198
Glc1P	Aconitate	0.129087	0.0166636	0.376701
Glc1P	Citrate	-0.181966	0.0331116	0.210804
Glc1P	Malate	0.0533542	0.00284667	0.715785
Glc1P	Starch	-0.0907084	0.00822802	0.535358
Glc1P	Glc1,6bP	0.319514	0.102089	0.0252287
Glc1P	Fru1,6bP	-0.0310912	0.000966666	0.832051
Glc6P	Tre6P	0.428662	0.183751	0.00211907
Glc6P	Sucrose	-0.115118	0.0132521	0.430903
Glc6P	Glucose	-0.175622	0.0308432	0.227421
Glc6P	Fructose	-0.238518	0.0568911	0.098852
Glc6P	Suc6P	0.467378	0.218442	0.00070962
Glc6P	Glc1P	0.848718	0.720323	1.33227e-14
Glc6P	Fru6P	0.714336	0.510276	8.23004e-09
Glc6P	Man6P	0.413504	0.170986	0.0031447
Glc6P	Gal1P	0.712506	0.507665	9.3476e-09
Glc6P	ADPGlc	0.0819652	0.0067183	0.575556
Glc6P	UDPGlc	0.632072	0.399515	1.10956e-06
Glc6P	3-PGA	0.275103	0.0756816	0.0557351
Glc6P	Pyruvate	0.115791	0.0134076	0.428195
Glc6P	PEP	0.316346	0.100074	0.0267968
Glc6P	Shikimate	0.52029	0.270702	0.000127136
Glc6P	Gly3P	0.610288	0.372451	3.22773e-06
Glc6P	Glycerate	0.543551	0.295447	5.43509e-05
Glc6P	2-OG	-0.0457181	0.00209014	0.755095
Glc6P	Isocitrate	-0.344877	0.11894	0.0152331
Glc6P	Aconitate	-0.0887028	0.00786818	0.544457
Glc6P	Citrate	-0.380941	0.145116	0.00692561
Glc6P	Malate	-0.162318	0.026347	0.26515
Glc6P	Starch	0.124603	0.0155258	0.393641
Glc6P	Glc1,6bP	0.41118	0.169069	0.00333567
Glc6P	Fru1,6bP	0.157595	0.0248361	0.279493
Fru6P	Tre6P	0.608304	0.370034	3.54339e-06
Fru6P	Sucrose	0.0401406	0.00161127	0.784207
Fru6P	Glucose	-0.0193962	0.000376214	0.894762
Fru6P	Fructose	0.0303332	0.0009201	0.836089
Fru6P	Suc6P	0.579615	0.335953	1.27651e-05
Fru6P	Glc1P	0.626934	0.393046	1.43793e-06
Fru6P	Glc6P	0.714336	0.510276	8.23004e-09
Fru6P	Man6P	-0.00108282	1.1725e-06	0.994108
Fru6P	Gal1P	0.485845	0.236045	0.000401818
Fru6P	ADPGlc	0.301901	0.0911441	0.0350122
Fru6P	UDPGlc	0.272256	0.0741234	0.0584221
Fru6P	3-PGA	0.324257	0.105143	0.0230259
Fru6P	Pyruvate	0.175729	0.0308806	0.227135
Fru6P	PEP	0.339865	0.115508	0.0168833
Fru6P	Shikimate	0.123962	0.0153667	0.396095
Fru6P	Gly3P	0.281093	0.0790135	0.0504056
Fru6P	Glycerate	0.355302	0.12624	0.0122366
Fru6P	2-OG	0.11218	0.0125844	0.442833
Fru6P	Isocitrate	-0.0572099	0.00327297	0.696203
Fru6P	Aconitate	0.136112	0.0185263	0.351061
Fru6P	Citrate	-0.169587	0.0287598	0.244049
Fru6P	Malate	0.127543	0.0162673	0.382484
Fru6P	Starch	0.413791	0.171223	0.00312185
Fru6P	Glc1,6bP	0.467392	0.218455	0.000709326
Fru6P	Fru1,6bP	0.249534	0.0622674	0.0837879
Man6P	Tre6P	-0.210239	0.0442004	0.147075
Man6P	Sucrose	-0.219896	0.0483545	0.128967
Man6P	Glucose	-0.153629	0.0236018	0.291923
Man6P	Fructose	-0.26933	0.0725389	0.0612913
Man6P	Suc6P	0.25924	0.0672056	0.0720621
Man6P	Glc1P	0.357909	0.128099	0.0115716
Man6P	Glc6P	0.413504	0.170986	0.0031447
Man6P	Fru6P	-0.00108282	1.1725e-06	0.994108
Man6P	Gal1P	0.30136	0.0908178	0.0353563
Man6P	ADPGlc	-0.190567	0.0363159	0.189658
Man6P	UDPGlc	0.617272	0.381025	2.31221e-06
Man6P	3-PGA	-0.128321	0.0164663	0.379564
Man6P	Pyruvate	-0.075183	0.00565249	0.607656
Man6P	PEP	-0.158921	0.025256	0.275413
Man6P	Shikimate	0.559606	0.313159	2.91152e-05
Man6P	Gly3P	0.665585	0.443004	1.80871e-07
Man6P	Glycerate	0.231381	0.053537	0.109678
Man6P	2-OG	-0.48748	0.237637	0.000381492
Man6P	Isocitrate	-0.531742	0.28275	8.43213e-05
Man6P	Aconitate	-0.376986	0.142119	0.00758323
Man6P	Citrate	-0.428619	0.183715	0.00212146
Man6P	Malate	-0.468557	0.219545	0.000684975
Man6P	Starch	-0.306532	0.093962	0.0321775
Man6P	Glc1,6bP	0.132915	0.0176664	0.362593
Man6P	Fru1,6bP	0.0640476	0.00410209	0.66196
Gal1P	Tre6P	0.0972531	0.00945817	0.506194
Gal1P	Sucrose	-0.197961	0.0391884	0.172728
Gal1P	Glucose	0.00534317	2.85495e-05	0.970934
Gal1P	Fructose	-0.172469	0.0297457	0.236008
Gal1P	Suc6P	0.44064	0.194164	0.0015312
Gal1P	Glc1P	0.803356	0.645381	3.74412e-12
Gal1P	Glc6P	0.712506	0.507665	9.3476e-09
Gal1P	Fru6P	0.485845	0.236045	0.000401818
Gal1P	Man6P	0.30136	0.0908178	0.0353563
Gal1P	ADPGlc	0.0447138	0.00199932	0.760314
Gal1P	UDPGlc	0.673555	0.453676	1.1355e-07
Gal1P	3-PGA	0.54108	0.292768	5.96623e-05
Gal1P	Pyruvate	0.283201	0.080203	0.0486317
Gal1P	PEP	0.660901	0.43679	2.36273e-07
Gal1P	Shikimate	0.479276	0.229705	0.000493729
Gal1P	Gly3P	0.505124	0.25515	0.000214222
Gal1P	Glycerate	0.50428	0.254298	0.000220376
Gal1P	2-OG	0.128269	0.0164531	0.379757
Gal1P	Isocitrate	0.011535	0.000133057	0.9373
Gal1P	Aconitate	0.320978	0.103027	0.0245311
Gal1P	Citrate	-0.0647712	0.00419531	0.658374
Gal1P	Malate	0.186643	0.0348356	0.19911
Gal1P	Starch	-0.193754	0.0375407	0.182221
Gal1P	Glc1,6bP	0.443002	0.196251	0.00143416
Gal1P	Fru1,6bP	0.0729293	0.00531868	0.618491
ADPGlc	Tre6P	0.193101	0.037288	0.183728
ADPGlc	Sucrose	0.00381673	1.45674e-05	0.979235
ADPGlc	Glucose	0.0161419	0.000260561	0.912343
ADPGlc	Fructose	0.0373355	0.00139394	0.798962
ADPGlc	Suc6P	0.256699	0.0658944	0.0749986
ADPGlc	Glc1P	-0.0368987	0.00136151	0.801266
ADPGlc	Glc6P	0.0819652	0.0067183	0.575556
ADPGlc	Fru6P	0.301901	0.0911441	0.0350122
ADPGlc	Man6P	-0.190567	0.0363159	0.189658
ADPGlc	Gal1P	0.0447138	0.00199932	0.760314
ADPGlc	UDPGlc	-0.0630928	0.0039807	0.666703
ADPGlc	3-PGA	0.395751	0.156619	0.00488288
ADPGlc	Pyruvate	0.157065	0.0246694	0.281132
ADPGlc	PEP	0.3505	0.12285	0.0135476
ADPGlc	Shikimate	-0.0110758	0.000122674	0.939792
ADPGlc	Gly3P	-0.10966	0.0120254	0.453212
ADPGlc	Glycerate	0.213052	0.0453911	0.141616
ADPGlc	2-OG	-0.152549	0.0232711	0.295369
ADPGlc	Isocitrate	0.136456	0.0186202	0.349832
ADPGlc	Aconitate	0.2143	0.0459244	0.139244
ADPGlc	Citrate	0.0643067	0.00413535	0.660675
ADPGlc	Malate	0.283767	0.0805235	0.0481647
ADPGlc	Starch	0.032004	0.00102426	0.827195
ADPGlc	Glc1,6bP	0.367181	0.134822	0.00945195
ADPGlc	Fru1,6bP	0.550077	0.302585	4.2334e-05
UDPGlc	Tre6P	-0.0762144	0.00580863	0.602725
UDPGlc	Sucrose	-0.295822	0.0875109	0.0390423
UDPGlc	Glucose	-0.149822	0.0224466	0.304188
UDPGlc	Fructose	-0.259783	0.0674873	0.0714469
UDPGlc	Suc6P	0.228403	0.0521681	0.114452
UDPGlc	Glc1P	0.69183	0.478628	3.69286e-08
UDPGlc	Glc6P	0.632072	0.399515	1.10956e-06
UDPGlc	Fru6P	0.272256	0.0741234	0.0584221
UDPGlc	Man6P	0.617272	0.381025	2.31221e-06
UDPGlc	Gal1P	0.673555	0.453676	1.1355e-07
UDPGlc	ADPGlc	-0.0630928	0.0039807	0.666703
UDPGlc	3-PGA	0.292668	0.0856547	0.0412793
UDPGlc	Pyruvate	0.101169	0.0102351	0.48914
UDPGlc	PEP	0.428987	0.18403	0.00210077
UDPGlc	Shikimate	0.606607	0.367972	3.8359e-06
UDPGlc	Gly3P	0.664048	0.44096	1.97547e-07
UDPGlc	Glycerate	0.640796	0.41062	7.06684e-07
UDPGlc	2-OG	-0.228734	0.0523192	0.113914
UDPGlc	Isocitrate	-0.158774	0.0252093	0.275863
UDPGlc	Aconitate	0.102978	0.0106044	0.481365
UDPGlc	Citrate	-0.145317	0.0211171	0.319123
UDPGlc	Malate	-0.0385091	0.00148295	0.79278
UDPGlc	Starch	-0.402457	0.161971	0.00414662
UDPGlc	Glc1,6bP	0.428033	0.183212	0.00215485
UDPGlc	Fru1,6bP	0.00516118	2.66378e-05	0.971924
3-PGA	Tre6P	0.0875642	0.00766749	0.549655
3-PGA	Sucrose	-0.0463603	0.00214928	0.751764
3-PGA	Glucose	-0.0255855	0.000654619	0.86147
3-PGA	Fructose	-0.159711	0.0255076	0.273004
3-PGA	Suc6P	0.0752934	0.0056691	0.607127
3-PGA	Glc1P	0.378425	0.143206	0.00733794
3-PGA	Glc6P	0.275103	0.0756816	0.0557351
3-PGA	Fru6P	0.324257	0.105143	0.0230259
3-PGA	Man6P	-0.128321	0.0164663	0.379564
3-PGA	Gal1P	0.54108	0.292768	5.96623e-05
3-PGA	ADPGlc	0.395751	0.156619	0.00488288
3-PGA	UDPGlc	0.292668	0.0856547	0.0412793
3-PGA	Pyruvate	0.365711	0.133744	0.00976377
3-PGA	PEP	0.844858	0.713785	2.30926e-14
3-PGA	Shikimate	0.161771	0.0261699	0.266785
3-PGA	Gly3P	0.258471	0.0668074	0.072941
3-PGA	Glycerate	0.558626	0.312063	3.02743e-05
3-PGA	2-OG	0.0742306	0.00551018	0.612225
3-PGA	Isocitrate	0.154358	0.0238264	0.289611
3-PGA	Aconitate	0.370707	0.137424	0.00873865
3-PGA	Citrate	0.0799276	0.00638842	0.585118
3-PGA	Malate	0.265653	0.0705714	0.0650568
3-PGA	Starch	0.05748	0.00330395	0.694838
3-PGA	Glc1,6bP	0.517892	0.268212	0.000138296
3-PGA	Fru1,6bP	-0.0714272	0.00510184	0.625758
Pyruvate	Tre6P	0.170546	0.029086	0.241353
Pyruvate	Sucrose	0.0248741	0.00061872	0.865286
Pyruvate	Glucose	0.15765	0.0248536	0.279321
Pyruvate	Fructose	-0.0692439	0.00479472	0.636383
Pyruvate	Suc6P	0.128975	0.0166347	0.377118
Pyruvate	Glc1P	0.140479	0.0197343	0.335673
Pyruvate	Glc6P	0.115791	0.0134076	0.428195
Pyruvate	Fru6P	0.175729	0.0308806	0.227135
Pyruvate	Man6P	-0.075183	0.00565249	0.607656
Pyruvate	Gal1P	0.283201	0.080203	0.0486317
Pyruvate	ADPGlc	0.157065	0.0246694	0.281132
Pyruvate	UDPGlc	0.101169	0.0102351	0.48914
Pyruvate	3-PGA	0.365711	0.133744	0.00976377
Pyruvate	PEP	0.40857	0.16693	0.00356221
Pyruvate	Shikimate	-0.0488256	0.00238394	0.739017
Pyruvate	Gly3P	0.135746	0.0184271	0.352366
Pyruvate	Glycerate	0.0774691	0.00600146	0.596749
Pyruvate	2-OG	0.0881559	0.00777146	0.546951
Pyruvate	Isocitrate	0.110689	0.0122521	0.448958
Pyruvate	Aconitate	0.364023	0.132513	0.0101327
Pyruvate	Citrate	0.0432558	0.00187107	0.767908
Pyruvate	Malate	0.288635	0.08331	0.0442921
Pyruvate	Starch	0.101574	0.0103173	0.487391
Pyruvate	Glc1,6bP	0.318958	0.101734	0.0254985
Pyruvate	Fru1,6bP	0.16196	0.0262311	0.266219
PEP	Tre6P	0.0437666	0.00191551	0.765245
PEP	Sucrose	-0.262096	0.0686943	0.068872
PEP	Glucose	0.141281	0.0199602	0.332893
PEP	Fructose	-0.0450731	0.00203158	0.758445
PEP	Suc6P	0.121548	0.014774	0.405429
PEP	Glc1P	0.491339	0.241414	0.000337146
PEP	Glc6P	0.316346	0.100074	0.0267968
PEP	Fru6P	0.339865	0.115508	0.0168833
PEP	Man6P	-0.158921	0.025256	0.275413
PEP	Gal1P	0.660901	0.43679	2.36273e-07
PEP	ADPGlc	0.3505	0.12285	0.0135476
PEP	UDPGlc	0.428987	0.18403	0.00210077
PEP	3-PGA	0.844858	0.713785	2.30926e-14
PEP	Pyruvate	0.40857	0.16693	0.00356221
PEP	Shikimate	0.213889	0.0457486	0.140021
PEP	Gly3P	0.192832	0.0371843	0.184351
PEP	Glycerate	0.508024	0.258088	0.000194247
PEP	2-OG	0.189192	0.0357936	0.192933
PEP	Isocitrate	0.362272	0.131241	0.0105282
PEP	Aconitate	0.678401	0.460228	8.49543e-08
PEP	Citrate	0.216072	0.0466872	0.135925
PEP	Malate	0.530652	0.281591	8.77395e-05
PEP	Starch	-0.158746	0.0252004	0.275949
PEP	Glc1,6bP	0.500644	0.250645	0.000248765
PEP	Fru1,6bP	-0.0308841	0.000953828	0.833154
Shikimate	Tre6P	-0.0405971	0.00164813	0.781812
Shikimate	Sucrose	-0.415479	0.172623	0.00299006
Shikimate	Glucose	-0.0654977	0.00428995	0.654782
Shikimate	Fructose	-0.101766	0.0103564	0.486563
Shikimate	Suc6P	-0.0836716	0.00700094	0.567603
Shikimate	Glc1P	0.653511	0.427077	3.56774e-07
Shikimate	Glc6P	0.52029	0.270702	0.000127136
Shikimate	Fru6P	0.123962	0.0153667	0.396095
Shikimate	Man6P	0.559606	0.313159	2.91152e-05
Shikimate	Gal1P	0.479276	0.229705	0.000493729
Shikimate	ADPGlc	-0.0110758	0.000122674	0.939792
Shikimate	UDPGlc	0.606607	0.367972	3.8359e-06
Shikimate	3-PGA	0.161771	0.0261699	0.266785
Shikimate	Pyruvate	-0.0488256	0.00238394	0.739017
Shikimate	PEP	0.213889	0.0457486	0.140021
Shikimate	Gly3P	0.474655	0.225297	0.00056931
Shikimate	Glycerate	0.349964	0.122475	0.0137009
Shikimate	2-OG	-0.0473946	0.00224625	0.746408
Shikimate	Isocitrate	-0.333612	0.111297	0.0191527
Shikimate	Aconitate	-0.126108	0.0159032	0.387907
Shikimate	Citrate	-0.300818	0.0904913	0.035704
Shikimate	Malate	-0.174186	0.0303407	0.231306
Shikimate	Starch	-0.409772	0.167913	0.00345622
Shikimate	Glc1,6bP	-0.0377099	0.00142204	0.796988
Shikimate	Fru1,6bP	-0.262447	0.0688787	0.0684873
Gly3P	Tre6P	-0.0284689	0.000810477	0.846037
Gly3P	Sucrose	-0.138174	0.0190919	0.343742
Gly3P	Glucose	-0.142438	0.0202886	0.328908
Gly3P	Fructose	-0.159912	0.025572	0.272392
Gly3P	Suc6P	0.317851	0.101029	0.0260419
Gly3P	Glc1P	0.550572	0.30313	4.15296e-05
Gly3P	Glc6P	0.610288	0.372451	3.22773e-06
Gly3P	Fru6P	0.281093	0.0790135	0.0504056
Gly3P	Man6P	0.665585	0.443004	1.80871e-07
Gly3P	Gal1P	0.505124	0.25515	0.000214222
Gly3P	ADPGlc	-0.10966	0.0120254	0.453212
Gly3P	UDPGlc	0.664048	0.44096	1.97547e-07
Gly3P	3-PGA	0.258471	0.0668074	0.072941
Gly3P	Pyruvate	0.135746	0.0184271	0.352366
Gly3P	PEP	0.192832	0.0371843	0.184351
Gly3P	Shikimate	0.474655	0.225297	0.00056931
Gly3P	Glycerate	0.441111	0.194579	0.00151138
Gly3P	2-OG	-0.312556	0.0976912	0.028778
Gly3P	Isocitrate	-0.467276	0.218347	0.000711793
Gly3P	Aconitate	-0.153375	0.0235238	0.292732
Gly3P	Citrate	-0.456322	0.20823	0.000982694
Gly3P	Malate	-0.314276	0.0987691	0.0278643
Gly3P	Starch	-0.104492	0.0109185	0.474906
Gly3P	Glc1,6bP	0.369644	0.136636	0.00894865
Gly3P	Fru1,6bP	-0.0402687	0.00162157	0.783535
Glycerate	Tre6P	0.0218068	0.000475537	0.881771
Glycerate	Sucrose	-0.19194	0.0368409	0.186429
Glycerate	Glucose	-0.145934	0.0212967	0.317052
Glycerate	Fructose	-0.391796	0.153504	0.00536874
Glycerate	Suc6P	0.143524	0.0205993	0.325194
Glycerate	Glc1P	0.45839	0.210122	0.000925383
Glycerate	Glc6P	0.543551	0.295447	5.43509e-05
Glycerate	Fru6P	0.355302	0.12624	0.0122366
Glycerate	Man6P	0.231381	0.053537	0.109678
Glycerate	Gal1P	0.50428	0.254298	0.000220376
Glycerate	ADPGlc	0.213052	0.0453911	0.141616
Glycerate	UDPGlc	0.640796	0.41062	7.06684e-07
Glycerate	3-PGA	0.558626	0.312063	3.02743e-05
Glycerate	Pyruvate	0.0774691	0.00600146	0.596749
Glycerate	PEP	0.508024	0.258088	0.000194247
Glycerate	Shikimate	0.349964	0.122475	0.0137009
Glycerate	Gly3P	0.441111	0.194579	0.00151138
Glycerate	2-OG	-0.0857351	0.00735052	0.558055
Glycerate	Isocitrate	-0.157136	0.0246918	0.280911
Glycerate	Aconitate	0.0482885	0.00233178	0.741788
Glycerate	Citrate	-0.154203	0.0237785	0.290102
Glycerate	Malate	-0.00525497	2.76147e-05	0.971414
Glycerate	Starch	-0.0562087	0.00315942	0.70127
Glycerate	Glc1,6bP	0.454617	0.206676	0.0010323
Glycerate	Fru1,6bP	-0.0277772	0.000771572	0.849734
2-OG	Tre6P	0.0234434	0.000549592	0.872968
2-OG	Sucrose	-0.0173995	0.000302742	0.905544
2-OG	Glucose	0.296022	0.0876288	0.0389044
2-OG	Fructose	0.32998	0.108887	0.0205854
2-OG	Suc6P	-0.106837	0.0114142	0.464993
2-OG	Glc1P	0.145996	0.0213147	0.316845
2-OG	Glc6P	-0.0457181	0.00209014	0.755095
2-OG	Fru6P	0.11218	0.0125844	0.442833
2-OG	Man6P	-0.48748	0.237637	0.000381492
2-OG	Gal1P	0.128269	0.0164531	0.379757
2-OG	ADPGlc	-0.152549	0.0232711	0.295369
2-OG	UDPGlc	-0.228734	0.0523192	0.113914
2-OG	3-PGA	0.0742306	0.00551018	0.612225
2-OG	Pyruvate	0.0881559	0.00777146	0.546951
2-OG	PEP	0.189192	0.0357936	0.192933
2-OG	Shikimate	-0.0473946	0.00224625	0.746408
2-OG	Gly3P	-0.312556	0.0976912	0.028778
2-OG	Glycerate	-0.0857351	0.00735052	0.558055
2-OG	Isocitrate	0.509253	0.259339	0.000186302
2-OG	Aconitate	0.387329	0.150024	0.00596793
2-OG	Citrate	0.452034	0.204335	0.0011117
2-OG	Malate	0.525785	0.276449	0.000104594
2-OG	Starch	0.0435894	0.00190003	0.766169
2-OG	Glc1,6bP	-0.13862	0.0192154	0.342171
2-OG	Fru1,6bP	-0.227728	0.0518599	0.115557
Isocitrate	Tre6P	-0.0665632	0.00443066	0.649527
Isocitrate	Sucrose	0.0317074	0.00100536	0.828772
Isocitrate	Glucose	0.426704	0.182077	0.00223217
Isocitrate	Fructose	0.395325	0.156282	0.00493328
Isocitrate	Suc6P	-0.0421077	0.00177306	0.773904
Isocitrate	Glc1P	-0.118803	0.0141141	0.416198
Isocitrate	Glc6P	-0.344877	0.11894	0.0152331
Isocitrate	Fru6P	-0.0572099	0.00327297	0.696203
Isocitrate	Man6P	-0.531742	0.28275	8.43213e-05
Isocitrate	Gal1P	0.011535	0.000133057	0.9373
Isocitrate	ADPGlc	0.136456	0.0186202	0.349832
Isocitrate	UDPGlc	-0.158774	0.0252093	0.275863
Isocitrate	3-PGA	0.154358	0.0238264	0.289611
Isocitrate	Pyruvate	0.110689	0.0122521	0.448958
Isocitrate	PEP	0.362272	0.131241	0.0105282
Isocitrate	Shikimate	-0.333612	0.111297	0.0191527
Isocitrate	Gly3P	-0.467276	0.218347	0.000711793
Isocitrate	Glycerate	-0.157136	0.0246918	0.280911
Isocitrate	2-OG	0.509253	0.259339	0.000186302
Isocitrate	Aconitate	0.761518	0.57991	2.10981e-10
Isocitrate	Citrate	0.941089	0.885649	0
Isocitrate	Malate	0.897481	0.805472	0
Isocitrate	Starch	-0.0701136	0.00491592	0.632141
Isocitrate	Glc1,6bP	0.115639	0.0133724	0.428806
Isocitrate	Fru1,6bP	0.0990633	0.00981353	0.498273
Aconitate	Tre6P	-0.0491257	0.00241334	0.73747
Aconitate	Sucrose	-0.188409	0.0354979	0.194816
Aconitate	Glucose	0.430286	0.185146	0.00202912
Aconitate	Fructose	0.232208	0.0539204	0.108379
Aconitate	Suc6P	-0.000416203	1.73225e-07	0.997735
Aconitate	Glc1P	0.129087	0.0166636	0.376701
Aconitate	Glc6P	-0.0887028	0.00786818	0.544457
Aconitate	Fru6P	0.136112	0.0185263	0.351061
Aconitate	Man6P	-0.376986	0.142119	0.00758323
Aconitate	Gal1P	0.320978	0.103027	0.0245311
Aconitate	ADPGlc	0.2143	0.0459244	0.139244
Aconitate	UDPGlc	0.102978	0.0106044	0.481365
Aconitate	3-PGA	0.370707	0.137424	0.00873865
Aconitate	Pyruvate	0.364023	0.132513	0.0101327
Aconitate	PEP	0.678401	0.460228	8.49543e-08
Aconitate	Shikimate	-0.126108	0.0159032	0.387907
Aconitate	Gly3P	-0.153375	0.0235238	0.292732
Aconitate	Glycerate	0.0482885	0.00233178	0.741788
Aconitate	2-OG	0.387329	0.150024	0.00596793
Aconitate	Isocitrate	0.761518	0.57991	2.10981e-10
Aconitate	Citrate	0.583032	0.339927	1.10277e-05
Aconitate	Malate	0.882343	0.778529	0
Aconitate	Starch	-0.129293	0.0167166	0.375935
Aconitate	Glc1,6bP	0.325303	0.105822	0.0225625
Aconitate	Fru1,6bP	0.0126258	0.000159411	0.931385
Citrate	Tre6P	-0.145509	0.0211729	0.318477
Citrate	Sucrose	0.0893021	0.00797486	0.541731
Citrate	Glucose	0.299384	0.089631	0.0366369
Citrate	Fructose	0.426766	0.182129	0.00222854
Citrate	Suc6P	-0.103842	0.0107831	0.477673
Citrate	Glc1P	-0.181966	0.0331116	0.210804
Citrate	Glc6P	-0.380941	0.145116	0.00692561
Citrate	Fru6P	-0.169587	0.0287598	0.244049
Citrate	Man6P	-0.428619	0.183715	0.00212146
Citrate	Gal1P	-0.0647712	0.00419531	0.658374
Citrate	ADPGlc	0.0643067	0.00413535	0.660675
Citrate	UDPGlc	-0.145317	0.0211171	0.319123
Citrate	3-PGA	0.0799276	0.00638842	0.585118
Citrate	Pyruvate	0.0432558	0.00187107	0.767908
Citrate	PEP	0.216072	0.0466872	0.135925
Citrate	Shikimate	-0.300818	0.0904913	0.035704
Citrate	Gly3P	-0.456322	0.20823	0.000982694
Citrate	Glycerate	-0.154203	0.0237785	0.290102
Citrate	2-OG	0.452034	0.204335	0.0011117
Citrate	Isocitrate	0.941089	0.885649	0
Citrate	Aconitate	0.583032	0.339927	1.10277e-05
Citrate	Malate	0.770611	0.593841	9.44584e-11
Citrate	Starch	-0.0880742	0.00775707	0.547324
Citrate	Glc1,6bP	0.0534913	0.00286132	0.715086
Citrate	Fru1,6bP	0.0950878	0.00904168	0.515753
Malate	Tre6P	0.0508601	0.00258675	0.72855
Malate	Sucrose	-0.0391881	0.00153571	0.789209
Malate	Glucose	0.511614	0.261749	0.00017187
Malate	Fructose	0.340155	0.115706	0.0167837
Malate	Suc6P	0.063145	0.00398729	0.666443
Malate	Glc1P	0.0533542	0.00284667	0.715785
Malate	Glc6P	-0.162318	0.026347	0.26515
Malate	Fru6P	0.127543	0.0162673	0.382484
Malate	Man6P	-0.468557	0.219545	0.000684975
Malate	Gal1P	0.186643	0.0348356	0.19911
Malate	ADPGlc	0.283767	0.0805235	0.0481647
Malate	UDPGlc	-0.0385091	0.00148295	0.79278
Malate	3-PGA	0.265653	0.0705714	0.0650568
Malate	Pyruvate	0.288635	0.08331	0.0442921
Malate	PEP	0.530652	0.281591	8.77395e-05
Malate	Shikimate	-0.174186	0.0303407	0.231306
Malate	Gly3P	-0.314276	0.0987691	0.0278643
Malate	Glycerate	-0.00525497	2.76147e-05	0.971414
Malate	2-OG	0.525785	0.276449	0.000104594
Malate	Isocitrate	0.897481	0.805472	0
Malate	Aconitate	0.882343	0.778529	0
Malate	Citrate	0.770611	0.593841	9.44584e-11
Malate	Starch	-0.0541711	0.00293451	0.711621
Malate	Glc1,6bP	0.241762	0.0584489	0.0942143
Malate	Fru1,6bP	0.131691	0.0173424	0.367071
Starch	Tre6P	0.703484	0.49489	1.72688e-08
Starch	Sucrose	0.53115	0.28212	8.61628e-05
Starch	Glucose	-0.0302751	0.000916582	0.836399
Starch	Fructose	-0.083313	0.00694105	0.56927
Starch	Suc6P	0.152497	0.0232555	0.295534
Starch	Glc1P	-0.0907084	0.00822802	0.535358
Starch	Glc6P	0.124603	0.0155258	0.393641
Starch	Fru6P	0.413791	0.171223	0.00312185
Starch	Man6P	-0.306532	0.093962	0.0321775
Starch	Gal1P	-0.193754	0.0375407	0.182221
Starch	ADPGlc	0.032004	0.00102426	0.827195
Starch	UDPGlc	-0.402457	0.161971	0.00414662
Starch	3-PGA	0.05748	0.00330395	0.694838
Starch	Pyruvate	0.101574	0.0103173	0.487391
Starch	PEP	-0.158746	0.0252004	0.275949
Starch	Shikimate	-0.409772	0.167913	0.00345622
Starch	Gly3P	-0.104492	0.0109185	0.474906
Starch	Glycerate	-0.0562087	0.00315942	0.70127
Starch	2-OG	0.0435894	0.00190003	0.766169
Starch	Isocitrate	-0.0701136	0.00491592	0.632141
Starch	Aconitate	-0.129293	0.0167166	0.375935
Starch	Citrate	-0.0880742	0.00775707	0.547324
Starch	Malate	-0.0541711	0.00293451	0.711621
Starch	Glc1,6bP	0.121175	0.0146833	0.406885
Starch	Fru1,6bP	0.124122	0.0154062	0.395483
Glc1,6bP	Tre6P	0.112162	0.0125802	0.44291
Glc1,6bP	Sucrose	-0.0574642	0.00330214	0.694918
Glc1,6bP	Glucose	-0.101045	0.0102102	0.489673
Glc1,6bP	Fructose	-0.16955	0.0287471	0.244155
Glc1,6bP	Suc6P	0.358698	0.128664	0.0113767
Glc1,6bP	Glc1P	0.319514	0.102089	0.0252287
Glc1,6bP	Glc6P	0.41118	0.169069	0.00333567
Glc1,6bP	Fru6P	0.467392	0.218455	0.000709326
Glc1,6bP	Man6P	0.132915	0.0176664	0.362593
Glc1,6bP	Gal1P	0.443002	0.196251	0.00143416
Glc1,6bP	ADPGlc	0.367181	0.134822	0.00945195
Glc1,6bP	UDPGlc	0.428033	0.183212	0.00215485
Glc1,6bP	3-PGA	0.517892	0.268212	0.000138296
Glc1,6bP	Pyruvate	0.318958	0.101734	0.0254985
Glc1,6bP	PEP	0.500644	0.250645	0.000248765
Glc1,6bP	Shikimate	-0.0377099	0.00142204	0.796988
Glc1,6bP	Gly3P	0.369644	0.136636	0.00894865
Glc1,6bP	Glycerate	0.454617	0.206676	0.0010323
Glc1,6bP	2-OG	-0.13862	0.0192154	0.342171
Glc1,6bP	Isocitrate	0.115639	0.0133724	0.428806
Glc1,6bP	Aconitate	0.325303	0.105822	0.0225625
Glc1,6bP	Citrate	0.0534913	0.00286132	0.715086
Glc1,6bP	Malate	0.241762	0.0584489	0.0942143
Glc1,6bP	Starch	0.121175	0.0146833	0.406885
Glc1,6bP	Fru1,6bP	0.314426	0.0988634	0.0277858
Fru1,6bP	Tre6P	0.301079	0.0906487	0.0355359
Fru1,6bP	Sucrose	0.248198	0.0616021	0.0855134
Fru1,6bP	Glucose	-0.00319395	1.02013e-05	0.982623
Fru1,6bP	Fructose	0.0274043	0.000750998	0.851729
Fru1,6bP	Suc6P	0.635103	0.403355	9.50125e-07
Fru1,6bP	Glc1P	-0.0310912	0.000966666	0.832051
Fru1,6bP	Glc6P	0.157595	0.0248361	0.279493
Fru1,6bP	Fru6P	0.249534	0.0622674	0.0837879
Fru1,6bP	Man6P	0.0640476	0.00410209	0.66196
Fru1,6bP	Gal1P	0.0729293	0.00531868	0.618491
Fru1,6bP	ADPGlc	0.550077	0.302585	4.2334e-05
Fru1,6bP	UDPGlc	0.00516118	2.66378e-05	0.971924
Fru1,6bP	3-PGA	-0.0714272	0.00510184	0.625758
Fru1,6bP	Pyruvate	0.16196	0.0262311	0.266219
Fru1,6bP	PEP	-0.0308841	0.000953828	0.833154
Fru1,6bP	Shikimate	-0.262447	0.0688787	0.0684873
Fru1,6bP	Gly3P	-0.0402687	0.00162157	0.783535
Fru1,6bP	Glycerate	-0.0277772	0.000771572	0.849734
Fru1,6bP	2-OG	-0.227728	0.0518599	0.115557
Fru1,6bP	Isocitrate	0.0990633	0.00981353	0.498273
Fru1,6bP	Aconitate	0.0126258	0.000159411	0.931385
Fru1,6bP	Citrate	0.0950878	0.00904168	0.515753
Fru1,6bP	Malate	0.131691	0.0173424	0.367071
Fru1,6bP	Starch	0.124122	0.0154062	0.395483
Fru1,6bP	Glc1,6bP	0.314426	0.0988634	0.0277858

## Sheet: Alchemilla night
metabolite_1	metabolite_2	Pearson.s.r	R2	p.value
Tre6P	Sucrose	0.369849	0.136788	0.0287577
Tre6P	Glucose	0.395474	0.1564	0.0187001
Tre6P	Fructose	0.0475312	0.00225921	0.786284
Tre6P	Suc6P	0.292087	0.0853146	0.088642
Tre6P	Glc1P	0.380663	0.144904	0.0240749
Tre6P	Glc6P	0.32387	0.104892	0.0577001
Tre6P	Fru6P	0.452334	0.204606	0.00636878
Tre6P	Man6P	-0.0696575	0.00485216	0.690913
Tre6P	Gal1P	0.0708828	0.00502437	0.685751
Tre6P	ADPGlc	0.0633917	0.00401851	0.71752
Tre6P	UDPGlc	0.165421	0.027364	0.342282
Tre6P	3-PGA	0.239544	0.0573815	0.165756
Tre6P	Pyruvate	0.613212	0.376028	8.98094e-05
Tre6P	PEP	0.0517586	0.00267896	0.767776
Tre6P	Shikimate	0.113735	0.0129355	0.515342
Tre6P	Gly3P	0.176907	0.0312959	0.309329
Tre6P	Glycerate	0.368906	0.136091	0.0291993
Tre6P	2-OG	0.372232	0.138557	0.0276662
Tre6P	Isocitrate	0.0266829	0.000711978	0.879067
Tre6P	Aconitate	0.0846926	0.00717284	0.628583
Tre6P	Citrate	0.0115297	0.000132934	0.947588
Tre6P	Malate	0.124036	0.0153848	0.477764
Tre6P	Starch	0.742394	0.551149	3.30252e-07
Tre6P	Glc1,6bP	0.611099	0.373442	9.64449e-05
Tre6P	Fru1,6bP	0.625467	0.391209	5.87902e-05
Sucrose	Tre6P	0.369849	0.136788	0.0287577
Sucrose	Glucose	0.10971	0.0120364	0.530409
Sucrose	Fructose	0.374817	0.140488	0.0265211
Sucrose	Suc6P	0.0770636	0.00593879	0.659928
Sucrose	Glc1P	0.0596649	0.0035599	0.733505
Sucrose	Glc6P	-0.0924103	0.00853967	0.59751
Sucrose	Fru6P	-0.0102859	0.0001058	0.953236
Sucrose	Man6P	-0.163184	0.0266289	0.348941
Sucrose	Gal1P	-0.267508	0.0715605	0.120282
Sucrose	ADPGlc	0.108003	0.0116647	0.536865
Sucrose	UDPGlc	0.0724401	0.00524757	0.67921
Sucrose	3-PGA	-0.0919564	0.00845597	0.59932
Sucrose	Pyruvate	0.139781	0.0195387	0.423209
Sucrose	PEP	-0.193123	0.0372966	0.266334
Sucrose	Shikimate	-0.222291	0.0494134	0.199331
Sucrose	Gly3P	0.18953	0.0359217	0.275504
Sucrose	Glycerate	-0.212822	0.0452931	0.219648
Sucrose	2-OG	-0.0989426	0.00978963	0.571744
Sucrose	Isocitrate	-0.141076	0.0199026	0.418881
Sucrose	Aconitate	-0.189713	0.035991	0.275032
Sucrose	Citrate	-0.126404	0.0159779	0.469332
Sucrose	Malate	-0.113046	0.0127795	0.517904
Sucrose	Starch	0.451891	0.204205	0.00642698
Sucrose	Glc1,6bP	0.118041	0.0139336	0.499457
Sucrose	Fru1,6bP	0.453596	0.205749	0.00620542
Glucose	Tre6P	0.395474	0.1564	0.0187001
Glucose	Sucrose	0.10971	0.0120364	0.530409
Glucose	Fructose	0.325842	0.106173	0.0561075
Glucose	Suc6P	-0.0400193	0.00160154	0.819452
Glucose	Glc1P	0.132407	0.0175316	0.448314
Glucose	Glc6P	-0.0846454	0.00716484	0.628775
Glucose	Fru6P	0.0288113	0.000830092	0.8695
Glucose	Man6P	0.0950191	0.00902863	0.58716
Glucose	Gal1P	-0.0147069	0.000216292	0.933174
Glucose	ADPGlc	-0.0556207	0.00309366	0.750977
Glucose	UDPGlc	-0.0177701	0.000315776	0.919297
Glucose	3-PGA	0.172814	0.0298647	0.320833
Glucose	Pyruvate	0.336322	0.113113	0.048221
Glucose	PEP	0.150063	0.022519	0.389551
Glucose	Shikimate	0.0496821	0.00246831	0.776852
Glucose	Gly3P	-0.0725084	0.00525747	0.678924
Glucose	Glycerate	0.283631	0.0804467	0.0987077
Glucose	2-OG	0.10283	0.0105739	0.556656
Glucose	Isocitrate	-0.00592515	3.51074e-05	0.973052
Glucose	Aconitate	-0.00228402	5.21673e-06	0.98961
Glucose	Citrate	-0.0416278	0.00173287	0.812322
Glucose	Malate	-0.00859349	7.3848e-05	0.960924
Glucose	Starch	0.13011	0.0169285	0.456297
Glucose	Glc1,6bP	0.386544	0.149416	0.0218052
Glucose	Fru1,6bP	0.316386	0.1001	0.0640729
Fructose	Tre6P	0.0475312	0.00225921	0.786284
Fructose	Sucrose	0.374817	0.140488	0.0265211
Fructose	Glucose	0.325842	0.106173	0.0561075
Fructose	Suc6P	-0.322399	0.103941	0.0589112
Fructose	Glc1P	0.0962787	0.00926958	0.582191
Fructose	Glc6P	-0.0663422	0.00440129	0.704948
Fructose	Fru6P	-0.053832	0.00289789	0.758743
Fructose	Man6P	0.191735	0.0367623	0.269853
Fructose	Gal1P	-0.158775	0.0252097	0.362289
Fructose	ADPGlc	0.00753016	5.67034e-05	0.965756
Fructose	UDPGlc	0.0981941	0.00964208	0.574671
Fructose	3-PGA	-0.143209	0.0205088	0.411812
Fructose	Pyruvate	-0.207465	0.0430416	0.231748
Fructose	PEP	-0.16668	0.0277822	0.338569
Fructose	Shikimate	0.131501	0.0172925	0.451453
Fructose	Gly3P	0.134406	0.0180651	0.441428
Fructose	Glycerate	-0.237869	0.0565814	0.168826
Fructose	2-OG	-0.310142	0.0961884	0.0698016
Fructose	Isocitrate	-0.238202	0.0567404	0.168211
Fructose	Aconitate	-0.272056	0.0740143	0.11387
Fructose	Citrate	-0.183874	0.0338095	0.290351
Fructose	Malate	-0.179226	0.0321221	0.302925
Fructose	Starch	-0.144965	0.0210147	0.406043
Fructose	Glc1,6bP	-0.106706	0.0113863	0.541793
Fructose	Fru1,6bP	-0.0188157	0.00035403	0.914565
Suc6P	Tre6P	0.292087	0.0853146	0.088642
Suc6P	Sucrose	0.0770636	0.00593879	0.659928
Suc6P	Glucose	-0.0400193	0.00160154	0.819452
Suc6P	Fructose	-0.322399	0.103941	0.0589112
Suc6P	Glc1P	0.287247	0.082511	0.0943014
Suc6P	Glc6P	0.215621	0.0464923	0.213501
Suc6P	Fru6P	0.282149	0.0796079	0.100559
Suc6P	Man6P	-0.155402	0.0241498	0.372707
Suc6P	Gal1P	0.547098	0.299316	0.000671393
Suc6P	ADPGlc	-0.14089	0.0198499	0.419504
Suc6P	UDPGlc	0.205554	0.0422523	0.236172
Suc6P	3-PGA	0.502265	0.252271	0.00210823
Suc6P	Pyruvate	0.324563	0.105341	0.0571369
Suc6P	PEP	0.64613	0.417484	2.75882e-05
Suc6P	Shikimate	0.177229	0.0314102	0.308433
Suc6P	Gly3P	-0.0838489	0.00703064	0.63202
Suc6P	Glycerate	0.622075	0.386977	6.62239e-05
Suc6P	2-OG	0.527455	0.278208	0.00113009
Suc6P	Isocitrate	0.655987	0.430318	1.88477e-05
Suc6P	Aconitate	0.708709	0.502269	1.89572e-06
Suc6P	Citrate	0.66174	0.4379	1.4993e-05
Suc6P	Malate	0.681326	0.464205	6.62467e-06
Suc6P	Starch	0.351406	0.123486	0.038454
Suc6P	Glc1,6bP	0.45784	0.209618	0.00568209
Suc6P	Fru1,6bP	0.158832	0.0252275	0.362117
Glc1P	Tre6P	0.380663	0.144904	0.0240749
Glc1P	Sucrose	0.0596649	0.0035599	0.733505
Glc1P	Glucose	0.132407	0.0175316	0.448314
Glc1P	Fructose	0.0962787	0.00926958	0.582191
Glc1P	Suc6P	0.287247	0.082511	0.0943014
Glc1P	Glc6P	0.775854	0.601949	4.37259e-08
Glc1P	Fru6P	0.779663	0.607874	3.39879e-08
Glc1P	Man6P	0.664371	0.441389	1.34816e-05
Glc1P	Gal1P	0.542914	0.294755	0.000752148
Glc1P	ADPGlc	-0.147512	0.0217599	0.397753
Glc1P	UDPGlc	0.726418	0.527683	7.80837e-07
Glc1P	3-PGA	0.153327	0.0235093	0.379201
Glc1P	Pyruvate	0.350148	0.122604	0.0392018
Glc1P	PEP	0.175891	0.0309375	0.312161
Glc1P	Shikimate	0.62348	0.388727	6.30469e-05
Glc1P	Gly3P	0.587237	0.344847	0.000208502
Glc1P	Glycerate	0.54841	0.300754	0.000647694
Glc1P	2-OG	0.237356	0.0563378	0.169773
Glc1P	Isocitrate	0.164188	0.0269577	0.345942
Glc1P	Aconitate	0.129894	0.0168723	0.457051
Glc1P	Citrate	0.221247	0.0489503	0.201504
Glc1P	Malate	0.199907	0.0399627	0.249576
Glc1P	Starch	0.0631557	0.00398865	0.718529
Glc1P	Glc1,6bP	0.440031	0.193627	0.00816445
Glc1P	Fru1,6bP	0.25774	0.0664297	0.134962
Glc6P	Tre6P	0.32387	0.104892	0.0577001
Glc6P	Sucrose	-0.0924103	0.00853967	0.59751
Glc6P	Glucose	-0.0846454	0.00716484	0.628775
Glc6P	Fructose	-0.0663422	0.00440129	0.704948
Glc6P	Suc6P	0.215621	0.0464923	0.213501
Glc6P	Glc1P	0.775854	0.601949	4.37259e-08
Glc6P	Fru6P	0.881015	0.776187	2.91056e-12
Glc6P	Man6P	0.644379	0.415224	2.94788e-05
Glc6P	Gal1P	0.593026	0.35168	0.000173898
Glc6P	ADPGlc	-0.119835	0.0143603	0.492914
Glc6P	UDPGlc	0.695409	0.483594	3.54081e-06
Glc6P	3-PGA	0.115852	0.0134216	0.507501
Glc6P	Pyruvate	0.276784	0.0766092	0.107479
Glc6P	PEP	0.111737	0.0124852	0.522794
Glc6P	Shikimate	0.589444	0.347444	0.000194643
Glc6P	Gly3P	0.421081	0.177309	0.0117677
Glc6P	Glycerate	0.460684	0.21223	0.00535311
Glc6P	2-OG	0.155033	0.0240352	0.373857
Glc6P	Isocitrate	-0.0170865	0.000291949	0.922392
Glc6P	Aconitate	0.0297679	0.000886128	0.865206
Glc6P	Citrate	0.0658083	0.00433073	0.707218
Glc6P	Malate	0.0893903	0.00799062	0.60959
Glc6P	Starch	0.0800041	0.00640066	0.647775
Glc6P	Glc1,6bP	0.367783	0.135264	0.0297323
Glc6P	Fru1,6bP	0.106683	0.0113812	0.541884
Fru6P	Tre6P	0.452334	0.204606	0.00636878
Fru6P	Sucrose	-0.0102859	0.0001058	0.953236
Fru6P	Glucose	0.0288113	0.000830092	0.8695
Fru6P	Fructose	-0.053832	0.00289789	0.758743
Fru6P	Suc6P	0.282149	0.0796079	0.100559
Fru6P	Glc1P	0.779663	0.607874	3.39879e-08
Fru6P	Glc6P	0.881015	0.776187	2.91056e-12
Fru6P	Man6P	0.504081	0.254098	0.00201874
Fru6P	Gal1P	0.553871	0.306773	0.000556863
Fru6P	ADPGlc	0.25414	0.0645869	0.140692
Fru6P	UDPGlc	0.663422	0.440129	1.40101e-05
Fru6P	3-PGA	0.443445	0.196644	0.00762741
Fru6P	Pyruvate	0.395173	0.156162	0.0187984
Fru6P	PEP	0.276432	0.0764147	0.107944
Fru6P	Shikimate	0.563031	0.317004	0.000429638
Fru6P	Gly3P	0.38636	0.149274	0.0218732
Fru6P	Glycerate	0.550146	0.30266	0.000617496
Fru6P	2-OG	0.357374	0.127716	0.0350626
Fru6P	Isocitrate	0.116451	0.0135609	0.505291
Fru6P	Aconitate	0.151889	0.0230703	0.383741
Fru6P	Citrate	0.185018	0.0342317	0.287306
Fru6P	Malate	0.259195	0.067182	0.132695
Fru6P	Starch	0.19914	0.0396568	0.251433
Fru6P	Glc1,6bP	0.523166	0.273702	0.00126096
Fru6P	Fru1,6bP	0.245944	0.0604883	0.154399
Man6P	Tre6P	-0.0696575	0.00485216	0.690913
Man6P	Sucrose	-0.163184	0.0266289	0.348941
Man6P	Glucose	0.0950191	0.00902863	0.58716
Man6P	Fructose	0.191735	0.0367623	0.269853
Man6P	Suc6P	-0.155402	0.0241498	0.372707
Man6P	Glc1P	0.664371	0.441389	1.34816e-05
Man6P	Glc6P	0.644379	0.415224	2.94788e-05
Man6P	Fru6P	0.504081	0.254098	0.00201874
Man6P	Gal1P	0.365377	0.1335	0.030901
Man6P	ADPGlc	-0.253243	0.0641319	0.142147
Man6P	UDPGlc	0.688446	0.473958	4.84721e-06
Man6P	3-PGA	-0.202656	0.0410693	0.242989
Man6P	Pyruvate	0.00712236	5.07281e-05	0.967609
Man6P	PEP	-0.0944397	0.00891886	0.589452
Man6P	Shikimate	0.611819	0.374323	9.41339e-05
Man6P	Gly3P	0.655089	0.429142	1.95242e-05
Man6P	Glycerate	0.0982114	0.00964548	0.574603
Man6P	2-OG	-0.317069	0.100533	0.0634688
Man6P	Isocitrate	-0.28913	0.083596	0.092068
Man6P	Aconitate	-0.264382	0.069898	0.124843
Man6P	Citrate	-0.180101	0.0324362	0.300533
Man6P	Malate	-0.226926	0.0514954	0.18988
Man6P	Starch	-0.32873	0.108063	0.053839
Man6P	Glc1,6bP	0.0372835	0.00139006	0.831611
Man6P	Fru1,6bP	-0.0537827	0.00289258	0.758958
Gal1P	Tre6P	0.0708828	0.00502437	0.685751
Gal1P	Sucrose	-0.267508	0.0715605	0.120282
Gal1P	Glucose	-0.0147069	0.000216292	0.933174
Gal1P	Fructose	-0.158775	0.0252097	0.362289
Gal1P	Suc6P	0.547098	0.299316	0.000671393
Gal1P	Glc1P	0.542914	0.294755	0.000752148
Gal1P	Glc6P	0.593026	0.35168	0.000173898
Gal1P	Fru6P	0.553871	0.306773	0.000556863
Gal1P	Man6P	0.365377	0.1335	0.030901
Gal1P	ADPGlc	-0.207343	0.042991	0.232029
Gal1P	UDPGlc	0.58221	0.338968	0.000243417
Gal1P	3-PGA	0.459377	0.211027	0.00550218
Gal1P	Pyruvate	0.173039	0.0299423	0.320196
Gal1P	PEP	0.647869	0.419735	2.58197e-05
Gal1P	Shikimate	0.542675	0.294496	0.000756999
Gal1P	Gly3P	0.137114	0.0188003	0.432196
Gal1P	Glycerate	0.617047	0.380746	7.88071e-05
Gal1P	2-OG	0.366192	0.134096	0.0305011
Gal1P	Isocitrate	0.542609	0.294425	0.00075835
Gal1P	Aconitate	0.613141	0.375942	9.00247e-05
Gal1P	Citrate	0.623725	0.389033	6.25068e-05
Gal1P	Malate	0.635965	0.404451	4.03046e-05
Gal1P	Starch	-0.168033	0.0282351	0.334606
Gal1P	Glc1,6bP	0.423652	0.179481	0.0112116
Gal1P	Fru1,6bP	-0.118534	0.0140503	0.497654
ADPGlc	Tre6P	0.0633917	0.00401851	0.71752
ADPGlc	Sucrose	0.108003	0.0116647	0.536865
ADPGlc	Glucose	-0.0556207	0.00309366	0.750977
ADPGlc	Fructose	0.00753016	5.67034e-05	0.965756
ADPGlc	Suc6P	-0.14089	0.0198499	0.419504
ADPGlc	Glc1P	-0.147512	0.0217599	0.397753
ADPGlc	Glc6P	-0.119835	0.0143603	0.492914
ADPGlc	Fru6P	0.25414	0.0645869	0.140692
ADPGlc	Man6P	-0.253243	0.0641319	0.142147
ADPGlc	Gal1P	-0.207343	0.042991	0.232029
ADPGlc	UDPGlc	-0.14837	0.0220137	0.394984
ADPGlc	3-PGA	0.488188	0.238327	0.00292787
ADPGlc	Pyruvate	0.0686524	0.00471316	0.695157
ADPGlc	PEP	-0.00319216	1.01899e-05	0.98548
ADPGlc	Shikimate	-0.146898	0.021579	0.399744
ADPGlc	Gly3P	-0.0885318	0.00783789	0.613043
ADPGlc	Glycerate	-0.021515	0.000462894	0.902364
ADPGlc	2-OG	0.2324	0.0540098	0.179128
ADPGlc	Isocitrate	-0.0687633	0.0047284	0.694689
ADPGlc	Aconitate	-0.0560507	0.00314168	0.749113
ADPGlc	Citrate	-0.0674611	0.004551	0.7002
ADPGlc	Malate	0.0706167	0.00498672	0.686871
ADPGlc	Starch	0.0750074	0.00562611	0.668478
ADPGlc	Glc1,6bP	0.0191038	0.000364955	0.913262
ADPGlc	Fru1,6bP	0.118085	0.0139441	0.499295
UDPGlc	Tre6P	0.165421	0.027364	0.342282
UDPGlc	Sucrose	0.0724401	0.00524757	0.67921
UDPGlc	Glucose	-0.0177701	0.000315776	0.919297
UDPGlc	Fructose	0.0981941	0.00964208	0.574671
UDPGlc	Suc6P	0.205554	0.0422523	0.236172
UDPGlc	Glc1P	0.726418	0.527683	7.80837e-07
UDPGlc	Glc6P	0.695409	0.483594	3.54081e-06
UDPGlc	Fru6P	0.663422	0.440129	1.40101e-05
UDPGlc	Man6P	0.688446	0.473958	4.84721e-06
UDPGlc	Gal1P	0.58221	0.338968	0.000243417
UDPGlc	ADPGlc	-0.14837	0.0220137	0.394984
UDPGlc	3-PGA	0.232694	0.0541463	0.178564
UDPGlc	Pyruvate	0.27508	0.0756688	0.10975
UDPGlc	PEP	0.319787	0.102264	0.0611116
UDPGlc	Shikimate	0.761042	0.579185	1.11396e-07
UDPGlc	Gly3P	0.567003	0.321492	0.000383038
UDPGlc	Glycerate	0.42503	0.180651	0.0109226
UDPGlc	2-OG	0.0977672	0.00955842	0.576343
UDPGlc	Isocitrate	0.164085	0.026924	0.346247
UDPGlc	Aconitate	0.166938	0.0278683	0.33781
UDPGlc	Citrate	0.286563	0.0821185	0.0951232
UDPGlc	Malate	0.262933	0.069134	0.127001
UDPGlc	Starch	-0.149854	0.0224563	0.390219
UDPGlc	Glc1,6bP	0.352355	0.124154	0.0378978
UDPGlc	Fru1,6bP	0.180707	0.0326549	0.298883
3-PGA	Tre6P	0.239544	0.0573815	0.165756
3-PGA	Sucrose	-0.0919564	0.00845597	0.59932
3-PGA	Glucose	0.172814	0.0298647	0.320833
3-PGA	Fructose	-0.143209	0.0205088	0.411812
3-PGA	Suc6P	0.502265	0.252271	0.00210823
3-PGA	Glc1P	0.153327	0.0235093	0.379201
3-PGA	Glc6P	0.115852	0.0134216	0.507501
3-PGA	Fru6P	0.443445	0.196644	0.00762741
3-PGA	Man6P	-0.202656	0.0410693	0.242989
3-PGA	Gal1P	0.459377	0.211027	0.00550218
3-PGA	ADPGlc	0.488188	0.238327	0.00292787
3-PGA	UDPGlc	0.232694	0.0541463	0.178564
3-PGA	Pyruvate	0.328069	0.107629	0.0543513
3-PGA	PEP	0.81848	0.66991	1.89626e-09
3-PGA	Shikimate	0.306216	0.0937683	0.0736049
3-PGA	Gly3P	-0.107385	0.0115315	0.539212
3-PGA	Glycerate	0.598726	0.358473	0.000144945
3-PGA	2-OG	0.569853	0.324733	0.000352424
3-PGA	Isocitrate	0.574637	0.330208	0.000305913
3-PGA	Aconitate	0.656024	0.430368	1.88197e-05
3-PGA	Citrate	0.614731	0.377895	8.52942e-05
3-PGA	Malate	0.733181	0.537554	5.46469e-07
3-PGA	Starch	0.129975	0.0168936	0.456766
3-PGA	Glc1,6bP	0.608667	0.370475	0.000104626
3-PGA	Fru1,6bP	0.166024	0.0275641	0.340499
Pyruvate	Tre6P	0.613212	0.376028	8.98094e-05
Pyruvate	Sucrose	0.139781	0.0195387	0.423209
Pyruvate	Glucose	0.336322	0.113113	0.048221
Pyruvate	Fructose	-0.207465	0.0430416	0.231748
Pyruvate	Suc6P	0.324563	0.105341	0.0571369
Pyruvate	Glc1P	0.350148	0.122604	0.0392018
Pyruvate	Glc6P	0.276784	0.0766092	0.107479
Pyruvate	Fru6P	0.395173	0.156162	0.0187984
Pyruvate	Man6P	0.00712236	5.07281e-05	0.967609
Pyruvate	Gal1P	0.173039	0.0299423	0.320196
Pyruvate	ADPGlc	0.0686524	0.00471316	0.695157
Pyruvate	UDPGlc	0.27508	0.0756688	0.10975
Pyruvate	3-PGA	0.328069	0.107629	0.0543513
Pyruvate	PEP	0.237529	0.0564199	0.169454
Pyruvate	Shikimate	0.19485	0.0379667	0.261999
Pyruvate	Gly3P	-0.071606	0.00512742	0.682711
Pyruvate	Glycerate	0.499726	0.249726	0.0022392
Pyruvate	2-OG	0.626599	0.392627	5.64815e-05
Pyruvate	Isocitrate	0.285828	0.0816979	0.0960121
Pyruvate	Aconitate	0.237463	0.0563885	0.169576
Pyruvate	Citrate	0.233553	0.0545471	0.17692
Pyruvate	Malate	0.299386	0.0896318	0.0806042
Pyruvate	Starch	0.367598	0.135129	0.0298206
Pyruvate	Glc1,6bP	0.577472	0.333474	0.000281016
Pyruvate	Fru1,6bP	0.719628	0.517864	1.10579e-06
PEP	Tre6P	0.0517586	0.00267896	0.767776
PEP	Sucrose	-0.193123	0.0372966	0.266334
PEP	Glucose	0.150063	0.022519	0.389551
PEP	Fructose	-0.16668	0.0277822	0.338569
PEP	Suc6P	0.64613	0.417484	2.75882e-05
PEP	Glc1P	0.175891	0.0309375	0.312161
PEP	Glc6P	0.111737	0.0124852	0.522794
PEP	Fru6P	0.276432	0.0764147	0.107944
PEP	Man6P	-0.0944397	0.00891886	0.589452
PEP	Gal1P	0.647869	0.419735	2.58197e-05
PEP	ADPGlc	-0.00319216	1.01899e-05	0.98548
PEP	UDPGlc	0.319787	0.102264	0.0611116
PEP	3-PGA	0.81848	0.66991	1.89626e-09
PEP	Pyruvate	0.237529	0.0564199	0.169454
PEP	Shikimate	0.347669	0.120874	0.0407099
PEP	Gly3P	-0.162428	0.0263829	0.351207
PEP	Glycerate	0.606105	0.367364	0.000113911
PEP	2-OG	0.485955	0.236152	0.00308058
PEP	Isocitrate	0.766765	0.587929	7.82449e-08
PEP	Aconitate	0.849869	0.722277	1.05921e-10
PEP	Citrate	0.809643	0.655521	3.87238e-09
PEP	Malate	0.847972	0.719056	1.2838e-10
PEP	Starch	-0.0396341	0.00157087	0.821161
PEP	Glc1,6bP	0.529411	0.280276	0.00107449
PEP	Fru1,6bP	-0.00832347	6.92802e-05	0.962151
Shikimate	Tre6P	0.113735	0.0129355	0.515342
Shikimate	Sucrose	-0.222291	0.0494134	0.199331
Shikimate	Glucose	0.0496821	0.00246831	0.776852
Shikimate	Fructose	0.131501	0.0172925	0.451453
Shikimate	Suc6P	0.177229	0.0314102	0.308433
Shikimate	Glc1P	0.62348	0.388727	6.30469e-05
Shikimate	Glc6P	0.589444	0.347444	0.000194643
Shikimate	Fru6P	0.563031	0.317004	0.000429638
Shikimate	Man6P	0.611819	0.374323	9.41339e-05
Shikimate	Gal1P	0.542675	0.294496	0.000756999
Shikimate	ADPGlc	-0.146898	0.021579	0.399744
Shikimate	UDPGlc	0.761042	0.579185	1.11396e-07
Shikimate	3-PGA	0.306216	0.0937683	0.0736049
Shikimate	Pyruvate	0.19485	0.0379667	0.261999
Shikimate	PEP	0.347669	0.120874	0.0407099
Shikimate	Gly3P	0.408452	0.166833	0.0148512
Shikimate	Glycerate	0.386662	0.149507	0.0217617
Shikimate	2-OG	0.178365	0.031814	0.305294
Shikimate	Isocitrate	0.206761	0.0427502	0.23337
Shikimate	Aconitate	0.215209	0.0463148	0.214398
Shikimate	Citrate	0.299589	0.0897537	0.0803883
Shikimate	Malate	0.29697	0.0881912	0.0831993
Shikimate	Starch	-0.13033	0.0169859	0.455527
Shikimate	Glc1,6bP	0.302555	0.0915397	0.0772947
Shikimate	Fru1,6bP	-0.0228846	0.000523703	0.896181
Gly3P	Tre6P	0.176907	0.0312959	0.309329
Gly3P	Sucrose	0.18953	0.0359217	0.275504
Gly3P	Glucose	-0.0725084	0.00525747	0.678924
Gly3P	Fructose	0.134406	0.0180651	0.441428
Gly3P	Suc6P	-0.0838489	0.00703064	0.63202
Gly3P	Glc1P	0.587237	0.344847	0.000208502
Gly3P	Glc6P	0.421081	0.177309	0.0117677
Gly3P	Fru6P	0.38636	0.149274	0.0218732
Gly3P	Man6P	0.655089	0.429142	1.95242e-05
Gly3P	Gal1P	0.137114	0.0188003	0.432196
Gly3P	ADPGlc	-0.0885318	0.00783789	0.613043
Gly3P	UDPGlc	0.567003	0.321492	0.000383038
Gly3P	3-PGA	-0.107385	0.0115315	0.539212
Gly3P	Pyruvate	-0.071606	0.00512742	0.682711
Gly3P	PEP	-0.162428	0.0263829	0.351207
Gly3P	Shikimate	0.408452	0.166833	0.0148512
Gly3P	Glycerate	0.00713244	5.08718e-05	0.967564
Gly3P	2-OG	-0.417865	0.174611	0.0124965
Gly3P	Isocitrate	-0.365011	0.133233	0.0310822
Gly3P	Aconitate	-0.268052	0.0718519	0.119501
Gly3P	Citrate	-0.214835	0.0461542	0.215213
Gly3P	Malate	-0.21244	0.0451308	0.220495
Gly3P	Starch	0.0470442	0.00221316	0.788424
Gly3P	Glc1,6bP	0.226318	0.0512198	0.191102
Gly3P	Fru1,6bP	0.227872	0.0519255	0.187991
Glycerate	Tre6P	0.368906	0.136091	0.0291993
Glycerate	Sucrose	-0.212822	0.0452931	0.219648
Glycerate	Glucose	0.283631	0.0804467	0.0987077
Glycerate	Fructose	-0.237869	0.0565814	0.168826
Glycerate	Suc6P	0.622075	0.386977	6.62239e-05
Glycerate	Glc1P	0.54841	0.300754	0.000647694
Glycerate	Glc6P	0.460684	0.21223	0.00535311
Glycerate	Fru6P	0.550146	0.30266	0.000617496
Glycerate	Man6P	0.0982114	0.00964548	0.574603
Glycerate	Gal1P	0.617047	0.380746	7.88071e-05
Glycerate	ADPGlc	-0.021515	0.000462894	0.902364
Glycerate	UDPGlc	0.42503	0.180651	0.0109226
Glycerate	3-PGA	0.598726	0.358473	0.000144945
Glycerate	Pyruvate	0.499726	0.249726	0.0022392
Glycerate	PEP	0.606105	0.367364	0.000113911
Glycerate	Shikimate	0.386662	0.149507	0.0217617
Glycerate	Gly3P	0.00713244	5.08718e-05	0.967564
Glycerate	2-OG	0.596921	0.356315	0.000153606
Glycerate	Isocitrate	0.580096	0.336511	0.000259598
Glycerate	Aconitate	0.591722	0.350135	0.000181207
Glycerate	Citrate	0.592138	0.350627	0.000178846
Glycerate	Malate	0.600521	0.360626	0.000136767
Glycerate	Starch	0.185496	0.0344088	0.286041
Glycerate	Glc1,6bP	0.53393	0.285081	0.00095517
Glycerate	Fru1,6bP	0.241136	0.0581464	0.162878
2-OG	Tre6P	0.372232	0.138557	0.0276662
2-OG	Sucrose	-0.0989426	0.00978963	0.571744
2-OG	Glucose	0.10283	0.0105739	0.556656
2-OG	Fructose	-0.310142	0.0961884	0.0698016
2-OG	Suc6P	0.527455	0.278208	0.00113009
2-OG	Glc1P	0.237356	0.0563378	0.169773
2-OG	Glc6P	0.155033	0.0240352	0.373857
2-OG	Fru6P	0.357374	0.127716	0.0350626
2-OG	Man6P	-0.317069	0.100533	0.0634688
2-OG	Gal1P	0.366192	0.134096	0.0305011
2-OG	ADPGlc	0.2324	0.0540098	0.179128
2-OG	UDPGlc	0.0977672	0.00955842	0.576343
2-OG	3-PGA	0.569853	0.324733	0.000352424
2-OG	Pyruvate	0.626599	0.392627	5.64815e-05
2-OG	PEP	0.485955	0.236152	0.00308058
2-OG	Shikimate	0.178365	0.031814	0.305294
2-OG	Gly3P	-0.417865	0.174611	0.0124965
2-OG	Glycerate	0.596921	0.356315	0.000153606
2-OG	Isocitrate	0.729772	0.532567	6.55036e-07
2-OG	Aconitate	0.655907	0.430214	1.8907e-05
2-OG	Citrate	0.646978	0.41858	2.67129e-05
2-OG	Malate	0.701221	0.491711	2.70598e-06
2-OG	Starch	0.21043	0.044281	0.224995
2-OG	Glc1,6bP	0.422544	0.178544	0.0114484
2-OG	Fru1,6bP	0.246926	0.0609723	0.152708
Isocitrate	Tre6P	0.0266829	0.000711978	0.879067
Isocitrate	Sucrose	-0.141076	0.0199026	0.418881
Isocitrate	Glucose	-0.00592515	3.51074e-05	0.973052
Isocitrate	Fructose	-0.238202	0.0567404	0.168211
Isocitrate	Suc6P	0.655987	0.430318	1.88477e-05
Isocitrate	Glc1P	0.164188	0.0269577	0.345942
Isocitrate	Glc6P	-0.0170865	0.000291949	0.922392
Isocitrate	Fru6P	0.116451	0.0135609	0.505291
Isocitrate	Man6P	-0.28913	0.083596	0.092068
Isocitrate	Gal1P	0.542609	0.294425	0.00075835
Isocitrate	ADPGlc	-0.0687633	0.0047284	0.694689
Isocitrate	UDPGlc	0.164085	0.026924	0.346247
Isocitrate	3-PGA	0.574637	0.330208	0.000305913
Isocitrate	Pyruvate	0.285828	0.0816979	0.0960121
Isocitrate	PEP	0.766765	0.587929	7.82449e-08
Isocitrate	Shikimate	0.206761	0.0427502	0.23337
Isocitrate	Gly3P	-0.365011	0.133233	0.0310822
Isocitrate	Glycerate	0.580096	0.336511	0.000259598
Isocitrate	2-OG	0.729772	0.532567	6.55036e-07
Isocitrate	Aconitate	0.932649	0.869834	4.44089e-16
Isocitrate	Citrate	0.969085	0.939125	0
Isocitrate	Malate	0.931253	0.867232	4.44089e-16
Isocitrate	Starch	-0.0323021	0.00104342	0.853849
Isocitrate	Glc1,6bP	0.303432	0.0920709	0.0763983
Isocitrate	Fru1,6bP	0.0477979	0.00228463	0.785113
Aconitate	Tre6P	0.0846926	0.00717284	0.628583
Aconitate	Sucrose	-0.189713	0.035991	0.275032
Aconitate	Glucose	-0.00228402	5.21673e-06	0.98961
Aconitate	Fructose	-0.272056	0.0740143	0.11387
Aconitate	Suc6P	0.708709	0.502269	1.89572e-06
Aconitate	Glc1P	0.129894	0.0168723	0.457051
Aconitate	Glc6P	0.0297679	0.000886128	0.865206
Aconitate	Fru6P	0.151889	0.0230703	0.383741
Aconitate	Man6P	-0.264382	0.069898	0.124843
Aconitate	Gal1P	0.613141	0.375942	9.00247e-05
Aconitate	ADPGlc	-0.0560507	0.00314168	0.749113
Aconitate	UDPGlc	0.166938	0.0278683	0.33781
Aconitate	3-PGA	0.656024	0.430368	1.88197e-05
Aconitate	Pyruvate	0.237463	0.0563885	0.169576
Aconitate	PEP	0.849869	0.722277	1.05921e-10
Aconitate	Shikimate	0.215209	0.0463148	0.214398
Aconitate	Gly3P	-0.268052	0.0718519	0.119501
Aconitate	Glycerate	0.591722	0.350135	0.000181207
Aconitate	2-OG	0.655907	0.430214	1.8907e-05
Aconitate	Isocitrate	0.932649	0.869834	4.44089e-16
Aconitate	Citrate	0.955615	0.913199	0
Aconitate	Malate	0.969168	0.939287	0
Aconitate	Starch	0.00822343	6.76247e-05	0.962605
Aconitate	Glc1,6bP	0.384323	0.147705	0.0226403
Aconitate	Fru1,6bP	0.0235133	0.000552876	0.893345
Citrate	Tre6P	0.0115297	0.000132934	0.947588
Citrate	Sucrose	-0.126404	0.0159779	0.469332
Citrate	Glucose	-0.0416278	0.00173287	0.812322
Citrate	Fructose	-0.183874	0.0338095	0.290351
Citrate	Suc6P	0.66174	0.4379	1.4993e-05
Citrate	Glc1P	0.221247	0.0489503	0.201504
Citrate	Glc6P	0.0658083	0.00433073	0.707218
Citrate	Fru6P	0.185018	0.0342317	0.287306
Citrate	Man6P	-0.180101	0.0324362	0.300533
Citrate	Gal1P	0.623725	0.389033	6.25068e-05
Citrate	ADPGlc	-0.0674611	0.004551	0.7002
Citrate	UDPGlc	0.286563	0.0821185	0.0951232
Citrate	3-PGA	0.614731	0.377895	8.52942e-05
Citrate	Pyruvate	0.233553	0.0545471	0.17692
Citrate	PEP	0.809643	0.655521	3.87238e-09
Citrate	Shikimate	0.299589	0.0897537	0.0803883
Citrate	Gly3P	-0.214835	0.0461542	0.215213
Citrate	Glycerate	0.592138	0.350627	0.000178846
Citrate	2-OG	0.646978	0.41858	2.67129e-05
Citrate	Isocitrate	0.969085	0.939125	0
Citrate	Aconitate	0.955615	0.913199	0
Citrate	Malate	0.970671	0.942202	0
Citrate	Starch	-0.0678463	0.00460312	0.698568
Citrate	Glc1,6bP	0.327245	0.107089	0.0549961
Citrate	Fru1,6bP	0.0325733	0.00106102	0.852635
Malate	Tre6P	0.124036	0.0153848	0.477764
Malate	Sucrose	-0.113046	0.0127795	0.517904
Malate	Glucose	-0.00859349	7.3848e-05	0.960924
Malate	Fructose	-0.179226	0.0321221	0.302925
Malate	Suc6P	0.681326	0.464205	6.62467e-06
Malate	Glc1P	0.199907	0.0399627	0.249576
Malate	Glc6P	0.0893903	0.00799062	0.60959
Malate	Fru6P	0.259195	0.067182	0.132695
Malate	Man6P	-0.226926	0.0514954	0.18988
Malate	Gal1P	0.635965	0.404451	4.03046e-05
Malate	ADPGlc	0.0706167	0.00498672	0.686871
Malate	UDPGlc	0.262933	0.069134	0.127001
Malate	3-PGA	0.733181	0.537554	5.46469e-07
Malate	Pyruvate	0.299386	0.0896318	0.0806042
Malate	PEP	0.847972	0.719056	1.2838e-10
Malate	Shikimate	0.29697	0.0881912	0.0831993
Malate	Gly3P	-0.21244	0.0451308	0.220495
Malate	Glycerate	0.600521	0.360626	0.000136767
Malate	2-OG	0.701221	0.491711	2.70598e-06
Malate	Isocitrate	0.931253	0.867232	4.44089e-16
Malate	Aconitate	0.969168	0.939287	0
Malate	Citrate	0.970671	0.942202	0
Malate	Starch	0.000252368	6.36894e-08	0.998852
Malate	Glc1,6bP	0.427166	0.182471	0.0104873
Malate	Fru1,6bP	0.0919233	0.00844989	0.599452
Starch	Tre6P	0.742394	0.551149	3.30252e-07
Starch	Sucrose	0.451891	0.204205	0.00642698
Starch	Glucose	0.13011	0.0169285	0.456297
Starch	Fructose	-0.144965	0.0210147	0.406043
Starch	Suc6P	0.351406	0.123486	0.038454
Starch	Glc1P	0.0631557	0.00398865	0.718529
Starch	Glc6P	0.0800041	0.00640066	0.647775
Starch	Fru6P	0.19914	0.0396568	0.251433
Starch	Man6P	-0.32873	0.108063	0.053839
Starch	Gal1P	-0.168033	0.0282351	0.334606
Starch	ADPGlc	0.0750074	0.00562611	0.668478
Starch	UDPGlc	-0.149854	0.0224563	0.390219
Starch	3-PGA	0.129975	0.0168936	0.456766
Starch	Pyruvate	0.367598	0.135129	0.0298206
Starch	PEP	-0.0396341	0.00157087	0.821161
Starch	Shikimate	-0.13033	0.0169859	0.455527
Starch	Gly3P	0.0470442	0.00221316	0.788424
Starch	Glycerate	0.185496	0.0344088	0.286041
Starch	2-OG	0.21043	0.044281	0.224995
Starch	Isocitrate	-0.0323021	0.00104342	0.853849
Starch	Aconitate	0.00822343	6.76247e-05	0.962605
Starch	Citrate	-0.0678463	0.00460312	0.698568
Starch	Malate	0.000252368	6.36894e-08	0.998852
Starch	Glc1,6bP	0.378985	0.143629	0.0247572
Starch	Fru1,6bP	0.430694	0.185497	0.00980054
Glc1,6bP	Tre6P	0.611099	0.373442	9.64449e-05
Glc1,6bP	Sucrose	0.118041	0.0139336	0.499457
Glc1,6bP	Glucose	0.386544	0.149416	0.0218052
Glc1,6bP	Fructose	-0.106706	0.0113863	0.541793
Glc1,6bP	Suc6P	0.45784	0.209618	0.00568209
Glc1,6bP	Glc1P	0.440031	0.193627	0.00816445
Glc1,6bP	Glc6P	0.367783	0.135264	0.0297323
Glc1,6bP	Fru6P	0.523166	0.273702	0.00126096
Glc1,6bP	Man6P	0.0372835	0.00139006	0.831611
Glc1,6bP	Gal1P	0.423652	0.179481	0.0112116
Glc1,6bP	ADPGlc	0.0191038	0.000364955	0.913262
Glc1,6bP	UDPGlc	0.352355	0.124154	0.0378978
Glc1,6bP	3-PGA	0.608667	0.370475	0.000104626
Glc1,6bP	Pyruvate	0.577472	0.333474	0.000281016
Glc1,6bP	PEP	0.529411	0.280276	0.00107449
Glc1,6bP	Shikimate	0.302555	0.0915397	0.0772947
Glc1,6bP	Gly3P	0.226318	0.0512198	0.191102
Glc1,6bP	Glycerate	0.53393	0.285081	0.00095517
Glc1,6bP	2-OG	0.422544	0.178544	0.0114484
Glc1,6bP	Isocitrate	0.303432	0.0920709	0.0763983
Glc1,6bP	Aconitate	0.384323	0.147705	0.0226403
Glc1,6bP	Citrate	0.327245	0.107089	0.0549961
Glc1,6bP	Malate	0.427166	0.182471	0.0104873
Glc1,6bP	Starch	0.378985	0.143629	0.0247572
Glc1,6bP	Fru1,6bP	0.622997	0.388125	6.41241e-05
Fru1,6bP	Tre6P	0.625467	0.391209	5.87902e-05
Fru1,6bP	Sucrose	0.453596	0.205749	0.00620542
Fru1,6bP	Glucose	0.316386	0.1001	0.0640729
Fru1,6bP	Fructose	-0.0188157	0.00035403	0.914565
Fru1,6bP	Suc6P	0.158832	0.0252275	0.362117
Fru1,6bP	Glc1P	0.25774	0.0664297	0.134962
Fru1,6bP	Glc6P	0.106683	0.0113812	0.541884
Fru1,6bP	Fru6P	0.245944	0.0604883	0.154399
Fru1,6bP	Man6P	-0.0537827	0.00289258	0.758958
Fru1,6bP	Gal1P	-0.118534	0.0140503	0.497654
Fru1,6bP	ADPGlc	0.118085	0.0139441	0.499295
Fru1,6bP	UDPGlc	0.180707	0.0326549	0.298883
Fru1,6bP	3-PGA	0.166024	0.0275641	0.340499
Fru1,6bP	Pyruvate	0.719628	0.517864	1.10579e-06
Fru1,6bP	PEP	-0.00832347	6.92802e-05	0.962151
Fru1,6bP	Shikimate	-0.0228846	0.000523703	0.896181
Fru1,6bP	Gly3P	0.227872	0.0519255	0.187991
Fru1,6bP	Glycerate	0.241136	0.0581464	0.162878
Fru1,6bP	2-OG	0.246926	0.0609723	0.152708
Fru1,6bP	Isocitrate	0.0477979	0.00228463	0.785113
Fru1,6bP	Aconitate	0.0235133	0.000552876	0.893345
Fru1,6bP	Citrate	0.0325733	0.00106102	0.852635
Fru1,6bP	Malate	0.0919233	0.00844989	0.599452
Fru1,6bP	Starch	0.430694	0.185497	0.00980054
Fru1,6bP	Glc1,6bP	0.622997	0.388125	6.41241e-05

[truncated: 9 more sheets: Strawberry diel, Strawberry day, Strawberry night, Wheat diel, Wheat day, Wheat night, Plantago diel, Plantago day, Plantago night]
